# Supplementary material for: Design, Synthesis, and Pharmacological Characterization of a Potent Soluble Epoxide Hydrolase Inhibitor for the Treatment of Acute Pancreatitis
Source: J Med Chem. 2023 Jun 19;66(13):9201–22. doi: 10.1021/acs.jmedchem.3c00831 (PMC10350924; doi:10.1021/acs.jmedchem.3c00831)
Supplement: Supplementary file 2 — jm3c00831_si_002.pdb [file jm3c00831_si_002.pdb]

TITLE     STABLE-5-LIPOXYGENASE
EXPDTA    X-RAY DIFFRACTION
REMARK   2 RESOLUTION.    2.39 ANGSTROMS
REMARK   4 3O8Y COMPLIES WITH FORMAT V. 3.0, 1-DEC-2006
REMARK 200  TEMPERATURE           (KELVIN) : 100.00
REMARK 200  PH                             : 6.00
REMARK 888
REMARK 888 WRITTEN BY MAESTRO (A PRODUCT OF SCHRODINGER, LLC)
HET    FE2  A   1       1
HETNAM     FE2 FE (II) ION
FORMUL   1  FE2    FE 2+
ATOM      1  N   SER A   5      29.973   0.681 -38.491  1.00 58.32           N  
ATOM      2  CA  SER A   5      28.619   0.939 -37.969  1.00 68.08           C  
ATOM      3  C   SER A   5      28.636   1.364 -36.487  1.00 62.97           C  
ATOM      4  O   SER A   5      29.548   1.012 -35.738  1.00 56.38           O  
ATOM      5  CB  SER A   5      27.674  -0.252 -38.265  1.00 67.15           C  
ATOM      6  OG  SER A   5      27.674  -1.239 -37.254  1.00 55.96           O  
ATOM      7  HA  SER A   5      28.231   1.793 -38.526  1.00 81.60           H  
ATOM      8  HB2 SER A   5      26.649   0.106 -38.355  1.00 80.49           H  
ATOM      9  HB3 SER A   5      27.918  -0.717 -39.220  1.00 80.49           H  
ATOM     10  HG  SER A   5      28.556  -1.567 -37.160  1.00 67.07           H  
ATOM     11  H1  SER A   5      29.940   0.469 -39.487  1.00  0.00           H  
ATOM     12  H2  SER A   5      30.559   1.508 -38.382  1.00  0.00           H  
ATOM     13  N   TYR A   6      27.614   2.133 -36.086  1.00 52.89           N  
ATOM     14  CA  TYR A   6      27.350   2.575 -34.716  1.00 42.64           C  
ATOM     15  C   TYR A   6      26.286   1.651 -34.102  1.00 39.18           C  
ATOM     16  O   TYR A   6      25.295   1.348 -34.766  1.00 39.61           O  
ATOM     17  CB  TYR A   6      26.738   3.997 -34.760  1.00 46.94           C  
ATOM     18  CG  TYR A   6      27.692   5.083 -35.225  1.00 43.87           C  
ATOM     19  CD1 TYR A   6      28.373   5.886 -34.285  1.00 49.65           C  
ATOM     20  CD2 TYR A   6      27.914   5.286 -36.603  1.00 44.35           C  
ATOM     21  CE1 TYR A   6      29.304   6.850 -34.721  1.00 54.35           C  
ATOM     22  CE2 TYR A   6      28.847   6.246 -37.035  1.00 55.50           C  
ATOM     23  CZ  TYR A   6      29.556   7.017 -36.096  1.00 53.65           C  
ATOM     24  OH  TYR A   6      30.497   7.909 -36.522  1.00 44.54           O  
ATOM     25  H   TYR A   6      26.909   2.368 -36.773  1.00 63.38           H  
ATOM     26  HA  TYR A   6      28.262   2.577 -34.124  1.00 51.08           H  
ATOM     27  HB2 TYR A   6      25.858   4.017 -35.406  1.00 56.24           H  
ATOM     28  HB3 TYR A   6      26.378   4.273 -33.767  1.00 56.24           H  
ATOM     29  HD1 TYR A   6      28.200   5.750 -33.228  1.00 59.49           H  
ATOM     30  HD2 TYR A   6      27.389   4.688 -37.334  1.00 53.13           H  
ATOM     31  HE1 TYR A   6      29.838   7.450 -34.000  1.00 65.14           H  
ATOM     32  HE2 TYR A   6      29.034   6.377 -38.087  1.00 66.51           H  
ATOM     33  HH  TYR A   6      30.920   8.379 -35.820  1.00 53.36           H  
ATOM     34  N   THR A   7      26.452   1.247 -32.830  1.00 35.54           N  
ATOM     35  CA  THR A   7      25.415   0.544 -32.064  1.00 32.60           C  
ATOM     36  C   THR A   7      24.715   1.607 -31.202  1.00 30.01           C  
ATOM     37  O   THR A   7      25.282   2.094 -30.224  1.00 29.79           O  
ATOM     38  CB  THR A   7      26.043  -0.541 -31.157  1.00 40.04           C  
ATOM     39  OG1 THR A   7      26.744  -1.470 -31.961  1.00 45.41           O  
ATOM     40  CG2 THR A   7      25.002  -1.342 -30.353  1.00 27.83           C  
ATOM     41  H   THR A   7      27.305   1.499 -32.347  1.00 42.56           H  
ATOM     42  HA  THR A   7      24.702   0.055 -32.727  1.00 39.03           H  
ATOM     43  HB  THR A   7      26.744  -0.095 -30.459  1.00 47.97           H  
ATOM     44  HG1 THR A   7      26.131  -1.890 -32.549  1.00 54.41           H  
ATOM     45 HG21 THR A   7      25.479  -2.135 -29.776  1.00 33.31           H  
ATOM     46 HG22 THR A   7      24.463  -0.712 -29.644  1.00 33.31           H  
ATOM     47 HG23 THR A   7      24.264  -1.806 -31.009  1.00 33.31           H  
ATOM     48  N   VAL A   8      23.489   1.975 -31.596  1.00 29.25           N  
ATOM     49  CA  VAL A   8      22.698   3.056 -31.021  1.00 29.68           C  
ATOM     50  C   VAL A   8      21.655   2.438 -30.078  1.00 33.41           C  
ATOM     51  O   VAL A   8      20.682   1.857 -30.548  1.00 33.46           O  
ATOM     52  CB  VAL A   8      21.993   3.822 -32.176  1.00 25.40           C  
ATOM     53  CG1 VAL A   8      21.243   5.060 -31.660  1.00 24.33           C  
ATOM     54  CG2 VAL A   8      22.970   4.230 -33.296  1.00 25.50           C  
ATOM     55  H   VAL A   8      23.091   1.498 -32.397  1.00 35.02           H  
ATOM     56  HA  VAL A   8      23.340   3.748 -30.480  1.00 35.53           H  
ATOM     57  HB  VAL A   8      21.256   3.171 -32.651  1.00 30.39           H  
ATOM     58 HG11 VAL A   8      20.850   5.626 -32.500  1.00 29.11           H  
ATOM     59 HG12 VAL A   8      20.401   4.795 -31.019  1.00 29.11           H  
ATOM     60 HG13 VAL A   8      21.897   5.724 -31.095  1.00 29.11           H  
ATOM     61 HG21 VAL A   8      22.494   4.881 -34.029  1.00 30.51           H  
ATOM     62 HG22 VAL A   8      23.834   4.755 -32.899  1.00 30.51           H  
ATOM     63 HG23 VAL A   8      23.342   3.359 -33.836  1.00 30.51           H  
ATOM     64  N   THR A   9      21.850   2.575 -28.758  1.00 29.70           N  
ATOM     65  CA  THR A   9      20.924   2.122 -27.715  1.00 28.67           C  
ATOM     66  C   THR A   9      20.019   3.303 -27.336  1.00 28.27           C  
ATOM     67  O   THR A   9      20.493   4.430 -27.225  1.00 27.49           O  
ATOM     68  CB  THR A   9      21.741   1.689 -26.477  1.00 34.32           C  
ATOM     69  OG1 THR A   9      22.573   0.606 -26.843  1.00 36.56           O  
ATOM     70  CG2 THR A   9      20.884   1.197 -25.296  1.00 26.91           C  
ATOM     71  H   THR A   9      22.657   3.107 -28.456  1.00 35.55           H  
ATOM     72  HA  THR A   9      20.317   1.286 -28.053  1.00 34.31           H  
ATOM     73  HB  THR A   9      22.365   2.514 -26.143  1.00 41.09           H  
ATOM     74  HG1 THR A   9      23.150   0.893 -27.534  1.00 43.79           H  
ATOM     75 HG21 THR A   9      21.511   0.823 -24.487  1.00 32.21           H  
ATOM     76 HG22 THR A   9      20.269   1.994 -24.878  1.00 32.21           H  
ATOM     77 HG23 THR A   9      20.222   0.389 -25.607  1.00 32.21           H  
ATOM     78  N   VAL A  10      18.721   3.030 -27.142  1.00 28.75           N  
ATOM     79  CA  VAL A  10      17.651   3.986 -26.874  1.00 28.45           C  
ATOM     80  C   VAL A  10      16.826   3.446 -25.695  1.00 33.65           C  
ATOM     81  O   VAL A  10      16.161   2.421 -25.841  1.00 28.15           O  
ATOM     82  CB  VAL A  10      16.810   4.187 -28.167  1.00 25.59           C  
ATOM     83  CG1 VAL A  10      15.659   5.178 -27.967  1.00 25.80           C  
ATOM     84  CG2 VAL A  10      17.647   4.622 -29.386  1.00 32.81           C  
ATOM     85  H   VAL A  10      18.421   2.073 -27.285  1.00 34.41           H  
ATOM     86  HA  VAL A  10      18.076   4.947 -26.579  1.00 34.06           H  
ATOM     87  HB  VAL A  10      16.357   3.228 -28.427  1.00 30.62           H  
ATOM     88 HG11 VAL A  10      15.033   5.213 -28.858  1.00 30.87           H  
ATOM     89 HG12 VAL A  10      15.019   4.904 -27.129  1.00 30.87           H  
ATOM     90 HG13 VAL A  10      16.040   6.183 -27.791  1.00 30.87           H  
ATOM     91 HG21 VAL A  10      17.009   4.836 -30.243  1.00 39.29           H  
ATOM     92 HG22 VAL A  10      18.226   5.521 -29.175  1.00 39.29           H  
ATOM     93 HG23 VAL A  10      18.341   3.842 -29.698  1.00 39.29           H  
ATOM     94  N   ALA A  11      16.857   4.133 -24.542  1.00 26.57           N  
ATOM     95  CA  ALA A  11      16.133   3.751 -23.329  1.00 25.35           C  
ATOM     96  C   ALA A  11      14.862   4.599 -23.182  1.00 24.02           C  
ATOM     97  O   ALA A  11      14.940   5.815 -23.012  1.00 25.08           O  
ATOM     98  CB  ALA A  11      17.049   4.024 -22.127  1.00 24.26           C  
ATOM     99  H   ALA A  11      17.409   4.980 -24.501  1.00 31.80           H  
ATOM    100  HA  ALA A  11      15.874   2.692 -23.335  1.00 30.34           H  
ATOM    101  HB1 ALA A  11      16.543   3.814 -21.184  1.00 29.03           H  
ATOM    102  HB2 ALA A  11      17.929   3.383 -22.171  1.00 29.03           H  
ATOM    103  HB3 ALA A  11      17.396   5.058 -22.101  1.00 29.03           H  
ATOM    104  N   THR A  12      13.694   3.940 -23.218  1.00 22.87           N  
ATOM    105  CA  THR A  12      12.377   4.549 -23.020  1.00 22.59           C  
ATOM    106  C   THR A  12      12.056   4.562 -21.512  1.00 28.25           C  
ATOM    107  O   THR A  12      12.516   3.706 -20.753  1.00 24.40           O  
ATOM    108  CB  THR A  12      11.320   3.706 -23.779  1.00 27.67           C  
ATOM    109  OG1 THR A  12      11.624   3.764 -25.158  1.00 29.14           O  
ATOM    110  CG2 THR A  12       9.873   4.221 -23.648  1.00 23.64           C  
ATOM    111  H   THR A  12      13.718   2.933 -23.320  1.00 27.35           H  
ATOM    112  HA  THR A  12      12.376   5.571 -23.405  1.00 27.03           H  
ATOM    113  HB  THR A  12      11.365   2.662 -23.463  1.00 33.12           H  
ATOM    114  HG1 THR A  12      12.457   3.338 -25.297  1.00 34.88           H  
ATOM    115 HG21 THR A  12       9.208   3.701 -24.337  1.00 28.28           H  
ATOM    116 HG22 THR A  12       9.473   4.069 -22.645  1.00 28.28           H  
ATOM    117 HG23 THR A  12       9.811   5.285 -23.876  1.00 28.28           H  
ATOM    118  N   GLY A  13      11.265   5.560 -21.093  1.00 29.73           N  
ATOM    119  CA  GLY A  13      10.850   5.820 -19.719  1.00 30.54           C  
ATOM    120  C   GLY A  13       9.988   4.727 -19.084  1.00 31.93           C  
ATOM    121  O   GLY A  13       9.332   3.958 -19.782  1.00 29.88           O  
ATOM    122  H   GLY A  13      10.948   6.223 -21.790  1.00 35.58           H  
ATOM    123  HA2 GLY A  13      11.722   6.016 -19.098  1.00 36.57           H  
ATOM    124  HA3 GLY A  13      10.258   6.729 -19.735  1.00 36.57           H  
ATOM    125  N   SER A  14       9.978   4.694 -17.745  1.00 35.59           N  
ATOM    126  CA  SER A  14       9.227   3.738 -16.930  1.00 37.91           C  
ATOM    127  C   SER A  14       7.834   4.266 -16.530  1.00 41.18           C  
ATOM    128  O   SER A  14       7.072   3.525 -15.911  1.00 51.38           O  
ATOM    129  CB  SER A  14      10.035   3.491 -15.640  1.00 44.13           C  
ATOM    130  OG  SER A  14      11.178   2.718 -15.942  1.00 49.34           O  
ATOM    131  H   SER A  14      10.516   5.392 -17.251  1.00 42.62           H  
ATOM    132  HA  SER A  14       9.087   2.795 -17.464  1.00 45.40           H  
ATOM    133  HB2 SER A  14      10.336   4.429 -15.170  1.00 52.87           H  
ATOM    134  HB3 SER A  14       9.454   2.935 -14.903  1.00 52.87           H  
ATOM    135  HG  SER A  14      11.679   3.170 -16.603  1.00 59.12           H  
ATOM    136  N   GLN A  15       7.481   5.514 -16.896  1.00 38.80           N  
ATOM    137  CA  GLN A  15       6.186   6.149 -16.631  1.00 45.68           C  
ATOM    138  C   GLN A  15       5.064   5.464 -17.425  1.00 50.75           C  
ATOM    139  O   GLN A  15       5.328   4.856 -18.462  1.00 53.19           O  
ATOM    140  CB  GLN A  15       6.212   7.634 -17.053  1.00 39.18           C  
ATOM    141  CG  GLN A  15       7.271   8.506 -16.361  1.00 38.97           C  
ATOM    142  CD  GLN A  15       8.552   8.725 -17.163  1.00 36.73           C  
ATOM    143  OE1 GLN A  15       9.035   7.831 -17.852  1.00 31.06           O  
ATOM    144  NE2 GLN A  15       9.096   9.939 -17.082  1.00 36.41           N  
ATOM    145  H   GLN A  15       8.155   6.064 -17.412  1.00 46.47           H  
ATOM    146  HA  GLN A  15       5.971   6.075 -15.563  1.00 54.72           H  
ATOM    147  HB2 GLN A  15       6.286   7.741 -18.135  1.00 46.93           H  
ATOM    148  HB3 GLN A  15       5.238   8.061 -16.809  1.00 46.93           H  
ATOM    149  HG2 GLN A  15       6.830   9.488 -16.248  1.00 46.67           H  
ATOM    150  HG3 GLN A  15       7.503   8.144 -15.358  1.00 46.67           H  
ATOM    151 HE21 GLN A  15       9.929  10.153 -17.613  1.00 43.61           H  
ATOM    152 HE22 GLN A  15       8.660  10.650 -16.511  1.00 43.61           H  
ATOM    153  N   GLU A  16       3.816   5.564 -16.936  1.00 55.92           N  
ATOM    154  CA  GLU A  16       2.605   4.959 -17.505  1.00 62.54           C  
ATOM    155  C   GLU A  16       2.430   5.143 -19.026  1.00 64.05           C  
ATOM    156  O   GLU A  16       2.141   4.176 -19.730  1.00 61.72           O  
ATOM    157  CB  GLU A  16       1.371   5.411 -16.697  1.00 73.27           C  
ATOM    158  CG  GLU A  16       0.036   4.811 -17.192  1.00 78.39           C  
ATOM    159  CD  GLU A  16      -1.171   5.216 -16.345  1.00 84.69           C  
ATOM    160  OE1 GLU A  16      -1.144   6.336 -15.788  1.00 82.03           O  
ATOM    161  OE2 GLU A  16      -2.116   4.401 -16.291  1.00 70.22           O1-
ATOM    162  H   GLU A  16       3.690   6.100 -16.089  1.00 67.02           H  
ATOM    163  HA  GLU A  16       2.695   3.885 -17.345  1.00 74.96           H  
ATOM    164  HB2 GLU A  16       1.514   5.143 -15.649  1.00 87.83           H  
ATOM    165  HB3 GLU A  16       1.310   6.501 -16.724  1.00 87.83           H  
ATOM    166  HG2 GLU A  16      -0.179   5.126 -18.213  1.00 93.98           H  
ATOM    167  HG3 GLU A  16       0.105   3.722 -17.208  1.00 93.98           H  
ATOM    168  N   HIS A  17       2.639   6.376 -19.511  1.00 54.45           N  
ATOM    169  CA  HIS A  17       2.453   6.785 -20.904  1.00 54.36           C  
ATOM    170  C   HIS A  17       3.788   7.052 -21.620  1.00 47.49           C  
ATOM    171  O   HIS A  17       3.797   7.740 -22.638  1.00 44.39           O  
ATOM    172  CB  HIS A  17       1.569   8.051 -20.934  1.00 58.59           C  
ATOM    173  CG  HIS A  17       0.226   7.868 -20.277  1.00 75.53           C  
ATOM    174  ND1 HIS A  17      -0.048   8.283 -18.984  1.00 73.41           N  
ATOM    175  CD2 HIS A  17      -0.923   7.252 -20.722  1.00 77.51           C  
ATOM    176  CE1 HIS A  17      -1.308   7.926 -18.718  1.00 80.37           C  
ATOM    177  NE2 HIS A  17      -1.899   7.294 -19.726  1.00 85.47           N  
ATOM    178  H   HIS A  17       2.893   7.100 -18.856  1.00 65.25           H  
ATOM    179  HA  HIS A  17       1.944   6.002 -21.468  1.00 65.14           H  
ATOM    180  HB2 HIS A  17       2.080   8.893 -20.464  1.00 70.22           H  
ATOM    181  HB3 HIS A  17       1.377   8.348 -21.966  1.00 70.22           H  
ATOM    182  HD2 HIS A  17      -1.117   6.775 -21.671  1.00 92.93           H  
ATOM    183  HE1 HIS A  17      -1.794   8.121 -17.774  1.00 96.35           H  
ATOM    184  HD1 HIS A  17       0.582   8.764 -18.358  1.00  0.00           H  
ATOM    185  N   ALA A  18       4.912   6.519 -21.107  1.00 42.13           N  
ATOM    186  CA  ALA A  18       6.261   6.745 -21.633  1.00 34.85           C  
ATOM    187  C   ALA A  18       6.519   6.134 -23.015  1.00 36.16           C  
ATOM    188  O   ALA A  18       7.439   6.587 -23.689  1.00 35.82           O  
ATOM    189  CB  ALA A  18       7.278   6.127 -20.672  1.00 29.98           C  
ATOM    190  H   ALA A  18       4.832   5.945 -20.278  1.00 50.46           H  
ATOM    191  HA  ALA A  18       6.444   7.817 -21.697  1.00 41.73           H  
ATOM    192  HB1 ALA A  18       8.290   6.211 -21.067  1.00 35.89           H  
ATOM    193  HB2 ALA A  18       7.274   6.621 -19.705  1.00 35.89           H  
ATOM    194  HB3 ALA A  18       7.074   5.068 -20.510  1.00 35.89           H  
ATOM    195  N   GLY A  19       5.738   5.124 -23.428  1.00 34.83           N  
ATOM    196  CA  GLY A  19       5.886   4.439 -24.706  1.00 36.23           C  
ATOM    197  C   GLY A  19       5.233   5.185 -25.876  1.00 36.90           C  
ATOM    198  O   GLY A  19       4.347   6.015 -25.677  1.00 44.90           O  
ATOM    199  H   GLY A  19       4.980   4.831 -22.829  1.00 41.70           H  
ATOM    200  HA2 GLY A  19       6.947   4.298 -24.905  1.00 43.39           H  
ATOM    201  HA3 GLY A  19       5.442   3.447 -24.625  1.00 43.39           H  
ATOM    202  N   THR A  20       5.669   4.848 -27.100  1.00 35.88           N  
ATOM    203  CA  THR A  20       5.157   5.359 -28.370  1.00 46.56           C  
ATOM    204  C   THR A  20       5.087   4.244 -29.420  1.00 45.22           C  
ATOM    205  O   THR A  20       5.898   3.319 -29.397  1.00 44.13           O  
ATOM    206  CB  THR A  20       5.937   6.615 -28.828  1.00 42.38           C  
ATOM    207  OG1 THR A  20       5.266   7.253 -29.892  1.00 45.44           O  
ATOM    208  CG2 THR A  20       7.359   6.324 -29.341  1.00 33.87           C  
ATOM    209  H   THR A  20       6.379   4.129 -27.161  1.00 42.97           H  
ATOM    210  HA  THR A  20       4.132   5.675 -28.199  1.00 55.79           H  
ATOM    211  HB  THR A  20       5.971   7.318 -27.997  1.00 50.77           H  
ATOM    212  HG1 THR A  20       4.490   7.679 -29.552  1.00 54.45           H  
ATOM    213 HG21 THR A  20       7.876   7.243 -29.617  1.00 40.55           H  
ATOM    214 HG22 THR A  20       7.953   5.825 -28.579  1.00 40.55           H  
ATOM    215 HG23 THR A  20       7.356   5.688 -30.227  1.00 40.55           H  
ATOM    216  N   ASP A  21       4.158   4.384 -30.376  1.00 56.24           N  
ATOM    217  CA  ASP A  21       4.040   3.572 -31.590  1.00 55.50           C  
ATOM    218  C   ASP A  21       4.394   4.393 -32.850  1.00 55.03           C  
ATOM    219  O   ASP A  21       4.314   3.866 -33.959  1.00 61.77           O  
ATOM    220  CB  ASP A  21       2.612   2.970 -31.666  1.00 47.89           C  
ATOM    221  CG  ASP A  21       1.440   3.946 -31.867  1.00 72.98           C  
ATOM    222  OD1 ASP A  21       1.577   5.134 -31.501  1.00 72.37           O  
ATOM    223  OD2 ASP A  21       0.405   3.464 -32.378  1.00 76.91           O1-
ATOM    224  H   ASP A  21       3.499   5.149 -30.296  1.00 67.40           H  
ATOM    225  HA  ASP A  21       4.752   2.749 -31.560  1.00 66.52           H  
ATOM    226  HB2 ASP A  21       2.580   2.243 -32.479  1.00 57.38           H  
ATOM    227  HB3 ASP A  21       2.411   2.403 -30.757  1.00 57.38           H  
ATOM    228  N   ASP A  22       4.804   5.662 -32.680  1.00 50.64           N  
ATOM    229  CA  ASP A  22       5.211   6.596 -33.730  1.00 50.30           C  
ATOM    230  C   ASP A  22       6.635   6.295 -34.234  1.00 44.83           C  
ATOM    231  O   ASP A  22       7.444   5.678 -33.539  1.00 47.33           O  
ATOM    232  CB  ASP A  22       5.137   8.040 -33.175  1.00 50.08           C  
ATOM    233  CG  ASP A  22       3.731   8.503 -32.757  1.00 62.45           C  
ATOM    234  OD1 ASP A  22       2.751   7.986 -33.332  1.00 69.45           O  
ATOM    235  OD2 ASP A  22       3.655   9.413 -31.902  1.00 59.23           O1-
ATOM    236  H   ASP A  22       4.842   6.011 -31.732  1.00 60.68           H  
ATOM    237  HA  ASP A  22       4.542   6.512 -34.581  1.00 60.27           H  
ATOM    238  HB2 ASP A  22       5.809   8.135 -32.323  1.00 60.01           H  
ATOM    239  HB3 ASP A  22       5.495   8.749 -33.916  1.00 60.01           H  
ATOM    240  N   TYR A  23       6.922   6.743 -35.467  1.00 50.20           N  
ATOM    241  CA  TYR A  23       8.179   6.540 -36.186  1.00 46.76           C  
ATOM    242  C   TYR A  23       9.273   7.441 -35.596  1.00 46.67           C  
ATOM    243  O   TYR A  23       9.097   8.658 -35.555  1.00 50.14           O  
ATOM    244  CB  TYR A  23       7.977   6.977 -37.653  1.00 55.12           C  
ATOM    245  CG  TYR A  23       6.980   6.174 -38.465  1.00 62.86           C  
ATOM    246  CD1 TYR A  23       7.306   4.878 -38.914  1.00 57.74           C  
ATOM    247  CD2 TYR A  23       5.735   6.740 -38.809  1.00 66.93           C  
ATOM    248  CE1 TYR A  23       6.406   4.160 -39.723  1.00 71.20           C  
ATOM    249  CE2 TYR A  23       4.835   6.024 -39.620  1.00 69.91           C  
ATOM    250  CZ  TYR A  23       5.174   4.736 -40.084  1.00 83.15           C  
ATOM    251  OH  TYR A  23       4.307   4.040 -40.875  1.00 85.71           O  
ATOM    252  H   TYR A  23       6.209   7.275 -35.946  1.00 60.16           H  
ATOM    253  HA  TYR A  23       8.476   5.491 -36.138  1.00 56.02           H  
ATOM    254  HB2 TYR A  23       7.683   8.026 -37.697  1.00 66.05           H  
ATOM    255  HB3 TYR A  23       8.927   6.924 -38.182  1.00 66.05           H  
ATOM    256  HD1 TYR A  23       8.244   4.423 -38.646  1.00 69.20           H  
ATOM    257  HD2 TYR A  23       5.469   7.730 -38.466  1.00 80.23           H  
ATOM    258  HE1 TYR A  23       6.663   3.168 -40.065  1.00 85.35           H  
ATOM    259  HE2 TYR A  23       3.886   6.468 -39.884  1.00 83.81           H  
ATOM    260  HH  TYR A  23       3.509   4.511 -41.059  1.00102.76           H  
ATOM    261  N   ILE A  24      10.398   6.848 -35.165  1.00 39.43           N  
ATOM    262  CA  ILE A  24      11.540   7.559 -34.587  1.00 37.82           C  
ATOM    263  C   ILE A  24      12.673   7.580 -35.617  1.00 40.45           C  
ATOM    264  O   ILE A  24      13.249   6.544 -35.942  1.00 37.27           O  
ATOM    265  CB  ILE A  24      11.982   6.866 -33.266  1.00 36.11           C  
ATOM    266  CG1 ILE A  24      10.862   6.864 -32.198  1.00 33.40           C  
ATOM    267  CG2 ILE A  24      13.282   7.451 -32.670  1.00 33.32           C  
ATOM    268  CD1 ILE A  24      10.279   8.245 -31.877  1.00 37.31           C  
ATOM    269  H   ILE A  24      10.471   5.843 -35.234  1.00 47.22           H  
ATOM    270  HA  ILE A  24      11.281   8.592 -34.361  1.00 45.30           H  
ATOM    271  HB  ILE A  24      12.197   5.820 -33.493  1.00 43.24           H  
ATOM    272 HG12 ILE A  24      10.048   6.213 -32.519  1.00 40.00           H  
ATOM    273 HG13 ILE A  24      11.241   6.423 -31.275  1.00 40.00           H  
ATOM    274 HG21 ILE A  24      13.528   6.971 -31.723  1.00 39.89           H  
ATOM    275 HG22 ILE A  24      14.141   7.298 -33.323  1.00 39.89           H  
ATOM    276 HG23 ILE A  24      13.195   8.523 -32.489  1.00 39.89           H  
ATOM    277 HD11 ILE A  24       9.561   8.181 -31.060  1.00 44.68           H  
ATOM    278 HD12 ILE A  24      11.048   8.961 -31.592  1.00 44.68           H  
ATOM    279 HD13 ILE A  24       9.756   8.650 -32.740  1.00 44.68           H  
ATOM    280  N   TYR A  25      13.002   8.786 -36.094  1.00 36.64           N  
ATOM    281  CA  TYR A  25      14.123   9.071 -36.980  1.00 35.11           C  
ATOM    282  C   TYR A  25      15.277   9.619 -36.136  1.00 34.01           C  
ATOM    283  O   TYR A  25      15.058  10.378 -35.191  1.00 36.25           O  
ATOM    284  CB  TYR A  25      13.693  10.130 -38.011  1.00 40.78           C  
ATOM    285  CG  TYR A  25      12.646   9.600 -38.971  1.00 43.80           C  
ATOM    286  CD1 TYR A  25      13.033   8.975 -40.175  1.00 44.27           C  
ATOM    287  CD2 TYR A  25      11.280   9.678 -38.629  1.00 47.54           C  
ATOM    288  CE1 TYR A  25      12.056   8.435 -41.034  1.00 47.21           C  
ATOM    289  CE2 TYR A  25      10.309   9.117 -39.477  1.00 54.55           C  
ATOM    290  CZ  TYR A  25      10.694   8.501 -40.682  1.00 60.54           C  
ATOM    291  OH  TYR A  25       9.748   7.962 -41.504  1.00 62.42           O  
ATOM    292  H   TYR A  25      12.486   9.586 -35.747  1.00 43.88           H  
ATOM    293  HA  TYR A  25      14.431   8.169 -37.504  1.00 42.04           H  
ATOM    294  HB2 TYR A  25      13.303  11.018 -37.513  1.00 48.85           H  
ATOM    295  HB3 TYR A  25      14.555  10.462 -38.592  1.00 48.85           H  
ATOM    296  HD1 TYR A  25      14.079   8.897 -40.437  1.00 53.04           H  
ATOM    297  HD2 TYR A  25      10.974  10.144 -37.703  1.00 56.96           H  
ATOM    298  HE1 TYR A  25      12.356   7.955 -41.954  1.00 56.57           H  
ATOM    299  HE2 TYR A  25       9.269   9.158 -39.201  1.00 65.37           H  
ATOM    300  HH  TYR A  25       8.872   7.998 -41.150  1.00 74.81           H  
ATOM    301  N   LEU A  26      16.502   9.214 -36.490  1.00 30.41           N  
ATOM    302  CA  LEU A  26      17.733   9.493 -35.763  1.00 29.49           C  
ATOM    303  C   LEU A  26      18.845   9.832 -36.756  1.00 35.24           C  
ATOM    304  O   LEU A  26      19.046   9.113 -37.736  1.00 45.68           O  
ATOM    305  CB  LEU A  26      18.035   8.306 -34.823  1.00 31.08           C  
ATOM    306  CG  LEU A  26      19.262   8.445 -33.892  1.00 38.24           C  
ATOM    307  CD1 LEU A  26      19.023   7.670 -32.589  1.00 49.08           C  
ATOM    308  CD2 LEU A  26      20.563   7.939 -34.544  1.00 34.84           C  
ATOM    309  H   LEU A  26      16.580   8.576 -37.272  1.00 36.41           H  
ATOM    310  HA  LEU A  26      17.572  10.372 -35.141  1.00 35.31           H  
ATOM    311  HB2 LEU A  26      17.146   8.151 -34.208  1.00 37.21           H  
ATOM    312  HB3 LEU A  26      18.136   7.398 -35.414  1.00 37.21           H  
ATOM    313  HG  LEU A  26      19.385   9.496 -33.625  1.00 45.80           H  
ATOM    314 HD11 LEU A  26      19.844   7.807 -31.885  1.00 58.81           H  
ATOM    315 HD12 LEU A  26      18.105   7.975 -32.092  1.00 58.81           H  
ATOM    316 HD13 LEU A  26      18.916   6.607 -32.790  1.00 58.81           H  
ATOM    317 HD21 LEU A  26      21.382   7.965 -33.828  1.00 41.72           H  
ATOM    318 HD22 LEU A  26      20.464   6.908 -34.886  1.00 41.72           H  
ATOM    319 HD23 LEU A  26      20.867   8.545 -35.396  1.00 41.72           H  
ATOM    320  N   SER A  27      19.586  10.910 -36.466  1.00 33.88           N  
ATOM    321  CA  SER A  27      20.763  11.356 -37.204  1.00 39.56           C  
ATOM    322  C   SER A  27      21.848  11.832 -36.234  1.00 28.67           C  
ATOM    323  O   SER A  27      21.559  12.487 -35.233  1.00 33.36           O  
ATOM    324  CB  SER A  27      20.382  12.338 -38.332  1.00 36.74           C  
ATOM    325  OG  SER A  27      19.899  13.570 -37.839  1.00 41.66           O  
ATOM    326  H   SER A  27      19.363  11.425 -35.624  1.00 40.57           H  
ATOM    327  HA  SER A  27      21.177  10.474 -37.698  1.00 47.39           H  
ATOM    328  HB2 SER A  27      21.252  12.539 -38.959  1.00 44.00           H  
ATOM    329  HB3 SER A  27      19.626  11.903 -38.983  1.00 44.00           H  
ATOM    330  HG  SER A  27      19.151  13.393 -37.288  1.00 49.90           H  
ATOM    331  N   LEU A  28      23.098  11.463 -36.538  1.00 30.47           N  
ATOM    332  CA  LEU A  28      24.293  11.743 -35.755  1.00 28.67           C  
ATOM    333  C   LEU A  28      25.010  12.932 -36.405  1.00 36.56           C  
ATOM    334  O   LEU A  28      25.322  12.880 -37.593  1.00 44.85           O  
ATOM    335  CB  LEU A  28      25.228  10.512 -35.843  1.00 28.07           C  
ATOM    336  CG  LEU A  28      24.604   9.161 -35.433  1.00 37.63           C  
ATOM    337  CD1 LEU A  28      25.634   8.032 -35.578  1.00 32.05           C  
ATOM    338  CD2 LEU A  28      24.040   9.191 -34.007  1.00 31.58           C  
ATOM    339  H   LEU A  28      23.241  10.947 -37.398  1.00 36.48           H  
ATOM    340  HA  LEU A  28      24.050  11.965 -34.714  1.00 34.31           H  
ATOM    341  HB2 LEU A  28      25.596  10.401 -36.863  1.00 33.59           H  
ATOM    342  HB3 LEU A  28      26.105  10.696 -35.224  1.00 33.59           H  
ATOM    343  HG  LEU A  28      23.782   8.931 -36.112  1.00 45.07           H  
ATOM    344 HD11 LEU A  28      25.197   7.064 -35.330  1.00 38.38           H  
ATOM    345 HD12 LEU A  28      26.011   7.968 -36.599  1.00 38.38           H  
ATOM    346 HD13 LEU A  28      26.487   8.189 -34.918  1.00 38.38           H  
ATOM    347 HD21 LEU A  28      23.702   8.202 -33.699  1.00 37.81           H  
ATOM    348 HD22 LEU A  28      24.803   9.515 -33.301  1.00 37.81           H  
ATOM    349 HD23 LEU A  28      23.190   9.868 -33.924  1.00 37.81           H  
ATOM    350  N   VAL A  29      25.275  13.991 -35.626  1.00 28.62           N  
ATOM    351  CA  VAL A  29      26.006  15.177 -36.069  1.00 26.17           C  
ATOM    352  C   VAL A  29      27.447  15.008 -35.581  1.00 30.35           C  
ATOM    353  O   VAL A  29      27.719  15.102 -34.384  1.00 31.19           O  
ATOM    354  CB  VAL A  29      25.399  16.460 -35.443  1.00 28.86           C  
ATOM    355  CG1 VAL A  29      26.021  17.739 -36.039  1.00 29.42           C  
ATOM    356  CG2 VAL A  29      23.871  16.510 -35.578  1.00 34.43           C  
ATOM    357  H   VAL A  29      25.008  13.953 -34.650  1.00 34.26           H  
ATOM    358  HA  VAL A  29      25.977  15.273 -37.155  1.00 31.32           H  
ATOM    359  HB  VAL A  29      25.621  16.467 -34.378  1.00 34.55           H  
ATOM    360 HG11 VAL A  29      25.590  18.632 -35.587  1.00 35.22           H  
ATOM    361 HG12 VAL A  29      27.097  17.785 -35.871  1.00 35.22           H  
ATOM    362 HG13 VAL A  29      25.851  17.796 -37.114  1.00 35.22           H  
ATOM    363 HG21 VAL A  29      23.475  17.445 -35.183  1.00 41.23           H  
ATOM    364 HG22 VAL A  29      23.568  16.419 -36.620  1.00 41.23           H  
ATOM    365 HG23 VAL A  29      23.399  15.703 -35.018  1.00 41.23           H  
ATOM    366  N   GLY A  30      28.361  14.769 -36.523  1.00 29.70           N  
ATOM    367  CA  GLY A  30      29.793  14.714 -36.289  1.00 33.87           C  
ATOM    368  C   GLY A  30      30.483  16.010 -36.711  1.00 37.43           C  
ATOM    369  O   GLY A  30      29.903  16.845 -37.406  1.00 42.52           O  
ATOM    370  H   GLY A  30      28.061  14.696 -37.486  1.00 35.55           H  
ATOM    371  HA2 GLY A  30      30.018  14.516 -35.246  1.00 40.56           H  
ATOM    372  HA3 GLY A  30      30.190  13.879 -36.858  1.00 40.56           H  
ATOM    373  N   SER A  31      31.748  16.156 -36.291  1.00 36.21           N  
ATOM    374  CA  SER A  31      32.627  17.275 -36.625  1.00 44.24           C  
ATOM    375  C   SER A  31      32.998  17.338 -38.122  1.00 59.00           C  
ATOM    376  O   SER A  31      33.129  18.437 -38.659  1.00 45.99           O  
ATOM    377  CB  SER A  31      33.881  17.186 -35.730  1.00 43.78           C  
ATOM    378  OG  SER A  31      34.641  16.015 -35.966  1.00 53.07           O  
ATOM    379  H   SER A  31      32.150  15.419 -35.727  1.00 43.37           H  
ATOM    380  HA  SER A  31      32.100  18.197 -36.376  1.00 53.00           H  
ATOM    381  HB2 SER A  31      34.522  18.052 -35.898  1.00 52.45           H  
ATOM    382  HB3 SER A  31      33.596  17.211 -34.677  1.00 52.45           H  
ATOM    383  HG  SER A  31      35.411  16.043 -35.417  1.00 63.59           H  
ATOM    384  N   ALA A  32      33.121  16.180 -38.799  1.00 55.09           N  
ATOM    385  CA  ALA A  32      33.412  16.073 -40.231  1.00 47.49           C  
ATOM    386  C   ALA A  32      32.136  15.985 -41.094  1.00 50.02           C  
ATOM    387  O   ALA A  32      32.249  15.983 -42.320  1.00 56.88           O  
ATOM    388  CB  ALA A  32      34.239  14.797 -40.473  1.00 48.33           C  
ATOM    389  H   ALA A  32      32.978  15.315 -38.294  1.00 66.02           H  
ATOM    390  HA  ALA A  32      33.996  16.934 -40.561  1.00 56.90           H  
ATOM    391  HB1 ALA A  32      34.638  14.779 -41.488  1.00 57.91           H  
ATOM    392  HB2 ALA A  32      35.088  14.741 -39.792  1.00 57.91           H  
ATOM    393  HB3 ALA A  32      33.649  13.891 -40.349  1.00 57.91           H  
ATOM    394  N   GLY A  33      30.939  15.944 -40.484  1.00 50.41           N  
ATOM    395  CA  GLY A  33      29.657  15.925 -41.183  1.00 47.03           C  
ATOM    396  C   GLY A  33      28.564  15.207 -40.392  1.00 44.96           C  
ATOM    397  O   GLY A  33      28.843  14.486 -39.435  1.00 42.45           O  
ATOM    398  H   GLY A  33      30.912  15.942 -39.474  1.00 60.41           H  
ATOM    399  HA2 GLY A  33      29.352  16.953 -41.380  1.00 56.35           H  
ATOM    400  HA3 GLY A  33      29.748  15.423 -42.149  1.00 56.35           H  
ATOM    401  N   CYS A  34      27.310  15.409 -40.824  1.00 44.37           N  
ATOM    402  CA ACYS A  34      26.111  14.756 -40.302  0.55 45.97           C  
ATOM    403  CA BCYS A  34      26.078  14.799 -40.283  0.45 45.89           C  
ATOM    404  C   CYS A  34      25.814  13.491 -41.131  1.00 51.66           C  
ATOM    405  O   CYS A  34      26.164  13.417 -42.308  1.00 54.08           O  
ATOM    406  CB ACYS A  34      24.937  15.754 -40.448  0.55 46.86           C  
ATOM    407  CB BCYS A  34      24.833  15.659 -40.507  0.45 46.89           C  
ATOM    408  SG ACYS A  34      23.464  15.238 -39.511  0.55 48.23           S  
ATOM    409  SG BCYS A  34      24.850  17.238 -39.634  0.45 51.64           S  
ATOM    410  H  ACYS A  34      27.186  15.991 -41.641  0.55 53.15           H  
ATOM    411  H  BCYS A  34      27.087  16.076 -41.391  0.45 53.15           H  
ATOM    412  HA ACYS A  34      26.264  14.500 -39.257  0.55 55.07           H  
ATOM    413  HA BCYS A  34      26.184  14.650 -39.320  0.45 54.98           H  
ATOM    414  HB2ACYS A  34      25.231  16.731 -40.064  0.55 56.14           H  
ATOM    415  HB2BCYS A  34      24.753  15.847 -41.456  0.45 56.18           H  
ATOM    416  HB3ACYS A  34      24.664  15.897 -41.495  0.55 56.14           H  
ATOM    417  HB3BCYS A  34      24.056  15.163 -40.206  0.45 56.18           H  
ATOM    418  HG ACYS A  34      23.252  14.109 -40.198  0.55 57.78           H  
ATOM    419  HG BCYS A  34      25.795  17.879 -40.003  0.45 61.89           H  
ATOM    420  N   SER A  35      25.146  12.503 -40.515  1.00 47.36           N  
ATOM    421  CA  SER A  35      24.648  11.287 -41.160  1.00 47.62           C  
ATOM    422  C   SER A  35      23.269  11.533 -41.805  1.00 45.27           C  
ATOM    423  O   SER A  35      22.671  12.601 -41.654  1.00 44.74           O  
ATOM    424  CB  SER A  35      24.528  10.192 -40.069  1.00 44.59           C  
ATOM    425  OG  SER A  35      23.392  10.314 -39.233  1.00 33.35           O  
ATOM    426  H   SER A  35      24.925  12.621 -39.534  1.00 56.75           H  
ATOM    427  HA  SER A  35      25.355  10.958 -41.924  1.00 57.05           H  
ATOM    428  HB2 SER A  35      24.477   9.208 -40.535  1.00 53.42           H  
ATOM    429  HB3 SER A  35      25.413  10.190 -39.439  1.00 53.42           H  
ATOM    430  HG  SER A  35      22.616  10.228 -39.771  1.00 39.93           H  
ATOM    431  N   GLU A  36      22.736  10.494 -42.469  1.00 48.02           N  
ATOM    432  CA  GLU A  36      21.357  10.415 -42.951  1.00 51.17           C  
ATOM    433  C   GLU A  36      20.367  10.298 -41.772  1.00 46.71           C  
ATOM    434  O   GLU A  36      20.748   9.892 -40.671  1.00 48.13           O  
ATOM    435  CB  GLU A  36      21.170   9.183 -43.878  1.00 55.48           C  
ATOM    436  CG  GLU A  36      22.323   8.858 -44.858  1.00 52.77           C  
ATOM    437  CD  GLU A  36      23.267   7.769 -44.334  1.00 73.46           C  
ATOM    438  OE1 GLU A  36      23.978   8.047 -43.345  1.00 65.42           O  
ATOM    439  OE2 GLU A  36      23.246   6.662 -44.915  1.00 73.69           O1-
ATOM    440  H   GLU A  36      23.306   9.665 -42.605  1.00 57.54           H  
ATOM    441  HA  GLU A  36      21.142  11.323 -43.517  1.00 61.31           H  
ATOM    442  HB2 GLU A  36      20.959   8.293 -43.281  1.00 66.48           H  
ATOM    443  HB3 GLU A  36      20.262   9.339 -44.464  1.00 66.48           H  
ATOM    444  HG2 GLU A  36      21.899   8.501 -45.797  1.00 63.24           H  
ATOM    445  HG3 GLU A  36      22.895   9.751 -45.113  1.00 63.24           H  
ATOM    446  N   LYS A  37      19.084  10.613 -42.015  1.00 46.63           N  
ATOM    447  CA  LYS A  37      17.985  10.336 -41.088  1.00 49.74           C  
ATOM    448  C   LYS A  37      17.554   8.874 -41.272  1.00 48.28           C  
ATOM    449  O   LYS A  37      16.927   8.520 -42.271  1.00 55.28           O  
ATOM    450  CB  LYS A  37      16.803  11.289 -41.380  1.00 43.57           C  
ATOM    451  CG  LYS A  37      16.843  12.541 -40.488  1.00 52.83           C  
ATOM    452  CD  LYS A  37      15.715  13.540 -40.793  1.00 62.51           C  
ATOM    453  CE  LYS A  37      15.546  14.624 -39.714  1.00 79.92           C  
ATOM    454  NZ  LYS A  37      16.729  15.490 -39.577  1.00 87.27           N1+
ATOM    455  H   LYS A  37      18.838  10.938 -42.939  1.00 55.87           H  
ATOM    456  HA  LYS A  37      18.303  10.468 -40.054  1.00 59.60           H  
ATOM    457  HB2 LYS A  37      16.783  11.570 -42.435  1.00 52.19           H  
ATOM    458  HB3 LYS A  37      15.852  10.787 -41.188  1.00 52.19           H  
ATOM    459  HG2 LYS A  37      16.774  12.228 -39.445  1.00 63.30           H  
ATOM    460  HG3 LYS A  37      17.810  13.036 -40.595  1.00 63.30           H  
ATOM    461  HD2 LYS A  37      15.879  13.999 -41.768  1.00 74.92           H  
ATOM    462  HD3 LYS A  37      14.772  12.996 -40.869  1.00 74.92           H  
ATOM    463  HE2 LYS A  37      14.700  15.263 -39.964  1.00 95.81           H  
ATOM    464  HE3 LYS A  37      15.331  14.167 -38.747  1.00 95.81           H  
ATOM    465  HZ1 LYS A  37      16.885  15.992 -40.439  1.00104.63           H  
ATOM    466  HZ2 LYS A  37      16.570  16.148 -38.824  1.00104.63           H  
ATOM    467  HZ3 LYS A  37      17.537  14.926 -39.358  1.00104.63           H  
ATOM    468  N   HIS A  38      17.930   8.033 -40.299  1.00 47.32           N  
ATOM    469  CA  HIS A  38      17.651   6.603 -40.254  1.00 44.56           C  
ATOM    470  C   HIS A  38      16.399   6.387 -39.403  1.00 45.85           C  
ATOM    471  O   HIS A  38      16.359   6.828 -38.255  1.00 42.94           O  
ATOM    472  CB  HIS A  38      18.816   5.890 -39.529  1.00 38.76           C  
ATOM    473  CG  HIS A  38      20.129   5.863 -40.274  1.00 62.97           C  
ATOM    474  ND1 HIS A  38      20.918   6.992 -40.426  1.00 73.34           N1+
ATOM    475  CD2 HIS A  38      20.805   4.818 -40.876  1.00 64.63           C  
ATOM    476  CE1 HIS A  38      22.022   6.615 -41.063  1.00 64.86           C  
ATOM    477  NE2 HIS A  38      22.002   5.319 -41.360  1.00 58.67           N  
ATOM    478  H   HIS A  38      18.419   8.423 -39.503  1.00 56.69           H  
ATOM    479  HA  HIS A  38      17.518   6.187 -41.255  1.00 53.39           H  
ATOM    480  HB2 HIS A  38      18.996   6.332 -38.547  1.00 46.42           H  
ATOM    481  HB3 HIS A  38      18.541   4.850 -39.342  1.00 46.42           H  
ATOM    482  HD2 HIS A  38      20.559   3.771 -40.982  1.00 77.46           H  
ATOM    483  HE1 HIS A  38      22.843   7.278 -41.285  1.00 77.75           H  
ATOM    484  HE2 HIS A  38      22.735   4.800 -41.833  1.00 70.31           H  
ATOM    485  HD1 HIS A  38      20.708   7.931 -40.110  1.00  0.00           H  
ATOM    486  N   LEU A  39      15.403   5.670 -39.947  1.00 39.44           N  
ATOM    487  CA  LEU A  39      14.226   5.215 -39.211  1.00 41.39           C  
ATOM    488  C   LEU A  39      14.615   3.997 -38.355  1.00 48.38           C  
ATOM    489  O   LEU A  39      15.217   3.047 -38.857  1.00 48.33           O  
ATOM    490  CB  LEU A  39      13.123   4.814 -40.220  1.00 40.20           C  
ATOM    491  CG  LEU A  39      11.814   4.266 -39.598  1.00 47.45           C  
ATOM    492  CD1 LEU A  39      11.184   5.246 -38.599  1.00 47.90           C  
ATOM    493  CD2 LEU A  39      10.804   3.890 -40.690  1.00 46.89           C  
ATOM    494  H   LEU A  39      15.512   5.335 -40.894  1.00 47.24           H  
ATOM    495  HA  LEU A  39      13.870   6.031 -38.580  1.00 49.58           H  
ATOM    496  HB2 LEU A  39      12.881   5.680 -40.837  1.00 48.15           H  
ATOM    497  HB3 LEU A  39      13.520   4.067 -40.910  1.00 48.15           H  
ATOM    498  HG  LEU A  39      12.040   3.346 -39.056  1.00 56.85           H  
ATOM    499 HD11 LEU A  39      10.286   4.827 -38.153  1.00 57.39           H  
ATOM    500 HD12 LEU A  39      11.850   5.463 -37.770  1.00 57.39           H  
ATOM    501 HD13 LEU A  39      10.927   6.189 -39.078  1.00 57.39           H  
ATOM    502 HD21 LEU A  39       9.899   3.460 -40.259  1.00 56.19           H  
ATOM    503 HD22 LEU A  39      10.510   4.762 -41.275  1.00 56.19           H  
ATOM    504 HD23 LEU A  39      11.221   3.152 -41.376  1.00 56.19           H  
ATOM    505  N   LEU A  40      14.263   4.047 -37.064  1.00 46.39           N  
ATOM    506  CA  LEU A  40      14.486   2.997 -36.077  1.00 51.42           C  
ATOM    507  C   LEU A  40      13.177   2.226 -35.855  1.00 57.40           C  
ATOM    508  O   LEU A  40      12.108   2.826 -35.728  1.00 55.16           O  
ATOM    509  CB  LEU A  40      14.866   3.651 -34.729  1.00 46.39           C  
ATOM    510  CG  LEU A  40      16.361   3.979 -34.543  1.00 38.33           C  
ATOM    511  CD1 LEU A  40      16.962   4.848 -35.656  1.00 47.92           C  
ATOM    512  CD2 LEU A  40      16.584   4.638 -33.175  1.00 37.55           C  
ATOM    513  H   LEU A  40      13.785   4.877 -36.735  1.00 55.58           H  
ATOM    514  HA  LEU A  40      15.272   2.307 -36.389  1.00 61.61           H  
ATOM    515  HB2 LEU A  40      14.259   4.539 -34.549  1.00 55.58           H  
ATOM    516  HB3 LEU A  40      14.616   2.960 -33.923  1.00 55.58           H  
ATOM    517  HG  LEU A  40      16.904   3.033 -34.544  1.00 45.90           H  
ATOM    518 HD11 LEU A  40      18.002   5.090 -35.439  1.00 57.41           H  
ATOM    519 HD12 LEU A  40      16.957   4.335 -36.617  1.00 57.41           H  
ATOM    520 HD13 LEU A  40      16.409   5.782 -35.764  1.00 57.41           H  
ATOM    521 HD21 LEU A  40      17.647   4.705 -32.945  1.00 44.98           H  
ATOM    522 HD22 LEU A  40      16.166   5.645 -33.145  1.00 44.98           H  
ATOM    523 HD23 LEU A  40      16.115   4.064 -32.376  1.00 44.98           H  
ATOM    524  N   ASP A  41      13.299   0.893 -35.758  1.00 64.69           N  
ATOM    525  CA  ASP A  41      12.295  -0.062 -35.286  1.00 67.03           C  
ATOM    526  C   ASP A  41      11.254  -0.438 -36.340  1.00 67.07           C  
ATOM    527  O   ASP A  41      11.221  -1.579 -36.799  1.00 74.35           O  
ATOM    528  CB  ASP A  41      11.673   0.330 -33.918  1.00 62.05           C  
ATOM    529  CG  ASP A  41      11.296  -0.881 -33.059  1.00 73.86           C  
ATOM    530  OD1 ASP A  41      10.568  -1.757 -33.572  1.00 73.92           O  
ATOM    531  OD2 ASP A  41      11.773  -0.926 -31.906  1.00 61.77           O1-
ATOM    532  H   ASP A  41      14.220   0.512 -35.916  1.00  0.00           H  
ATOM    533  HA  ASP A  41      12.882  -0.967 -35.124  1.00  0.00           H  
ATOM    534  HB3 ASP A  41      10.781   0.946 -34.042  1.00  0.00           H  
ATOM    535  HB2 ASP A  41      12.362   0.958 -33.360  1.00  0.00           H  
ATOM    536  N   LYS A  42      10.377   0.536 -36.641  1.00 70.32           N  
ATOM    537  CA  LYS A  42       9.109   0.456 -37.371  1.00 76.89           C  
ATOM    538  C   LYS A  42       7.931   0.088 -36.450  1.00 83.39           C  
ATOM    539  O   LYS A  42       6.791   0.432 -36.756  1.00 81.87           O  
ATOM    540  CB  LYS A  42       9.165  -0.413 -38.648  1.00 70.78           C  
ATOM    541  CG  LYS A  42      10.282  -0.037 -39.638  1.00 75.65           C  
ATOM    542  CD  LYS A  42      10.424  -1.085 -40.747  1.00 78.35           C  
ATOM    543  CE  LYS A  42      11.596  -0.794 -41.691  1.00 81.65           C  
ATOM    544  NZ  LYS A  42      11.699  -1.826 -42.736  1.00 70.89           N1+
ATOM    545  H   LYS A  42      10.559   1.429 -36.201  1.00  0.00           H  
ATOM    546  HA  LYS A  42       8.916   1.480 -37.695  1.00  0.00           H  
ATOM    547  HB3 LYS A  42       8.208  -0.343 -39.167  1.00  0.00           H  
ATOM    548  HB2 LYS A  42       9.257  -1.463 -38.370  1.00  0.00           H  
ATOM    549  HG3 LYS A  42      11.239   0.052 -39.124  1.00  0.00           H  
ATOM    550  HG2 LYS A  42      10.078   0.944 -40.068  1.00  0.00           H  
ATOM    551  HD3 LYS A  42       9.494  -1.135 -41.316  1.00  0.00           H  
ATOM    552  HD2 LYS A  42      10.564  -2.068 -40.296  1.00  0.00           H  
ATOM    553  HE3 LYS A  42      12.533  -0.762 -41.135  1.00  0.00           H  
ATOM    554  HE2 LYS A  42      11.468   0.179 -42.166  1.00  0.00           H  
ATOM    555  HZ1 LYS A  42      10.844  -1.847 -43.274  1.00  0.00           H  
ATOM    556  HZ2 LYS A  42      12.475  -1.613 -43.346  1.00  0.00           H  
ATOM    557  HZ3 LYS A  42      11.847  -2.728 -42.307  1.00  0.00           H  
ATOM    558  N   GLY A  43       8.211  -0.600 -35.329  1.00 75.34           N  
ATOM    559  CA  GLY A  43       7.259  -1.068 -34.332  1.00 66.54           C  
ATOM    560  C   GLY A  43       7.004  -0.023 -33.244  1.00 75.81           C  
ATOM    561  O   GLY A  43       6.732   1.139 -33.548  1.00 71.68           O  
ATOM    562  H   GLY A  43       9.179  -0.835 -35.152  1.00  0.00           H  
ATOM    563  HA3 GLY A  43       7.657  -1.982 -33.888  1.00  0.00           H  
ATOM    564  HA2 GLY A  43       6.310  -1.335 -34.800  1.00  0.00           H  
ATOM    565  N   SER A  44       7.055  -0.463 -31.978  1.00 73.36           N  
ATOM    566  CA  SER A  44       6.751   0.340 -30.799  1.00 62.57           C  
ATOM    567  C   SER A  44       7.921   0.315 -29.812  1.00 55.44           C  
ATOM    568  O   SER A  44       8.475  -0.743 -29.517  1.00 57.94           O  
ATOM    569  CB  SER A  44       5.465  -0.189 -30.132  1.00 65.16           C  
ATOM    570  OG  SER A  44       4.327   0.136 -30.903  1.00 73.96           O  
ATOM    571  H   SER A  44       7.309  -1.427 -31.815  1.00  0.00           H  
ATOM    572  HA  SER A  44       6.593   1.381 -31.082  1.00  0.00           H  
ATOM    573  HB3 SER A  44       5.332   0.260 -29.146  1.00  0.00           H  
ATOM    574  HB2 SER A  44       5.512  -1.269 -29.985  1.00  0.00           H  
ATOM    575  HG  SER A  44       4.248   1.077 -30.943  1.00  0.00           H  
ATOM    576  N   PHE A  45       8.236   1.494 -29.260  1.00 45.52           N  
ATOM    577  CA  PHE A  45       9.135   1.697 -28.132  1.00 41.68           C  
ATOM    578  C   PHE A  45       8.249   1.659 -26.885  1.00 42.41           C  
ATOM    579  O   PHE A  45       7.488   2.592 -26.640  1.00 48.38           O  
ATOM    580  CB  PHE A  45       9.751   3.105 -28.250  1.00 35.45           C  
ATOM    581  CG  PHE A  45      10.753   3.245 -29.376  1.00 33.38           C  
ATOM    582  CD1 PHE A  45      12.131   3.108 -29.114  1.00 36.03           C  
ATOM    583  CD2 PHE A  45      10.306   3.495 -30.691  1.00 36.56           C  
ATOM    584  CE1 PHE A  45      13.060   3.235 -30.163  1.00 35.70           C  
ATOM    585  CE2 PHE A  45      11.234   3.594 -31.742  1.00 39.87           C  
ATOM    586  CZ  PHE A  45      12.611   3.481 -31.474  1.00 37.60           C  
ATOM    587  H   PHE A  45       7.699   2.300 -29.552  1.00 54.53           H  
ATOM    588  HA  PHE A  45       9.918   0.936 -28.083  1.00 49.92           H  
ATOM    589  HB2 PHE A  45       8.975   3.856 -28.390  1.00 42.46           H  
ATOM    590  HB3 PHE A  45      10.251   3.368 -27.319  1.00 42.46           H  
ATOM    591  HD1 PHE A  45      12.480   2.904 -28.112  1.00 43.15           H  
ATOM    592  HD2 PHE A  45       9.251   3.597 -30.899  1.00 43.79           H  
ATOM    593  HE1 PHE A  45      14.116   3.131 -29.964  1.00 42.75           H  
ATOM    594  HE2 PHE A  45      10.892   3.770 -32.752  1.00 47.75           H  
ATOM    595  HZ  PHE A  45      13.324   3.576 -32.276  1.00 45.03           H  
ATOM    596  N   GLU A  46       8.305   0.553 -26.135  1.00 41.78           N  
ATOM    597  CA  GLU A  46       7.415   0.292 -25.007  1.00 41.90           C  
ATOM    598  C   GLU A  46       8.003   0.846 -23.702  1.00 36.80           C  
ATOM    599  O   GLU A  46       9.202   1.103 -23.593  1.00 31.55           O  
ATOM    600  CB  GLU A  46       7.248  -1.234 -24.868  1.00 55.14           C  
ATOM    601  CG  GLU A  46       6.467  -1.844 -26.050  1.00 65.86           C  
ATOM    602  CD  GLU A  46       6.091  -3.313 -25.845  1.00 96.81           C  
ATOM    603  OE1 GLU A  46       6.784  -3.995 -25.058  1.00 86.51           O  
ATOM    604  OE2 GLU A  46       5.110  -3.735 -26.495  1.00103.49           O1-
ATOM    605  H   GLU A  46       8.949  -0.178 -26.400  1.00 50.05           H  
ATOM    606  HA  GLU A  46       6.438   0.749 -25.176  1.00 50.19           H  
ATOM    607  HB2 GLU A  46       8.223  -1.715 -24.780  1.00 66.08           H  
ATOM    608  HB3 GLU A  46       6.713  -1.462 -23.944  1.00 66.08           H  
ATOM    609  HG2 GLU A  46       5.548  -1.279 -26.212  1.00 78.95           H  
ATOM    610  HG3 GLU A  46       7.046  -1.766 -26.971  1.00 78.95           H  
ATOM    611  N   ARG A  47       7.122   1.008 -22.704  1.00 28.24           N  
ATOM    612  CA  ARG A  47       7.393   1.423 -21.330  1.00 32.19           C  
ATOM    613  C   ARG A  47       8.474   0.552 -20.661  1.00 26.33           C  
ATOM    614  O   ARG A  47       8.276  -0.648 -20.474  1.00 35.03           O  
ATOM    615  CB  ARG A  47       6.043   1.369 -20.586  1.00 35.16           C  
ATOM    616  CG  ARG A  47       6.085   1.655 -19.078  1.00 40.70           C  
ATOM    617  CD  ARG A  47       4.691   1.492 -18.459  1.00 51.20           C  
ATOM    618  NE  ARG A  47       4.621   2.092 -17.124  1.00 54.80           N  
ATOM    619  CZ  ARG A  47       4.548   1.459 -15.942  1.00 71.01           C  
ATOM    620  NH1 ARG A  47       4.622   0.124 -15.852  1.00 77.87           N  
ATOM    621  NH2 ARG A  47       4.401   2.186 -14.828  1.00 63.40           N1+
ATOM    622  H   ARG A  47       6.164   0.764 -22.906  1.00 33.80           H  
ATOM    623  HA  ARG A  47       7.734   2.459 -21.357  1.00 38.54           H  
ATOM    624  HB2 ARG A  47       5.358   2.076 -21.057  1.00 42.10           H  
ATOM    625  HB3 ARG A  47       5.599   0.382 -20.732  1.00 42.10           H  
ATOM    626  HG2 ARG A  47       6.762   0.967 -18.572  1.00 48.75           H  
ATOM    627  HG3 ARG A  47       6.485   2.653 -18.905  1.00 48.75           H  
ATOM    628  HD2 ARG A  47       3.956   2.015 -19.072  1.00 61.35           H  
ATOM    629  HD3 ARG A  47       4.389   0.445 -18.445  1.00 61.35           H  
ATOM    630  HE  ARG A  47       4.634   3.102 -17.119  1.00 65.67           H  
ATOM    631 HH11 ARG A  47       4.740  -0.430 -16.688  1.00 93.36           H  
ATOM    632 HH12 ARG A  47       4.567  -0.337 -14.956  1.00 93.36           H  
ATOM    633 HH21 ARG A  47       4.372   3.194 -14.879  1.00 75.99           H  
ATOM    634 HH22 ARG A  47       4.344   1.738 -13.925  1.00 75.99           H  
ATOM    635  N   GLY A  48       9.610   1.173 -20.311  1.00 28.31           N  
ATOM    636  CA  GLY A  48      10.757   0.556 -19.652  1.00 28.42           C  
ATOM    637  C   GLY A  48      11.709  -0.212 -20.581  1.00 30.06           C  
ATOM    638  O   GLY A  48      12.661  -0.813 -20.083  1.00 30.43           O  
ATOM    639  H   GLY A  48       9.671   2.168 -20.482  1.00 33.89           H  
ATOM    640  HA2 GLY A  48      11.325   1.347 -19.163  1.00 34.02           H  
ATOM    641  HA3 GLY A  48      10.415  -0.113 -18.860  1.00 34.02           H  
ATOM    642  N   ALA A  49      11.470  -0.206 -21.905  1.00 24.25           N  
ATOM    643  CA  ALA A  49      12.256  -0.939 -22.899  1.00 30.72           C  
ATOM    644  C   ALA A  49      13.585  -0.234 -23.205  1.00 31.56           C  
ATOM    645  O   ALA A  49      13.691   0.989 -23.100  1.00 35.53           O  
ATOM    646  CB  ALA A  49      11.456  -1.017 -24.210  1.00 37.04           C  
ATOM    647  H   ALA A  49      10.674   0.317 -22.245  1.00 29.01           H  
ATOM    648  HA  ALA A  49      12.444  -1.948 -22.527  1.00 36.77           H  
ATOM    649  HB1 ALA A  49      11.971  -1.633 -24.949  1.00 44.36           H  
ATOM    650  HB2 ALA A  49      10.477  -1.465 -24.044  1.00 44.36           H  
ATOM    651  HB3 ALA A  49      11.305  -0.034 -24.658  1.00 44.36           H  
ATOM    652  N   VAL A  50      14.586  -1.031 -23.610  1.00 28.25           N  
ATOM    653  CA  VAL A  50      15.909  -0.587 -24.041  1.00 30.30           C  
ATOM    654  C   VAL A  50      16.182  -1.228 -25.406  1.00 36.15           C  
ATOM    655  O   VAL A  50      16.609  -2.378 -25.487  1.00 33.15           O  
ATOM    656  CB  VAL A  50      16.984  -0.887 -22.960  1.00 29.34           C  
ATOM    657  CG1 VAL A  50      18.395  -0.466 -23.413  1.00 27.39           C  
ATOM    658  CG2 VAL A  50      16.663  -0.214 -21.612  1.00 23.95           C  
ATOM    659  H   VAL A  50      14.399  -2.023 -23.674  1.00 33.81           H  
ATOM    660  HA  VAL A  50      15.898   0.492 -24.191  1.00 36.28           H  
ATOM    661  HB  VAL A  50      17.002  -1.964 -22.785  1.00 35.12           H  
ATOM    662 HG11 VAL A  50      19.131  -0.648 -22.630  1.00 32.78           H  
ATOM    663 HG12 VAL A  50      18.725  -1.023 -24.290  1.00 32.78           H  
ATOM    664 HG13 VAL A  50      18.427   0.596 -23.658  1.00 32.78           H  
ATOM    665 HG21 VAL A  50      17.444  -0.412 -20.878  1.00 28.65           H  
ATOM    666 HG22 VAL A  50      16.576   0.868 -21.720  1.00 28.65           H  
ATOM    667 HG23 VAL A  50      15.729  -0.583 -21.188  1.00 28.65           H  
ATOM    668  N   ASP A  51      15.914  -0.478 -26.481  1.00 30.17           N  
ATOM    669  CA  ASP A  51      16.040  -0.936 -27.860  1.00 31.64           C  
ATOM    670  C   ASP A  51      17.383  -0.468 -28.435  1.00 35.94           C  
ATOM    671  O   ASP A  51      17.674   0.725 -28.405  1.00 35.92           O  
ATOM    672  CB  ASP A  51      14.900  -0.333 -28.705  1.00 34.33           C  
ATOM    673  CG  ASP A  51      13.505  -0.698 -28.189  1.00 43.68           C  
ATOM    674  OD1 ASP A  51      13.021  -1.782 -28.581  1.00 45.06           O  
ATOM    675  OD2 ASP A  51      12.960   0.100 -27.394  1.00 44.85           O1-
ATOM    676  H   ASP A  51      15.575   0.465 -26.339  1.00 36.11           H  
ATOM    677  HA  ASP A  51      15.956  -2.018 -27.899  1.00 37.88           H  
ATOM    678  HB2 ASP A  51      14.976   0.755 -28.756  1.00 41.11           H  
ATOM    679  HB3 ASP A  51      14.994  -0.702 -29.724  1.00 41.11           H  
ATOM    680  N   SER A  52      18.180  -1.400 -28.985  1.00 30.39           N  
ATOM    681  CA  SER A  52      19.475  -1.136 -29.618  1.00 31.58           C  
ATOM    682  C   SER A  52      19.432  -1.472 -31.115  1.00 34.77           C  
ATOM    683  O   SER A  52      18.670  -2.341 -31.533  1.00 33.59           O  
ATOM    684  CB  SER A  52      20.608  -1.837 -28.839  1.00 27.70           C  
ATOM    685  OG  SER A  52      20.634  -3.230 -29.063  1.00 38.51           O  
ATOM    686  H   SER A  52      17.865  -2.362 -28.975  1.00 36.38           H  
ATOM    687  HA  SER A  52      19.666  -0.074 -29.560  1.00 37.81           H  
ATOM    688  HB2 SER A  52      21.573  -1.429 -29.146  1.00 33.15           H  
ATOM    689  HB3 SER A  52      20.516  -1.642 -27.770  1.00 33.15           H  
ATOM    690  HG  SER A  52      21.308  -3.618 -28.524  1.00 46.13           H  
ATOM    691  N   TYR A  53      20.211  -0.727 -31.918  1.00 36.62           N  
ATOM    692  CA  TYR A  53      20.174  -0.710 -33.383  1.00 34.09           C  
ATOM    693  C   TYR A  53      21.591  -0.645 -33.947  1.00 36.24           C  
ATOM    694  O   TYR A  53      22.364   0.212 -33.525  1.00 36.87           O  
ATOM    695  CB  TYR A  53      19.349   0.494 -33.894  1.00 29.95           C  
ATOM    696  CG  TYR A  53      17.936   0.578 -33.360  1.00 29.45           C  
ATOM    697  CD1 TYR A  53      16.882  -0.101 -34.004  1.00 33.79           C  
ATOM    698  CD2 TYR A  53      17.683   1.318 -32.187  1.00 32.43           C  
ATOM    699  CE1 TYR A  53      15.591  -0.079 -33.443  1.00 38.48           C  
ATOM    700  CE2 TYR A  53      16.396   1.337 -31.629  1.00 36.59           C  
ATOM    701  CZ  TYR A  53      15.354   0.630 -32.250  1.00 42.91           C  
ATOM    702  OH  TYR A  53      14.124   0.639 -31.669  1.00 49.11           O  
ATOM    703  H   TYR A  53      20.791  -0.022 -31.483  1.00 43.85           H  
ATOM    704  HA  TYR A  53      19.702  -1.621 -33.743  1.00 40.82           H  
ATOM    705  HB2 TYR A  53      19.858   1.426 -33.644  1.00 35.85           H  
ATOM    706  HB3 TYR A  53      19.302   0.469 -34.984  1.00 35.85           H  
ATOM    707  HD1 TYR A  53      17.066  -0.661 -34.908  1.00 40.47           H  
ATOM    708  HD2 TYR A  53      18.478   1.855 -31.696  1.00 38.83           H  
ATOM    709  HE1 TYR A  53      14.791  -0.628 -33.913  1.00 46.09           H  
ATOM    710  HE2 TYR A  53      16.216   1.885 -30.715  1.00 43.82           H  
ATOM    711  HH  TYR A  53      13.486   0.031 -32.020  1.00 58.84           H  
ATOM    712  N   ASP A  54      21.904  -1.472 -34.956  1.00 45.56           N  
ATOM    713  CA  ASP A  54      23.120  -1.342 -35.764  1.00 46.01           C  
ATOM    714  C   ASP A  54      22.816  -0.393 -36.936  1.00 46.88           C  
ATOM    715  O   ASP A  54      21.979  -0.691 -37.789  1.00 55.41           O  
ATOM    716  CB  ASP A  54      23.545  -2.725 -36.305  1.00 56.49           C  
ATOM    717  CG  ASP A  54      23.949  -3.723 -35.210  1.00 71.75           C  
ATOM    718  OD1 ASP A  54      24.527  -3.272 -34.195  1.00 66.31           O  
ATOM    719  OD2 ASP A  54      23.693  -4.929 -35.415  1.00 74.61           O1-
ATOM    720  H   ASP A  54      21.227  -2.165 -35.242  1.00 54.58           H  
ATOM    721  HA  ASP A  54      23.938  -0.931 -35.168  1.00 55.12           H  
ATOM    722  HB2 ASP A  54      22.742  -3.163 -36.900  1.00 67.70           H  
ATOM    723  HB3 ASP A  54      24.401  -2.606 -36.971  1.00 67.70           H  
ATOM    724  N   VAL A  55      23.484   0.770 -36.929  1.00 42.40           N  
ATOM    725  CA  VAL A  55      23.277   1.905 -37.825  1.00 49.22           C  
ATOM    726  C   VAL A  55      24.576   2.134 -38.608  1.00 52.87           C  
ATOM    727  O   VAL A  55      25.537   2.687 -38.073  1.00 45.22           O  
ATOM    728  CB  VAL A  55      22.858   3.143 -36.975  1.00 43.31           C  
ATOM    729  CG1 VAL A  55      22.792   4.457 -37.777  1.00 47.87           C  
ATOM    730  CG2 VAL A  55      21.508   2.912 -36.268  1.00 39.11           C  
ATOM    731  H   VAL A  55      24.155   0.912 -36.183  1.00 50.79           H  
ATOM    732  HA  VAL A  55      22.479   1.692 -38.538  1.00 58.98           H  
ATOM    733  HB  VAL A  55      23.609   3.291 -36.198  1.00 51.89           H  
ATOM    734 HG11 VAL A  55      22.474   5.287 -37.145  1.00 57.35           H  
ATOM    735 HG12 VAL A  55      23.754   4.739 -38.204  1.00 57.35           H  
ATOM    736 HG13 VAL A  55      22.076   4.370 -38.590  1.00 57.35           H  
ATOM    737 HG21 VAL A  55      21.194   3.793 -35.708  1.00 46.85           H  
ATOM    738 HG22 VAL A  55      20.720   2.683 -36.985  1.00 46.85           H  
ATOM    739 HG23 VAL A  55      21.561   2.088 -35.557  1.00 46.85           H  
ATOM    740  N   THR A  56      24.590   1.720 -39.884  1.00 58.32           N  
ATOM    741  CA  THR A  56      25.695   1.941 -40.817  1.00 63.82           C  
ATOM    742  C   THR A  56      25.455   3.295 -41.508  1.00 57.74           C  
ATOM    743  O   THR A  56      24.356   3.562 -41.999  1.00 50.70           O  
ATOM    744  CB  THR A  56      25.691   0.811 -41.879  1.00 57.74           C  
ATOM    745  OG1 THR A  56      25.888  -0.429 -41.226  1.00 61.92           O  
ATOM    746  CG2 THR A  56      26.816   0.936 -42.924  1.00 70.71           C  
ATOM    747  H   THR A  56      23.772   1.254 -40.248  1.00 69.89           H  
ATOM    748  HA  THR A  56      26.652   1.948 -40.292  1.00 76.50           H  
ATOM    749  HB  THR A  56      24.727   0.773 -42.391  1.00 69.20           H  
ATOM    750  HG1 THR A  56      25.861  -1.119 -41.872  1.00 74.22           H  
ATOM    751 HG21 THR A  56      26.821   0.082 -43.601  1.00 84.76           H  
ATOM    752 HG22 THR A  56      26.701   1.828 -43.540  1.00 84.76           H  
ATOM    753 HG23 THR A  56      27.796   0.988 -42.447  1.00 84.76           H  
ATOM    754  N   VAL A  57      26.499   4.135 -41.537  1.00 57.56           N  
ATOM    755  CA  VAL A  57      26.515   5.454 -42.169  1.00 74.37           C  
ATOM    756  C   VAL A  57      27.247   5.369 -43.523  1.00 74.51           C  
ATOM    757  O   VAL A  57      28.130   4.530 -43.713  1.00 64.41           O  
ATOM    758  CB  VAL A  57      27.220   6.443 -41.203  1.00 61.39           C  
ATOM    759  CG1 VAL A  57      28.690   6.097 -40.882  1.00 57.92           C  
ATOM    760  CG2 VAL A  57      27.094   7.899 -41.673  1.00 68.79           C  
ATOM    761  H   VAL A  57      27.367   3.829 -41.123  1.00 68.98           H  
ATOM    762  HA  VAL A  57      25.495   5.800 -42.344  1.00 89.16           H  
ATOM    763  HB  VAL A  57      26.679   6.394 -40.257  1.00 73.58           H  
ATOM    764 HG11 VAL A  57      29.133   6.856 -40.238  1.00 69.42           H  
ATOM    765 HG12 VAL A  57      28.775   5.139 -40.368  1.00 69.42           H  
ATOM    766 HG13 VAL A  57      29.308   6.048 -41.777  1.00 69.42           H  
ATOM    767 HG21 VAL A  57      27.488   8.565 -40.916  1.00 82.46           H  
ATOM    768 HG22 VAL A  57      27.646   8.096 -42.589  1.00 82.46           H  
ATOM    769 HG23 VAL A  57      26.057   8.174 -41.846  1.00 82.46           H  
ATOM    770  N   ASP A  58      26.880   6.264 -44.453  1.00 77.09           N  
ATOM    771  CA  ASP A  58      27.433   6.368 -45.807  1.00 75.43           C  
ATOM    772  C   ASP A  58      28.815   7.063 -45.864  1.00 74.98           C  
ATOM    773  O   ASP A  58      29.462   7.006 -46.910  1.00 71.64           O  
ATOM    774  CB  ASP A  58      26.420   7.146 -46.697  1.00 73.70           C  
ATOM    775  CG  ASP A  58      26.039   8.586 -46.301  1.00 76.94           C  
ATOM    776  OD1 ASP A  58      26.539   9.092 -45.272  1.00 71.78           O  
ATOM    777  OD2 ASP A  58      25.209   9.155 -47.043  1.00 52.00           O1-
ATOM    778  H   ASP A  58      26.159   6.934 -44.215  1.00 92.42           H  
ATOM    779  HA  ASP A  58      27.550   5.363 -46.215  1.00 90.43           H  
ATOM    780  HB2 ASP A  58      26.791   7.176 -47.723  1.00 88.35           H  
ATOM    781  HB3 ASP A  58      25.493   6.574 -46.743  1.00 88.35           H  
ATOM    782  N   GLU A  59      29.262   7.718 -44.777  1.00 74.25           N  
ATOM    783  CA  GLU A  59      30.471   8.540 -44.715  1.00 66.40           C  
ATOM    784  C   GLU A  59      31.049   8.610 -43.292  1.00 63.21           C  
ATOM    785  O   GLU A  59      30.332   8.438 -42.307  1.00 68.96           O  
ATOM    786  CB  GLU A  59      30.194   9.911 -45.383  1.00 67.34           C  
ATOM    787  CG  GLU A  59      29.529  10.973 -44.476  1.00 69.65           C  
ATOM    788  CD  GLU A  59      29.084  12.240 -45.217  1.00 80.76           C  
ATOM    789  OE1 GLU A  59      29.273  12.310 -46.453  1.00 74.92           O  
ATOM    790  OE2 GLU A  59      28.566  13.138 -44.519  1.00 68.56           O1-
ATOM    791  H   GLU A  59      28.669   7.726 -43.960  1.00 89.02           H  
ATOM    792  HA  GLU A  59      31.227   8.031 -45.316  1.00 79.59           H  
ATOM    793  HB2 GLU A  59      31.145  10.318 -45.730  1.00 80.72           H  
ATOM    794  HB3 GLU A  59      29.601   9.764 -46.287  1.00 80.72           H  
ATOM    795  HG2 GLU A  59      28.648  10.545 -43.997  1.00 83.49           H  
ATOM    796  HG3 GLU A  59      30.208  11.272 -43.677  1.00 83.49           H  
ATOM    797  N   GLU A  60      32.355   8.919 -43.202  1.00 60.45           N  
ATOM    798  CA  GLU A  60      33.117   9.165 -41.973  1.00 65.23           C  
ATOM    799  C   GLU A  60      32.647  10.496 -41.357  1.00 67.19           C  
ATOM    800  O   GLU A  60      32.786  11.549 -41.980  1.00 59.54           O  
ATOM    801  CB  GLU A  60      34.611   9.294 -42.364  1.00 72.78           C  
ATOM    802  CG  GLU A  60      35.340   7.954 -42.620  1.00 78.47           C  
ATOM    803  CD  GLU A  60      36.033   7.324 -41.402  1.00 96.77           C  
ATOM    804  OE1 GLU A  60      35.898   7.868 -40.283  1.00 94.28           O  
ATOM    805  OE2 GLU A  60      36.712   6.298 -41.624  1.00107.40           O1-
ATOM    806  H   GLU A  60      32.854   9.062 -44.068  1.00 72.45           H  
ATOM    807  HA  GLU A  60      32.976   8.348 -41.263  1.00 78.19           H  
ATOM    808  HB2 GLU A  60      34.692   9.907 -43.264  1.00 87.25           H  
ATOM    809  HB3 GLU A  60      35.153   9.863 -41.607  1.00 87.25           H  
ATOM    810  HG2 GLU A  60      34.661   7.226 -43.065  1.00 94.08           H  
ATOM    811  HG3 GLU A  60      36.122   8.127 -43.360  1.00 94.08           H  
ATOM    812  N   LEU A  61      32.076  10.436 -40.143  1.00 54.19           N  
ATOM    813  CA  LEU A  61      31.492  11.586 -39.447  1.00 53.19           C  
ATOM    814  C   LEU A  61      32.479  12.246 -38.467  1.00 50.96           C  
ATOM    815  O   LEU A  61      32.264  13.395 -38.087  1.00 49.92           O  
ATOM    816  CB  LEU A  61      30.290  11.100 -38.605  1.00 39.06           C  
ATOM    817  CG  LEU A  61      29.175  10.366 -39.379  1.00 50.96           C  
ATOM    818  CD1 LEU A  61      28.068   9.952 -38.399  1.00 45.81           C  
ATOM    819  CD2 LEU A  61      28.603  11.213 -40.529  1.00 47.94           C  
ATOM    820  H   LEU A  61      31.981   9.532 -39.704  1.00 64.94           H  
ATOM    821  HA  LEU A  61      31.162  12.347 -40.157  1.00 63.73           H  
ATOM    822  HB2 LEU A  61      30.649  10.443 -37.810  1.00 46.78           H  
ATOM    823  HB3 LEU A  61      29.841  11.956 -38.099  1.00 46.78           H  
ATOM    824  HG  LEU A  61      29.590   9.452 -39.805  1.00 61.06           H  
ATOM    825 HD11 LEU A  61      27.325   9.315 -38.870  1.00 54.88           H  
ATOM    826 HD12 LEU A  61      28.470   9.384 -37.564  1.00 54.88           H  
ATOM    827 HD13 LEU A  61      27.561  10.828 -37.993  1.00 54.88           H  
ATOM    828 HD21 LEU A  61      27.786  10.713 -41.045  1.00 57.44           H  
ATOM    829 HD22 LEU A  61      28.208  12.152 -40.154  1.00 57.44           H  
ATOM    830 HD23 LEU A  61      29.359  11.440 -41.281  1.00 57.44           H  
ATOM    831  N   GLY A  62      33.548  11.547 -38.051  1.00 40.05           N  
ATOM    832  CA  GLY A  62      34.467  11.990 -37.003  1.00 39.76           C  
ATOM    833  C   GLY A  62      33.871  11.778 -35.604  1.00 47.00           C  
ATOM    834  O   GLY A  62      33.063  10.868 -35.406  1.00 48.75           O  
ATOM    835  H   GLY A  62      33.680  10.615 -38.417  1.00 47.97           H  
ATOM    836  HA2 GLY A  62      35.389  11.415 -37.082  1.00 47.63           H  
ATOM    837  HA3 GLY A  62      34.732  13.039 -37.149  1.00 47.63           H  
ATOM    838  N   GLU A  63      34.269  12.620 -34.633  1.00 49.51           N  
ATOM    839  CA  GLU A  63      33.742  12.611 -33.265  1.00 40.31           C  
ATOM    840  C   GLU A  63      32.306  13.158 -33.269  1.00 37.72           C  
ATOM    841  O   GLU A  63      32.072  14.255 -33.781  1.00 34.87           O  
ATOM    842  CB  GLU A  63      34.637  13.494 -32.361  1.00 43.54           C  
ATOM    843  CG  GLU A  63      34.187  13.547 -30.876  1.00 50.79           C  
ATOM    844  CD  GLU A  63      34.892  14.609 -30.027  1.00 61.79           C  
ATOM    845  OE1 GLU A  63      35.402  15.591 -30.611  1.00 57.05           O  
ATOM    846  OE2 GLU A  63      34.868  14.443 -28.787  1.00 73.43           O1-
ATOM    847  H   GLU A  63      34.928  13.347 -34.868  1.00 59.33           H  
ATOM    848  HA  GLU A  63      33.749  11.587 -32.884  1.00 48.28           H  
ATOM    849  HB2 GLU A  63      35.663  13.123 -32.400  1.00 52.16           H  
ATOM    850  HB3 GLU A  63      34.669  14.501 -32.780  1.00 52.16           H  
ATOM    851  HG2 GLU A  63      33.124  13.766 -30.791  1.00 60.85           H  
ATOM    852  HG3 GLU A  63      34.333  12.569 -30.416  1.00 60.85           H  
ATOM    853  N   ILE A  64      31.361  12.398 -32.688  1.00 32.05           N  
ATOM    854  CA  ILE A  64      29.948  12.764 -32.606  1.00 35.76           C  
ATOM    855  C   ILE A  64      29.764  13.823 -31.511  1.00 30.86           C  
ATOM    856  O   ILE A  64      30.125  13.615 -30.352  1.00 32.39           O  
ATOM    857  CB  ILE A  64      29.065  11.519 -32.324  1.00 32.66           C  
ATOM    858  CG1 ILE A  64      29.308  10.372 -33.334  1.00 34.54           C  
ATOM    859  CG2 ILE A  64      27.562  11.882 -32.288  1.00 22.52           C  
ATOM    860  CD1 ILE A  64      29.193  10.785 -34.810  1.00 33.75           C  
ATOM    861  H   ILE A  64      31.637  11.518 -32.276  1.00 38.37           H  
ATOM    862  HA  ILE A  64      29.638  13.184 -33.562  1.00 42.82           H  
ATOM    863  HB  ILE A  64      29.321  11.126 -31.338  1.00 39.10           H  
ATOM    864 HG12 ILE A  64      30.293   9.935 -33.168  1.00 41.36           H  
ATOM    865 HG13 ILE A  64      28.601   9.566 -33.136  1.00 41.36           H  
ATOM    866 HG21 ILE A  64      26.938  10.999 -32.176  1.00 26.93           H  
ATOM    867 HG22 ILE A  64      27.317  12.549 -31.463  1.00 26.93           H  
ATOM    868 HG23 ILE A  64      27.249  12.381 -33.205  1.00 26.93           H  
ATOM    869 HD11 ILE A  64      29.193   9.906 -35.449  1.00 40.41           H  
ATOM    870 HD12 ILE A  64      28.277  11.336 -35.016  1.00 40.41           H  
ATOM    871 HD13 ILE A  64      30.031  11.410 -35.120  1.00 40.41           H  
ATOM    872  N   GLN A  65      29.200  14.961 -31.926  1.00 27.73           N  
ATOM    873  CA  GLN A  65      28.964  16.151 -31.126  1.00 24.00           C  
ATOM    874  C   GLN A  65      27.517  16.175 -30.614  1.00 26.38           C  
ATOM    875  O   GLN A  65      27.296  16.522 -29.454  1.00 26.78           O  
ATOM    876  CB  GLN A  65      29.170  17.375 -32.053  1.00 22.54           C  
ATOM    877  CG  GLN A  65      30.587  17.503 -32.657  1.00 27.90           C  
ATOM    878  CD  GLN A  65      31.719  17.467 -31.623  1.00 31.30           C  
ATOM    879  OE1 GLN A  65      31.675  18.167 -30.615  1.00 33.12           O  
ATOM    880  NE2 GLN A  65      32.736  16.642 -31.871  1.00 35.37           N  
ATOM    881  H   GLN A  65      28.920  15.014 -32.898  1.00 33.19           H  
ATOM    882  HA  GLN A  65      29.641  16.192 -30.271  1.00 28.71           H  
ATOM    883  HB2 GLN A  65      28.458  17.339 -32.880  1.00 26.96           H  
ATOM    884  HB3 GLN A  65      28.925  18.287 -31.517  1.00 26.96           H  
ATOM    885  HG2 GLN A  65      30.742  16.712 -33.393  1.00 33.39           H  
ATOM    886  HG3 GLN A  65      30.662  18.440 -33.209  1.00 33.39           H  
ATOM    887 HE21 GLN A  65      33.511  16.575 -31.222  1.00 42.35           H  
ATOM    888 HE22 GLN A  65      32.716  16.047 -32.688  1.00 42.35           H  
ATOM    889  N   LEU A  66      26.544  15.813 -31.472  1.00 23.68           N  
ATOM    890  CA  LEU A  66      25.108  15.838 -31.189  1.00 23.55           C  
ATOM    891  C   LEU A  66      24.407  14.587 -31.739  1.00 23.06           C  
ATOM    892  O   LEU A  66      24.892  13.955 -32.678  1.00 26.48           O  
ATOM    893  CB  LEU A  66      24.427  17.135 -31.706  1.00 19.43           C  
ATOM    894  CG  LEU A  66      25.072  18.489 -31.329  1.00 22.28           C  
ATOM    895  CD1 LEU A  66      24.596  19.609 -32.265  1.00 19.70           C  
ATOM    896  CD2 LEU A  66      24.794  18.859 -29.866  1.00 17.72           C  
ATOM    897  H   LEU A  66      26.817  15.510 -32.398  1.00 28.33           H  
ATOM    898  HA  LEU A  66      24.998  15.795 -30.109  1.00 28.17           H  
ATOM    899  HB2 LEU A  66      24.355  17.080 -32.787  1.00 23.22           H  
ATOM    900  HB3 LEU A  66      23.391  17.139 -31.368  1.00 23.22           H  
ATOM    901  HG  LEU A  66      26.150  18.430 -31.469  1.00 26.64           H  
ATOM    902 HD11 LEU A  66      25.110  20.543 -32.043  1.00 23.55           H  
ATOM    903 HD12 LEU A  66      24.801  19.368 -33.308  1.00 23.55           H  
ATOM    904 HD13 LEU A  66      23.526  19.787 -32.165  1.00 23.55           H  
ATOM    905 HD21 LEU A  66      25.280  19.798 -29.599  1.00 21.18           H  
ATOM    906 HD22 LEU A  66      23.727  18.971 -29.677  1.00 21.18           H  
ATOM    907 HD23 LEU A  66      25.163  18.091 -29.189  1.00 21.18           H  
ATOM    908  N   VAL A  67      23.229  14.279 -31.174  1.00 19.69           N  
ATOM    909  CA  VAL A  67      22.267  13.292 -31.665  1.00 22.42           C  
ATOM    910  C   VAL A  67      20.919  14.007 -31.806  1.00 23.48           C  
ATOM    911  O   VAL A  67      20.368  14.471 -30.809  1.00 28.88           O  
ATOM    912  CB  VAL A  67      22.203  12.061 -30.717  1.00 25.45           C  
ATOM    913  CG1 VAL A  67      21.043  11.098 -31.050  1.00 26.42           C  
ATOM    914  CG2 VAL A  67      23.522  11.275 -30.722  1.00 22.14           C  
ATOM    915  H   VAL A  67      22.928  14.846 -30.393  1.00 23.54           H  
ATOM    916  HA  VAL A  67      22.563  12.942 -32.657  1.00 26.81           H  
ATOM    917  HB  VAL A  67      22.042  12.421 -29.700  1.00 30.45           H  
ATOM    918 HG11 VAL A  67      21.068  10.221 -30.404  1.00 31.62           H  
ATOM    919 HG12 VAL A  67      20.068  11.562 -30.904  1.00 31.62           H  
ATOM    920 HG13 VAL A  67      21.098  10.751 -32.082  1.00 31.62           H  
ATOM    921 HG21 VAL A  67      23.496  10.447 -30.013  1.00 26.48           H  
ATOM    922 HG22 VAL A  67      23.724  10.864 -31.709  1.00 26.48           H  
ATOM    923 HG23 VAL A  67      24.369  11.904 -30.458  1.00 26.48           H  
ATOM    924  N   ARG A  68      20.388  14.063 -33.036  1.00 22.48           N  
ATOM    925  CA  ARG A  68      19.068  14.601 -33.355  1.00 24.09           C  
ATOM    926  C   ARG A  68      18.047  13.456 -33.351  1.00 29.34           C  
ATOM    927  O   ARG A  68      18.340  12.356 -33.821  1.00 33.76           O  
ATOM    928  CB  ARG A  68      19.074  15.183 -34.779  1.00 32.08           C  
ATOM    929  CG  ARG A  68      20.138  16.262 -35.021  1.00 37.08           C  
ATOM    930  CD  ARG A  68      19.933  16.986 -36.357  1.00 53.38           C  
ATOM    931  NE  ARG A  68      21.127  17.742 -36.750  1.00 67.77           N  
ATOM    932  CZ  ARG A  68      21.451  18.104 -38.003  1.00 77.89           C  
ATOM    933  NH1 ARG A  68      20.655  17.812 -39.042  1.00 78.04           N  
ATOM    934  NH2 ARG A  68      22.590  18.773 -38.217  1.00 72.80           N1+
ATOM    935  H   ARG A  68      20.894  13.623 -33.794  1.00 26.89           H  
ATOM    936  HA  ARG A  68      18.781  15.378 -32.646  1.00 28.82           H  
ATOM    937  HB2 ARG A  68      19.213  14.385 -35.508  1.00 38.41           H  
ATOM    938  HB3 ARG A  68      18.090  15.608 -34.982  1.00 38.41           H  
ATOM    939  HG2 ARG A  68      20.117  16.993 -34.214  1.00 44.40           H  
ATOM    940  HG3 ARG A  68      21.124  15.802 -34.996  1.00 44.40           H  
ATOM    941  HD2 ARG A  68      19.707  16.255 -37.133  1.00 63.97           H  
ATOM    942  HD3 ARG A  68      19.091  17.672 -36.301  1.00 63.97           H  
ATOM    943  HE  ARG A  68      21.728  18.035 -35.994  1.00 81.23           H  
ATOM    944 HH11 ARG A  68      19.788  17.323 -38.881  1.00 93.56           H  
ATOM    945 HH12 ARG A  68      20.910  18.082 -39.980  1.00 93.56           H  
ATOM    946 HH21 ARG A  68      23.202  19.000 -37.447  1.00 87.27           H  
ATOM    947 HH22 ARG A  68      22.851  19.053 -39.152  1.00 87.27           H  
ATOM    948  N   ILE A  69      16.846  13.748 -32.835  1.00 28.14           N  
ATOM    949  CA  ILE A  69      15.702  12.853 -32.699  1.00 31.62           C  
ATOM    950  C   ILE A  69      14.466  13.571 -33.235  1.00 37.33           C  
ATOM    951  O   ILE A  69      14.202  14.704 -32.845  1.00 40.65           O  
ATOM    952  CB  ILE A  69      15.539  12.400 -31.219  1.00 34.01           C  
ATOM    953  CG1 ILE A  69      16.777  11.663 -30.671  1.00 30.50           C  
ATOM    954  CG2 ILE A  69      14.265  11.574 -30.965  1.00 34.56           C  
ATOM    955  CD1 ILE A  69      17.093  10.351 -31.398  1.00 38.82           C  
ATOM    956  H   ILE A  69      16.719  14.676 -32.453  1.00 33.67           H  
ATOM    957  HA  ILE A  69      15.852  11.981 -33.332  1.00 37.85           H  
ATOM    958  HB  ILE A  69      15.437  13.303 -30.615  1.00 40.72           H  
ATOM    959 HG12 ILE A  69      17.646  12.318 -30.721  1.00 36.51           H  
ATOM    960 HG13 ILE A  69      16.644  11.458 -29.608  1.00 36.51           H  
ATOM    961 HG21 ILE A  69      14.239  11.237 -29.929  1.00 41.38           H  
ATOM    962 HG22 ILE A  69      13.356  12.152 -31.133  1.00 41.38           H  
ATOM    963 HG23 ILE A  69      14.224  10.694 -31.607  1.00 41.38           H  
ATOM    964 HD11 ILE A  69      18.102  10.033 -31.151  1.00 46.49           H  
ATOM    965 HD12 ILE A  69      16.399   9.559 -31.118  1.00 46.49           H  
ATOM    966 HD13 ILE A  69      17.072  10.439 -32.481  1.00 46.49           H  
ATOM    967  N   GLU A  70      13.691  12.882 -34.080  1.00 38.95           N  
ATOM    968  CA  GLU A  70      12.423  13.340 -34.631  1.00 43.32           C  
ATOM    969  C   GLU A  70      11.389  12.221 -34.499  1.00 38.41           C  
ATOM    970  O   GLU A  70      11.677  11.080 -34.857  1.00 38.04           O  
ATOM    971  CB  GLU A  70      12.626  13.869 -36.069  1.00 51.53           C  
ATOM    972  CG  GLU A  70      11.316  14.079 -36.865  1.00 71.94           C  
ATOM    973  CD  GLU A  70      11.522  14.543 -38.305  1.00 83.92           C  
ATOM    974  OE1 GLU A  70      12.607  14.276 -38.864  1.00 82.92           O  
ATOM    975  OE2 GLU A  70      10.555  15.123 -38.845  1.00 77.87           O1-
ATOM    976  H   GLU A  70      13.984  11.949 -34.340  1.00 46.65           H  
ATOM    977  HA  GLU A  70      12.049  14.176 -34.034  1.00 51.89           H  
ATOM    978  HB2 GLU A  70      13.185  14.806 -36.031  1.00 61.75           H  
ATOM    979  HB3 GLU A  70      13.261  13.167 -36.610  1.00 61.75           H  
ATOM    980  HG2 GLU A  70      10.746  13.153 -36.928  1.00 86.24           H  
ATOM    981  HG3 GLU A  70      10.685  14.803 -36.347  1.00 86.24           H  
ATOM    982  N   LYS A  71      10.181  12.566 -34.027  1.00 35.75           N  
ATOM    983  CA  LYS A  71       9.039  11.666 -33.944  1.00 41.52           C  
ATOM    984  C   LYS A  71       7.976  12.146 -34.947  1.00 50.37           C  
ATOM    985  O   LYS A  71       7.306  13.151 -34.704  1.00 56.14           O  
ATOM    986  CB  LYS A  71       8.499  11.671 -32.498  1.00 45.97           C  
ATOM    987  CG  LYS A  71       7.423  10.592 -32.259  1.00 43.50           C  
ATOM    988  CD  LYS A  71       6.627  10.782 -30.965  1.00 40.70           C  
ATOM    989  CE  LYS A  71       5.546  11.852 -31.139  1.00 52.22           C  
ATOM    990  NZ  LYS A  71       4.689  11.961 -29.953  1.00 59.22           N1+
ATOM    991  H   LYS A  71      10.023  13.530 -33.771  1.00 42.81           H  
ATOM    992  HA  LYS A  71       9.335  10.648 -34.180  1.00 49.74           H  
ATOM    993  HB2 LYS A  71       9.320  11.497 -31.800  1.00 55.08           H  
ATOM    994  HB3 LYS A  71       8.114  12.661 -32.250  1.00 55.08           H  
ATOM    995  HG2 LYS A  71       6.724  10.558 -33.093  1.00 52.12           H  
ATOM    996  HG3 LYS A  71       7.887   9.611 -32.239  1.00 52.12           H  
ATOM    997  HD2 LYS A  71       6.149   9.838 -30.701  1.00 48.75           H  
ATOM    998  HD3 LYS A  71       7.296  11.023 -30.139  1.00 48.75           H  
ATOM    999  HE2 LYS A  71       6.017  12.808 -31.331  1.00 62.57           H  
ATOM   1000  HE3 LYS A  71       4.917  11.637 -32.003  1.00 62.57           H  
ATOM   1001  HZ1 LYS A  71       4.290  11.049 -29.758  1.00 70.98           H  
ATOM   1002  HZ2 LYS A  71       5.242  12.254 -29.160  1.00 70.98           H  
ATOM   1003  HZ3 LYS A  71       3.942  12.619 -30.120  1.00 70.98           H  
ATOM   1004  N   ARG A  72       7.806  11.406 -36.056  1.00 56.51           N  
ATOM   1005  CA  ARG A  72       6.703  11.586 -37.003  1.00 62.13           C  
ATOM   1006  C   ARG A  72       5.596  10.580 -36.663  1.00 60.51           C  
ATOM   1007  O   ARG A  72       5.868   9.452 -36.255  1.00 57.04           O  
ATOM   1008  CB  ARG A  72       7.166  11.317 -38.446  1.00 61.58           C  
ATOM   1009  CG  ARG A  72       8.231  12.312 -38.937  1.00 75.77           C  
ATOM   1010  CD  ARG A  72       8.396  12.315 -40.467  1.00 91.82           C  
ATOM   1011  NE  ARG A  72       9.752  11.909 -40.861  1.00 88.39           N  
ATOM   1012  CZ  ARG A  72      10.710  12.678 -41.404  1.00 87.23           C  
ATOM   1013  NH1 ARG A  72      10.521  13.982 -41.647  1.00 98.17           N  
ATOM   1014  NH2 ARG A  72      11.890  12.121 -41.703  1.00 73.42           N1+
ATOM   1015  H   ARG A  72       8.379  10.580 -36.166  1.00 67.73           H  
ATOM   1016  HA  ARG A  72       6.303  12.600 -36.946  1.00 74.47           H  
ATOM   1017  HB2 ARG A  72       7.529  10.296 -38.548  1.00 73.80           H  
ATOM   1018  HB3 ARG A  72       6.295  11.391 -39.100  1.00 73.80           H  
ATOM   1019  HG2 ARG A  72       7.956  13.319 -38.621  1.00 90.84           H  
ATOM   1020  HG3 ARG A  72       9.180  12.100 -38.442  1.00 90.84           H  
ATOM   1021  HD2 ARG A  72       7.699  11.620 -40.936  1.00110.09           H  
ATOM   1022  HD3 ARG A  72       8.152  13.297 -40.869  1.00110.09           H  
ATOM   1023  HE  ARG A  72       9.977  10.941 -40.685  1.00105.98           H  
ATOM   1024 HH11 ARG A  72       9.674  14.431 -41.330  1.00117.71           H  
ATOM   1025 HH12 ARG A  72      11.268  14.551 -42.016  1.00117.71           H  
ATOM   1026 HH21 ARG A  72      12.057  11.144 -41.508  1.00 88.02           H  
ATOM   1027 HH22 ARG A  72      12.632  12.683 -42.092  1.00 88.02           H  
ATOM   1028  N   LYS A  73       4.343  11.020 -36.828  1.00 68.60           N  
ATOM   1029  CA  LYS A  73       3.136  10.407 -36.283  1.00 75.15           C  
ATOM   1030  C   LYS A  73       2.761   9.097 -36.997  1.00 81.70           C  
ATOM   1031  O   LYS A  73       2.866   8.991 -38.220  1.00 79.30           O  
ATOM   1032  CB  LYS A  73       1.970  11.410 -36.450  1.00 82.02           C  
ATOM   1033  CG  LYS A  73       2.060  12.676 -35.572  1.00102.78           C  
ATOM   1034  CD  LYS A  73       3.076  13.734 -36.053  1.00103.23           C  
ATOM   1035  CE  LYS A  73       2.927  15.088 -35.351  1.00 99.06           C  
ATOM   1036  NZ  LYS A  73       3.288  14.995 -33.930  1.00 92.83           N1+
ATOM   1037  H   LYS A  73       4.225  11.938 -37.228  1.00 82.23           H  
ATOM   1038  HA  LYS A  73       3.294  10.205 -35.222  1.00 90.09           H  
ATOM   1039  HB2 LYS A  73       1.852  11.691 -37.498  1.00 98.34           H  
ATOM   1040  HB3 LYS A  73       1.042  10.903 -36.179  1.00 98.34           H  
ATOM   1041  HG2 LYS A  73       1.071  13.136 -35.558  1.00123.25           H  
ATOM   1042  HG3 LYS A  73       2.268  12.393 -34.539  1.00123.25           H  
ATOM   1043  HD2 LYS A  73       4.098  13.385 -35.907  1.00123.79           H  
ATOM   1044  HD3 LYS A  73       2.952  13.886 -37.126  1.00123.79           H  
ATOM   1045  HE2 LYS A  73       3.583  15.822 -35.821  1.00118.79           H  
ATOM   1046  HE3 LYS A  73       1.908  15.464 -35.444  1.00118.79           H  
ATOM   1047  HZ1 LYS A  73       4.237  14.658 -33.855  1.00111.31           H  
ATOM   1048  HZ2 LYS A  73       3.224  15.911 -33.508  1.00111.31           H  
ATOM   1049  HZ3 LYS A  73       2.668  14.352 -33.455  1.00111.31           H  
ATOM   1050  N   TYR A  74       2.281   8.126 -36.206  1.00 78.26           N  
ATOM   1051  CA  TYR A  74       1.646   6.886 -36.635  1.00 79.46           C  
ATOM   1052  C   TYR A  74       0.277   6.834 -35.950  1.00 95.10           C  
ATOM   1053  O   TYR A  74       0.203   6.667 -34.733  1.00 92.09           O  
ATOM   1054  CB  TYR A  74       2.533   5.694 -36.228  1.00 79.35           C  
ATOM   1055  CG  TYR A  74       2.016   4.335 -36.658  1.00 95.56           C  
ATOM   1056  CD1 TYR A  74       2.369   3.810 -37.915  1.00 95.15           C  
ATOM   1057  CD2 TYR A  74       1.178   3.592 -35.803  1.00 96.92           C  
ATOM   1058  CE1 TYR A  74       1.892   2.550 -38.319  1.00100.62           C  
ATOM   1059  CE2 TYR A  74       0.689   2.335 -36.207  1.00105.43           C  
ATOM   1060  CZ  TYR A  74       1.047   1.813 -37.466  1.00115.24           C  
ATOM   1061  OH  TYR A  74       0.575   0.597 -37.861  1.00113.07           O  
ATOM   1062  H   TYR A  74       2.276   8.287 -35.204  1.00 93.83           H  
ATOM   1063  HA  TYR A  74       1.510   6.875 -37.718  1.00 95.26           H  
ATOM   1064  HB2 TYR A  74       3.538   5.825 -36.633  1.00 95.13           H  
ATOM   1065  HB3 TYR A  74       2.638   5.673 -35.144  1.00 95.13           H  
ATOM   1066  HD1 TYR A  74       3.001   4.378 -38.572  1.00114.10           H  
ATOM   1067  HD2 TYR A  74       0.903   3.987 -34.838  1.00116.22           H  
ATOM   1068  HE1 TYR A  74       2.168   2.154 -39.285  1.00120.66           H  
ATOM   1069  HE2 TYR A  74       0.044   1.777 -35.544  1.00126.42           H  
ATOM   1070  HH  TYR A  74       0.036   0.180 -37.206  1.00135.59           H  
ATOM   1071  N   GLY A  75      -0.807   6.986 -36.728  1.00 96.17           N  
ATOM   1072  CA  GLY A  75      -2.171   7.069 -36.212  1.00 87.94           C  
ATOM   1073  C   GLY A  75      -2.390   8.388 -35.462  1.00 86.59           C  
ATOM   1074  O   GLY A  75      -2.224   9.461 -36.043  1.00 79.42           O  
ATOM   1075  H   GLY A  75      -0.675   7.122 -37.719  1.00115.31           H  
ATOM   1076  HA2 GLY A  75      -2.867   7.017 -37.049  1.00105.44           H  
ATOM   1077  HA3 GLY A  75      -2.382   6.213 -35.568  1.00105.44           H  
ATOM   1078  N   SER A  76      -2.741   8.294 -34.171  1.00 77.79           N  
ATOM   1079  CA  SER A  76      -2.815   9.415 -33.233  1.00 79.41           C  
ATOM   1080  C   SER A  76      -1.427   9.731 -32.640  1.00 81.01           C  
ATOM   1081  O   SER A  76      -0.507   8.915 -32.704  1.00 78.60           O  
ATOM   1082  CB  SER A  76      -3.802   9.031 -32.105  1.00 74.18           C  
ATOM   1083  OG  SER A  76      -3.342   7.968 -31.291  1.00 79.32           O  
ATOM   1084  H   SER A  76      -2.833   7.372 -33.769  1.00  0.00           H  
ATOM   1085  HA  SER A  76      -3.193  10.299 -33.750  1.00  0.00           H  
ATOM   1086  HB3 SER A  76      -4.768   8.753 -32.527  1.00  0.00           H  
ATOM   1087  HB2 SER A  76      -3.985   9.892 -31.461  1.00  0.00           H  
ATOM   1088  HG  SER A  76      -2.513   8.211 -30.904  1.00  0.00           H  
ATOM   1089  N   ASN A  77      -1.295  10.923 -32.037  1.00 78.17           N  
ATOM   1090  CA  ASN A  77      -0.080  11.393 -31.369  1.00 75.19           C  
ATOM   1091  C   ASN A  77       0.076  10.659 -30.028  1.00 72.26           C  
ATOM   1092  O   ASN A  77      -0.817  10.737 -29.181  1.00 68.39           O  
ATOM   1093  CB  ASN A  77      -0.222  12.919 -31.097  1.00 74.14           C  
ATOM   1094  CG  ASN A  77       0.952  13.771 -31.590  1.00 87.06           C  
ATOM   1095  OD1 ASN A  77       2.098  13.327 -31.649  1.00 83.42           O  
ATOM   1096  ND2 ASN A  77       0.654  15.020 -31.958  1.00 87.47           N  
ATOM   1097  H   ASN A  77      -2.098  11.534 -32.008  1.00  0.00           H  
ATOM   1098  HA  ASN A  77       0.773  11.176 -32.018  1.00  0.00           H  
ATOM   1099  HB3 ASN A  77      -0.358  13.143 -30.038  1.00  0.00           H  
ATOM   1100  HB2 ASN A  77      -1.126  13.298 -31.578  1.00  0.00           H  
ATOM   1101 HD22 ASN A  77       1.381  15.663 -32.230  1.00  0.00           H  
ATOM   1102 HD21 ASN A  77      -0.301  15.343 -31.892  1.00  0.00           H  
ATOM   1103  N   ASP A  78       1.207   9.964 -29.845  1.00 68.95           N  
ATOM   1104  CA  ASP A  78       1.534   9.214 -28.636  1.00 61.74           C  
ATOM   1105  C   ASP A  78       2.880   9.721 -28.114  1.00 53.74           C  
ATOM   1106  O   ASP A  78       3.911   9.468 -28.736  1.00 52.18           O  
ATOM   1107  CB  ASP A  78       1.495   7.697 -28.959  1.00 61.75           C  
ATOM   1108  CG  ASP A  78       1.432   6.770 -27.737  1.00 75.46           C  
ATOM   1109  OD1 ASP A  78       1.097   7.263 -26.637  1.00 81.63           O  
ATOM   1110  OD2 ASP A  78       1.682   5.562 -27.935  1.00 70.30           O1-
ATOM   1111  H   ASP A  78       1.876   9.913 -30.604  1.00 82.65           H  
ATOM   1112  HA  ASP A  78       0.785   9.424 -27.870  1.00 74.00           H  
ATOM   1113  HB2 ASP A  78       0.610   7.477 -29.557  1.00 74.01           H  
ATOM   1114  HB3 ASP A  78       2.346   7.412 -29.580  1.00 74.01           H  
ATOM   1115  N   ASP A  79       2.869  10.479 -27.002  1.00 51.16           N  
ATOM   1116  CA  ASP A  79       4.054  11.094 -26.387  1.00 40.98           C  
ATOM   1117  C   ASP A  79       5.048  10.034 -25.905  1.00 39.85           C  
ATOM   1118  O   ASP A  79       4.655   9.026 -25.322  1.00 39.35           O  
ATOM   1119  CB  ASP A  79       3.672  12.001 -25.192  1.00 48.28           C  
ATOM   1120  CG  ASP A  79       2.828  13.231 -25.530  1.00 51.51           C  
ATOM   1121  OD1 ASP A  79       2.743  13.579 -26.730  1.00 46.93           O  
ATOM   1122  OD2 ASP A  79       2.316  13.831 -24.559  1.00 53.01           O1-
ATOM   1123  H   ASP A  79       1.981  10.641 -26.549  1.00 61.30           H  
ATOM   1124  HA  ASP A  79       4.547  11.705 -27.144  1.00 49.08           H  
ATOM   1125  HB2 ASP A  79       3.146  11.418 -24.434  1.00 57.85           H  
ATOM   1126  HB3 ASP A  79       4.577  12.378 -24.718  1.00 57.85           H  
ATOM   1127  N   TRP A  80       6.336  10.279 -26.174  1.00 39.56           N  
ATOM   1128  CA  TRP A  80       7.425   9.361 -25.889  1.00 33.22           C  
ATOM   1129  C   TRP A  80       8.372   9.997 -24.872  1.00 28.74           C  
ATOM   1130  O   TRP A  80       8.965  11.029 -25.172  1.00 30.90           O  
ATOM   1131  CB  TRP A  80       8.185   9.125 -27.206  1.00 33.41           C  
ATOM   1132  CG  TRP A  80       9.270   8.093 -27.153  1.00 28.28           C  
ATOM   1133  CD1 TRP A  80       9.229   6.926 -26.469  1.00 28.82           C  
ATOM   1134  CD2 TRP A  80      10.568   8.124 -27.808  1.00 29.33           C  
ATOM   1135  NE1 TRP A  80      10.413   6.247 -26.635  1.00 24.94           N  
ATOM   1136  CE2 TRP A  80      11.267   6.926 -27.473  1.00 28.27           C  
ATOM   1137  CE3 TRP A  80      11.222   9.033 -28.670  1.00 29.45           C  
ATOM   1138  CZ2 TRP A  80      12.540   6.637 -27.979  1.00 28.33           C  
ATOM   1139  CZ3 TRP A  80      12.502   8.749 -29.184  1.00 28.14           C  
ATOM   1140  CH2 TRP A  80      13.162   7.556 -28.842  1.00 29.70           C  
ATOM   1141  H   TRP A  80       6.577  11.139 -26.646  1.00 47.38           H  
ATOM   1142  HA  TRP A  80       7.046   8.412 -25.509  1.00 39.78           H  
ATOM   1143  HB2 TRP A  80       7.495   8.857 -28.001  1.00 40.00           H  
ATOM   1144  HB3 TRP A  80       8.632  10.057 -27.550  1.00 40.00           H  
ATOM   1145  HD1 TRP A  80       8.386   6.578 -25.898  1.00 34.49           H  
ATOM   1146  HE1 TRP A  80      10.602   5.351 -26.199  1.00 29.83           H  
ATOM   1147  HE3 TRP A  80      10.726   9.948 -28.955  1.00 35.26           H  
ATOM   1148  HZ2 TRP A  80      13.017   5.709 -27.710  1.00 33.91           H  
ATOM   1149  HZ3 TRP A  80      12.970   9.441 -29.863  1.00 33.68           H  
ATOM   1150  HH2 TRP A  80      14.140   7.348 -29.250  1.00 35.55           H  
ATOM   1151  N   TYR A  81       8.576   9.362 -23.708  1.00 28.13           N  
ATOM   1152  CA  TYR A  81       9.634   9.769 -22.790  1.00 28.87           C  
ATOM   1153  C   TYR A  81      10.901   8.991 -23.158  1.00 28.14           C  
ATOM   1154  O   TYR A  81      10.952   7.770 -23.013  1.00 30.48           O  
ATOM   1155  CB  TYR A  81       9.254   9.451 -21.334  1.00 27.32           C  
ATOM   1156  CG  TYR A  81      10.142  10.181 -20.340  1.00 27.33           C  
ATOM   1157  CD1 TYR A  81       9.880  11.535 -20.063  1.00 29.24           C  
ATOM   1158  CD2 TYR A  81      11.237   9.545 -19.715  1.00 22.79           C  
ATOM   1159  CE1 TYR A  81      10.660  12.238 -19.130  1.00 20.61           C  
ATOM   1160  CE2 TYR A  81      12.013  10.243 -18.767  1.00 26.34           C  
ATOM   1161  CZ  TYR A  81      11.711  11.585 -18.463  1.00 25.20           C  
ATOM   1162  OH  TYR A  81      12.421  12.272 -17.526  1.00 24.54           O  
ATOM   1163  H   TYR A  81       8.094   8.490 -23.530  1.00 33.67           H  
ATOM   1164  HA  TYR A  81       9.809  10.842 -22.864  1.00 34.56           H  
ATOM   1165  HB2 TYR A  81       8.228   9.769 -21.148  1.00 32.69           H  
ATOM   1166  HB3 TYR A  81       9.265   8.381 -21.131  1.00 32.69           H  
ATOM   1167  HD1 TYR A  81       9.079  12.041 -20.572  1.00 35.00           H  
ATOM   1168  HD2 TYR A  81      11.486   8.525 -19.955  1.00 27.26           H  
ATOM   1169  HE1 TYR A  81      10.440  13.275 -18.918  1.00 24.65           H  
ATOM   1170  HE2 TYR A  81      12.835   9.750 -18.270  1.00 31.52           H  
ATOM   1171  HH  TYR A  81      12.912  11.749 -16.903  1.00 29.35           H  
ATOM   1172  N   LEU A  82      11.920   9.723 -23.622  1.00 21.85           N  
ATOM   1173  CA  LEU A  82      13.263   9.222 -23.869  1.00 25.37           C  
ATOM   1174  C   LEU A  82      14.105   9.591 -22.641  1.00 23.68           C  
ATOM   1175  O   LEU A  82      14.192  10.766 -22.282  1.00 23.75           O  
ATOM   1176  CB  LEU A  82      13.806   9.937 -25.129  1.00 19.85           C  
ATOM   1177  CG  LEU A  82      15.254   9.581 -25.536  1.00 18.63           C  
ATOM   1178  CD1 LEU A  82      15.436   8.075 -25.761  1.00 21.14           C  
ATOM   1179  CD2 LEU A  82      15.678  10.367 -26.784  1.00 22.47           C  
ATOM   1180  H   LEU A  82      11.788  10.724 -23.699  1.00 26.13           H  
ATOM   1181  HA  LEU A  82      13.254   8.141 -24.022  1.00 30.36           H  
ATOM   1182  HB2 LEU A  82      13.145   9.707 -25.965  1.00 23.73           H  
ATOM   1183  HB3 LEU A  82      13.733  11.017 -24.992  1.00 23.73           H  
ATOM   1184  HG  LEU A  82      15.931   9.876 -24.734  1.00 22.26           H  
ATOM   1185 HD11 LEU A  82      16.424   7.848 -26.155  1.00 25.28           H  
ATOM   1186 HD12 LEU A  82      15.336   7.520 -24.832  1.00 25.28           H  
ATOM   1187 HD13 LEU A  82      14.701   7.689 -26.463  1.00 25.28           H  
ATOM   1188 HD21 LEU A  82      16.722  10.186 -27.024  1.00 26.87           H  
ATOM   1189 HD22 LEU A  82      15.078  10.097 -27.653  1.00 26.87           H  
ATOM   1190 HD23 LEU A  82      15.586  11.439 -26.628  1.00 26.87           H  
ATOM   1191  N   LYS A  83      14.725   8.586 -22.004  1.00 19.57           N  
ATOM   1192  CA  LYS A  83      15.605   8.770 -20.851  1.00 18.10           C  
ATOM   1193  C   LYS A  83      17.013   9.160 -21.315  1.00 21.59           C  
ATOM   1194  O   LYS A  83      17.573  10.129 -20.810  1.00 22.88           O  
ATOM   1195  CB  LYS A  83      15.725   7.453 -20.058  1.00 19.26           C  
ATOM   1196  CG  LYS A  83      14.402   6.984 -19.435  1.00 26.87           C  
ATOM   1197  CD  LYS A  83      14.592   6.147 -18.159  1.00 31.46           C  
ATOM   1198  CE  LYS A  83      15.356   4.835 -18.383  1.00 31.30           C  
ATOM   1199  NZ  LYS A  83      15.551   4.113 -17.115  1.00 35.07           N1+
ATOM   1200  H   LYS A  83      14.613   7.643 -22.357  1.00 23.40           H  
ATOM   1201  HA  LYS A  83      15.214   9.552 -20.198  1.00 21.64           H  
ATOM   1202  HB2 LYS A  83      16.133   6.655 -20.679  1.00 23.03           H  
ATOM   1203  HB3 LYS A  83      16.452   7.602 -19.259  1.00 23.03           H  
ATOM   1204  HG2 LYS A  83      13.798   7.852 -19.175  1.00 32.16           H  
ATOM   1205  HG3 LYS A  83      13.832   6.429 -20.178  1.00 32.16           H  
ATOM   1206  HD2 LYS A  83      15.113   6.751 -17.415  1.00 37.67           H  
ATOM   1207  HD3 LYS A  83      13.615   5.924 -17.730  1.00 37.67           H  
ATOM   1208  HE2 LYS A  83      14.814   4.194 -19.080  1.00 37.47           H  
ATOM   1209  HE3 LYS A  83      16.336   5.026 -18.820  1.00 37.47           H  
ATOM   1210  HZ1 LYS A  83      14.655   3.897 -16.703  1.00 41.99           H  
ATOM   1211  HZ2 LYS A  83      16.055   3.255 -17.290  1.00 41.99           H  
ATOM   1212  HZ3 LYS A  83      16.084   4.688 -16.477  1.00 41.99           H  
ATOM   1213  N   TYR A  84      17.579   8.415 -22.275  1.00 20.50           N  
ATOM   1214  CA  TYR A  84      18.920   8.620 -22.814  1.00 20.13           C  
ATOM   1215  C   TYR A  84      19.107   7.844 -24.122  1.00 20.90           C  
ATOM   1216  O   TYR A  84      18.333   6.938 -24.442  1.00 20.56           O  
ATOM   1217  CB  TYR A  84      20.003   8.273 -21.756  1.00 17.59           C  
ATOM   1218  CG  TYR A  84      20.045   6.820 -21.311  1.00 24.02           C  
ATOM   1219  CD1 TYR A  84      20.721   5.861 -22.092  1.00 25.04           C  
ATOM   1220  CD2 TYR A  84      19.406   6.420 -20.120  1.00 22.89           C  
ATOM   1221  CE1 TYR A  84      20.750   4.511 -21.697  1.00 31.32           C  
ATOM   1222  CE2 TYR A  84      19.443   5.071 -19.716  1.00 23.15           C  
ATOM   1223  CZ  TYR A  84      20.113   4.116 -20.506  1.00 36.14           C  
ATOM   1224  OH  TYR A  84      20.134   2.807 -20.124  1.00 32.35           O  
ATOM   1225  H   TYR A  84      17.056   7.639 -22.656  1.00 24.51           H  
ATOM   1226  HA  TYR A  84      19.008   9.679 -23.064  1.00 24.07           H  
ATOM   1227  HB2 TYR A  84      20.990   8.529 -22.146  1.00 21.02           H  
ATOM   1228  HB3 TYR A  84      19.887   8.900 -20.872  1.00 21.02           H  
ATOM   1229  HD1 TYR A  84      21.209   6.163 -23.005  1.00 29.96           H  
ATOM   1230  HD2 TYR A  84      18.884   7.145 -19.514  1.00 27.38           H  
ATOM   1231  HE1 TYR A  84      21.261   3.783 -22.310  1.00 37.49           H  
ATOM   1232  HE2 TYR A  84      18.954   4.771 -18.801  1.00 27.70           H  
ATOM   1233  HH  TYR A  84      20.659   2.264 -20.692  1.00 38.73           H  
ATOM   1234  N   ILE A  85      20.198   8.170 -24.829  1.00 22.18           N  
ATOM   1235  CA  ILE A  85      20.748   7.433 -25.964  1.00 20.97           C  
ATOM   1236  C   ILE A  85      22.238   7.198 -25.702  1.00 23.87           C  
ATOM   1237  O   ILE A  85      22.898   8.068 -25.142  1.00 26.02           O  
ATOM   1238  CB  ILE A  85      20.442   8.159 -27.307  1.00 19.04           C  
ATOM   1239  CG1 ILE A  85      18.918   8.197 -27.540  1.00 22.69           C  
ATOM   1240  CG2 ILE A  85      21.184   7.550 -28.523  1.00 18.51           C  
ATOM   1241  CD1 ILE A  85      18.475   8.899 -28.820  1.00 28.86           C  
ATOM   1242  H   ILE A  85      20.766   8.934 -24.484  1.00 26.52           H  
ATOM   1243  HA  ILE A  85      20.274   6.455 -25.979  1.00 25.08           H  
ATOM   1244  HB  ILE A  85      20.788   9.189 -27.214  1.00 22.76           H  
ATOM   1245 HG12 ILE A  85      18.515   7.185 -27.528  1.00 27.13           H  
ATOM   1246 HG13 ILE A  85      18.449   8.724 -26.713  1.00 27.13           H  
ATOM   1247 HG21 ILE A  85      20.995   8.109 -29.437  1.00 22.13           H  
ATOM   1248 HG22 ILE A  85      22.267   7.562 -28.399  1.00 22.13           H  
ATOM   1249 HG23 ILE A  85      20.879   6.521 -28.706  1.00 22.13           H  
ATOM   1250 HD11 ILE A  85      17.388   8.951 -28.867  1.00 34.54           H  
ATOM   1251 HD12 ILE A  85      18.867   9.915 -28.870  1.00 34.54           H  
ATOM   1252 HD13 ILE A  85      18.800   8.354 -29.704  1.00 34.54           H  
ATOM   1253  N   THR A  86      22.777   6.047 -26.137  1.00 22.80           N  
ATOM   1254  CA  THR A  86      24.211   5.752 -26.127  1.00 23.96           C  
ATOM   1255  C   THR A  86      24.651   5.233 -27.498  1.00 24.68           C  
ATOM   1256  O   THR A  86      23.886   4.554 -28.177  1.00 24.11           O  
ATOM   1257  CB  THR A  86      24.650   4.863 -24.928  1.00 26.07           C  
ATOM   1258  OG1 THR A  86      24.442   3.484 -25.163  1.00 29.27           O  
ATOM   1259  CG2 THR A  86      23.997   5.226 -23.591  1.00 24.11           C  
ATOM   1260  H   THR A  86      22.171   5.374 -26.590  1.00 27.27           H  
ATOM   1261  HA  THR A  86      24.720   6.706 -26.010  1.00 28.67           H  
ATOM   1262  HB  THR A  86      25.728   4.987 -24.811  1.00 31.20           H  
ATOM   1263  HG1 THR A  86      24.931   3.232 -25.931  1.00 35.03           H  
ATOM   1264 HG21 THR A  86      24.473   4.724 -22.752  1.00 28.84           H  
ATOM   1265 HG22 THR A  86      24.055   6.295 -23.402  1.00 28.84           H  
ATOM   1266 HG23 THR A  86      22.949   4.938 -23.591  1.00 28.84           H  
ATOM   1267  N   LEU A  87      25.892   5.555 -27.884  1.00 27.63           N  
ATOM   1268  CA  LEU A  87      26.543   5.132 -29.118  1.00 29.15           C  
ATOM   1269  C   LEU A  87      27.805   4.346 -28.760  1.00 35.26           C  
ATOM   1270  O   LEU A  87      28.607   4.826 -27.961  1.00 36.44           O  
ATOM   1271  CB  LEU A  87      26.958   6.370 -29.946  1.00 26.71           C  
ATOM   1272  CG  LEU A  87      25.829   7.360 -30.294  1.00 24.57           C  
ATOM   1273  CD1 LEU A  87      26.405   8.575 -31.026  1.00 27.69           C  
ATOM   1274  CD2 LEU A  87      24.720   6.725 -31.140  1.00 24.79           C  
ATOM   1275  H   LEU A  87      26.449   6.117 -27.251  1.00 33.07           H  
ATOM   1276  HA  LEU A  87      25.884   4.505 -29.717  1.00 34.90           H  
ATOM   1277  HB2 LEU A  87      27.730   6.920 -29.404  1.00 31.96           H  
ATOM   1278  HB3 LEU A  87      27.431   6.036 -30.871  1.00 31.96           H  
ATOM   1279  HG  LEU A  87      25.383   7.721 -29.366  1.00 29.39           H  
ATOM   1280 HD11 LEU A  87      25.646   9.348 -31.138  1.00 33.14           H  
ATOM   1281 HD12 LEU A  87      27.242   9.016 -30.485  1.00 33.14           H  
ATOM   1282 HD13 LEU A  87      26.763   8.307 -32.021  1.00 33.14           H  
ATOM   1283 HD21 LEU A  87      24.259   5.882 -30.630  1.00 29.66           H  
ATOM   1284 HD22 LEU A  87      23.929   7.445 -31.350  1.00 29.66           H  
ATOM   1285 HD23 LEU A  87      25.118   6.377 -32.092  1.00 29.66           H  
ATOM   1286  N   LYS A  88      28.013   3.190 -29.407  1.00 34.85           N  
ATOM   1287  CA  LYS A  88      29.318   2.546 -29.517  1.00 42.24           C  
ATOM   1288  C   LYS A  88      29.760   2.782 -30.966  1.00 41.18           C  
ATOM   1289  O   LYS A  88      29.229   2.159 -31.885  1.00 47.25           O  
ATOM   1290  CB  LYS A  88      29.190   1.039 -29.205  1.00 49.17           C  
ATOM   1291  CG  LYS A  88      30.530   0.334 -28.934  1.00 55.66           C  
ATOM   1292  CD  LYS A  88      31.165   0.726 -27.590  1.00 65.90           C  
ATOM   1293  CE  LYS A  88      32.374  -0.148 -27.240  1.00 63.82           C  
ATOM   1294  NZ  LYS A  88      32.997   0.286 -25.979  1.00 61.71           N1+
ATOM   1295  H   LYS A  88      27.279   2.844 -30.010  1.00 41.74           H  
ATOM   1296  HA  LYS A  88      30.031   2.994 -28.829  1.00 50.60           H  
ATOM   1297  HB2 LYS A  88      28.535   0.894 -28.344  1.00 58.92           H  
ATOM   1298  HB3 LYS A  88      28.709   0.522 -30.031  1.00 58.92           H  
ATOM   1299  HG2 LYS A  88      30.351  -0.742 -28.934  1.00 66.70           H  
ATOM   1300  HG3 LYS A  88      31.230   0.522 -29.750  1.00 66.70           H  
ATOM   1301  HD2 LYS A  88      31.474   1.772 -27.617  1.00 78.99           H  
ATOM   1302  HD3 LYS A  88      30.421   0.643 -26.797  1.00 78.99           H  
ATOM   1303  HE2 LYS A  88      32.073  -1.191 -27.144  1.00 76.49           H  
ATOM   1304  HE3 LYS A  88      33.120  -0.100 -28.035  1.00 76.49           H  
ATOM   1305  HZ1 LYS A  88      32.319   0.252 -25.232  1.00 73.97           H  
ATOM   1306  HZ2 LYS A  88      33.772  -0.324 -25.761  1.00 73.97           H  
ATOM   1307  HZ3 LYS A  88      33.341   1.230 -26.089  1.00 73.97           H  
ATOM   1308  N   THR A  89      30.687   3.730 -31.166  1.00 41.91           N  
ATOM   1309  CA  THR A  89      31.138   4.211 -32.475  1.00 52.83           C  
ATOM   1310  C   THR A  89      32.009   3.153 -33.198  1.00 54.50           C  
ATOM   1311  O   THR A  89      32.531   2.256 -32.532  1.00 47.96           O  
ATOM   1312  CB  THR A  89      31.922   5.543 -32.272  1.00 47.49           C  
ATOM   1313  OG1 THR A  89      33.198   5.334 -31.696  1.00 47.59           O  
ATOM   1314  CG2 THR A  89      31.158   6.604 -31.458  1.00 49.19           C  
ATOM   1315  H   THR A  89      31.087   4.184 -30.354  1.00 50.21           H  
ATOM   1316  HA  THR A  89      30.244   4.406 -33.062  1.00 63.31           H  
ATOM   1317  HB  THR A  89      32.113   5.982 -33.249  1.00 56.90           H  
ATOM   1318  HG1 THR A  89      33.638   6.169 -31.601  1.00 57.02           H  
ATOM   1319 HG21 THR A  89      31.675   7.564 -31.488  1.00 58.94           H  
ATOM   1320 HG22 THR A  89      30.153   6.759 -31.848  1.00 58.94           H  
ATOM   1321 HG23 THR A  89      31.055   6.325 -30.410  1.00 58.94           H  
ATOM   1322  N   PRO A  90      32.204   3.247 -34.537  1.00 51.52           N  
ATOM   1323  CA  PRO A  90      33.154   2.422 -35.313  1.00 52.99           C  
ATOM   1324  C   PRO A  90      34.593   2.359 -34.754  1.00 60.15           C  
ATOM   1325  O   PRO A  90      35.259   1.336 -34.899  1.00 58.65           O  
ATOM   1326  CB  PRO A  90      33.174   3.048 -36.717  1.00 51.50           C  
ATOM   1327  CG  PRO A  90      31.838   3.754 -36.853  1.00 51.99           C  
ATOM   1328  CD  PRO A  90      31.443   4.126 -35.427  1.00 52.51           C  
ATOM   1329  HA  PRO A  90      32.743   1.412 -35.367  1.00 63.50           H  
ATOM   1330  HB2 PRO A  90      33.969   3.791 -36.810  1.00 61.71           H  
ATOM   1331  HB3 PRO A  90      33.329   2.306 -37.500  1.00 61.71           H  
ATOM   1332  HG2 PRO A  90      31.877   4.617 -37.520  1.00 62.30           H  
ATOM   1333  HG3 PRO A  90      31.104   3.060 -37.260  1.00 62.30           H  
ATOM   1334  HD2 PRO A  90      31.707   5.165 -35.241  1.00 62.92           H  
ATOM   1335  HD3 PRO A  90      30.369   4.006 -35.291  1.00 62.92           H  
ATOM   1336  N   HIS A  91      35.050   3.443 -34.102  1.00 54.43           N  
ATOM   1337  CA  HIS A  91      36.366   3.590 -33.474  1.00 57.93           C  
ATOM   1338  C   HIS A  91      36.390   3.071 -32.015  1.00 57.55           C  
ATOM   1339  O   HIS A  91      37.438   3.123 -31.372  1.00 59.18           O  
ATOM   1340  CB  HIS A  91      36.736   5.092 -33.498  1.00 59.18           C  
ATOM   1341  CG  HIS A  91      37.133   5.640 -34.855  1.00 72.76           C  
ATOM   1342  ND1 HIS A  91      36.534   5.264 -36.048  1.00 78.35           N  
ATOM   1343  CD2 HIS A  91      38.076   6.581 -35.209  1.00 71.50           C  
ATOM   1344  CE1 HIS A  91      37.119   5.956 -37.030  1.00 68.10           C  
ATOM   1345  NE2 HIS A  91      38.065   6.777 -36.593  1.00 65.90           N  
ATOM   1346  H   HIS A  91      34.424   4.231 -34.013  1.00 65.23           H  
ATOM   1347  HA  HIS A  91      37.116   3.027 -34.033  1.00 69.42           H  
ATOM   1348  HB2 HIS A  91      35.903   5.688 -33.120  1.00 70.92           H  
ATOM   1349  HB3 HIS A  91      37.572   5.296 -32.828  1.00 70.92           H  
ATOM   1350  HD2 HIS A  91      38.755   7.134 -34.578  1.00 85.71           H  
ATOM   1351  HE1 HIS A  91      36.848   5.864 -38.073  1.00 81.63           H  
ATOM   1352  HD1 HIS A  91      35.795   4.584 -36.158  1.00  0.00           H  
ATOM   1353  N   GLY A  92      35.268   2.526 -31.512  1.00 54.06           N  
ATOM   1354  CA  GLY A  92      35.151   1.818 -30.238  1.00 61.91           C  
ATOM   1355  C   GLY A  92      34.785   2.687 -29.028  1.00 63.67           C  
ATOM   1356  O   GLY A  92      34.732   2.165 -27.914  1.00 62.05           O  
ATOM   1357  H   GLY A  92      34.442   2.530 -32.097  1.00 64.78           H  
ATOM   1358  HA2 GLY A  92      34.373   1.063 -30.354  1.00 74.21           H  
ATOM   1359  HA3 GLY A  92      36.072   1.276 -30.020  1.00 74.21           H  
ATOM   1360  N   ASP A  93      34.529   3.990 -29.229  1.00 59.23           N  
ATOM   1361  CA  ASP A  93      34.216   4.960 -28.174  1.00 59.30           C  
ATOM   1362  C   ASP A  93      32.766   4.779 -27.712  1.00 54.35           C  
ATOM   1363  O   ASP A  93      31.861   4.694 -28.542  1.00 49.33           O  
ATOM   1364  CB  ASP A  93      34.363   6.413 -28.698  1.00 60.56           C  
ATOM   1365  CG  ASP A  93      35.662   6.681 -29.462  1.00 74.36           C  
ATOM   1366  OD1 ASP A  93      36.733   6.386 -28.889  1.00 68.59           O  
ATOM   1367  OD2 ASP A  93      35.553   7.164 -30.610  1.00 65.16           O1-
ATOM   1368  H   ASP A  93      34.569   4.341 -30.176  1.00 70.99           H  
ATOM   1369  HA  ASP A  93      34.902   4.809 -27.339  1.00 71.07           H  
ATOM   1370  HB2 ASP A  93      33.528   6.677 -29.350  1.00 72.58           H  
ATOM   1371  HB3 ASP A  93      34.315   7.111 -27.862  1.00 72.58           H  
ATOM   1372  N   TYR A  94      32.553   4.739 -26.388  1.00 49.82           N  
ATOM   1373  CA  TYR A  94      31.229   4.705 -25.777  1.00 44.45           C  
ATOM   1374  C   TYR A  94      30.880   6.128 -25.320  1.00 40.27           C  
ATOM   1375  O   TYR A  94      31.574   6.699 -24.478  1.00 37.57           O  
ATOM   1376  CB  TYR A  94      31.249   3.752 -24.568  1.00 40.22           C  
ATOM   1377  CG  TYR A  94      29.877   3.517 -23.958  1.00 41.46           C  
ATOM   1378  CD1 TYR A  94      28.897   2.810 -24.686  1.00 45.26           C  
ATOM   1379  CD2 TYR A  94      29.571   4.016 -22.675  1.00 45.58           C  
ATOM   1380  CE1 TYR A  94      27.625   2.585 -24.126  1.00 44.84           C  
ATOM   1381  CE2 TYR A  94      28.298   3.790 -22.115  1.00 48.21           C  
ATOM   1382  CZ  TYR A  94      27.330   3.065 -22.835  1.00 48.63           C  
ATOM   1383  OH  TYR A  94      26.109   2.821 -22.280  1.00 42.71           O  
ATOM   1384  H   TYR A  94      33.346   4.838 -25.770  1.00 59.69           H  
ATOM   1385  HA  TYR A  94      30.494   4.334 -26.486  1.00 53.25           H  
ATOM   1386  HB2 TYR A  94      31.633   2.782 -24.882  1.00 48.18           H  
ATOM   1387  HB3 TYR A  94      31.939   4.108 -23.801  1.00 48.18           H  
ATOM   1388  HD1 TYR A  94      29.116   2.437 -25.676  1.00 54.22           H  
ATOM   1389  HD2 TYR A  94      30.308   4.571 -22.115  1.00 54.61           H  
ATOM   1390  HE1 TYR A  94      26.883   2.035 -24.686  1.00 53.71           H  
ATOM   1391  HE2 TYR A  94      28.068   4.169 -21.129  1.00 57.76           H  
ATOM   1392  HH  TYR A  94      25.503   2.411 -22.878  1.00 51.16           H  
ATOM   1393  N   ILE A  95      29.808   6.688 -25.897  1.00 37.35           N  
ATOM   1394  CA  ILE A  95      29.324   8.046 -25.656  1.00 34.08           C  
ATOM   1395  C   ILE A  95      27.866   7.924 -25.195  1.00 28.45           C  
ATOM   1396  O   ILE A  95      27.090   7.233 -25.849  1.00 26.02           O  
ATOM   1397  CB  ILE A  95      29.448   8.909 -26.950  1.00 30.62           C  
ATOM   1398  CG1 ILE A  95      30.811   8.772 -27.677  1.00 30.63           C  
ATOM   1399  CG2 ILE A  95      29.158  10.391 -26.629  1.00 30.31           C  
ATOM   1400  CD1 ILE A  95      30.856   9.446 -29.058  1.00 35.61           C  
ATOM   1401  H   ILE A  95      29.294   6.138 -26.573  1.00 44.73           H  
ATOM   1402  HA  ILE A  95      29.904   8.518 -24.860  1.00 40.81           H  
ATOM   1403  HB  ILE A  95      28.690   8.562 -27.653  1.00 36.65           H  
ATOM   1404 HG12 ILE A  95      31.611   9.162 -27.048  1.00 36.67           H  
ATOM   1405 HG13 ILE A  95      31.048   7.722 -27.846  1.00 36.67           H  
ATOM   1406 HG21 ILE A  95      29.137  11.007 -27.527  1.00 36.28           H  
ATOM   1407 HG22 ILE A  95      28.193  10.520 -26.142  1.00 36.28           H  
ATOM   1408 HG23 ILE A  95      29.917  10.805 -25.965  1.00 36.28           H  
ATOM   1409 HD11 ILE A  95      31.799   9.223 -29.559  1.00 42.65           H  
ATOM   1410 HD12 ILE A  95      30.049   9.089 -29.699  1.00 42.65           H  
ATOM   1411 HD13 ILE A  95      30.780  10.531 -28.988  1.00 42.65           H  
ATOM   1412  N   GLU A  96      27.494   8.610 -24.102  1.00 28.84           N  
ATOM   1413  CA  GLU A  96      26.137   8.649 -23.556  1.00 26.80           C  
ATOM   1414  C   GLU A  96      25.586  10.076 -23.646  1.00 30.31           C  
ATOM   1415  O   GLU A  96      26.271  11.029 -23.285  1.00 22.92           O  
ATOM   1416  CB  GLU A  96      26.141   8.080 -22.119  1.00 30.25           C  
ATOM   1417  CG  GLU A  96      24.834   8.299 -21.317  1.00 35.25           C  
ATOM   1418  CD  GLU A  96      24.762   7.504 -20.009  1.00 51.55           C  
ATOM   1419  OE1 GLU A  96      25.762   6.837 -19.660  1.00 50.40           O  
ATOM   1420  OE2 GLU A  96      23.694   7.596 -19.366  1.00 40.25           O1-
ATOM   1421  H   GLU A  96      28.188   9.171 -23.630  1.00 34.52           H  
ATOM   1422  HA  GLU A  96      25.478   8.014 -24.147  1.00 32.07           H  
ATOM   1423  HB2 GLU A  96      26.358   7.012 -22.185  1.00 36.21           H  
ATOM   1424  HB3 GLU A  96      26.967   8.517 -21.558  1.00 36.21           H  
ATOM   1425  HG2 GLU A  96      24.706   9.355 -21.078  1.00 42.21           H  
ATOM   1426  HG3 GLU A  96      23.973   8.017 -21.922  1.00 42.21           H  
ATOM   1427  N   PHE A  97      24.347  10.193 -24.141  1.00 25.84           N  
ATOM   1428  CA  PHE A  97      23.591  11.412 -24.395  1.00 21.31           C  
ATOM   1429  C   PHE A  97      22.352  11.384 -23.485  1.00 21.78           C  
ATOM   1430  O   PHE A  97      21.353  10.767 -23.861  1.00 21.66           O  
ATOM   1431  CB  PHE A  97      23.158  11.433 -25.884  1.00 20.84           C  
ATOM   1432  CG  PHE A  97      24.303  11.536 -26.875  1.00 27.15           C  
ATOM   1433  CD1 PHE A  97      24.638  12.779 -27.448  1.00 21.55           C  
ATOM   1434  CD2 PHE A  97      25.049  10.389 -27.216  1.00 26.28           C  
ATOM   1435  CE1 PHE A  97      25.754  12.894 -28.298  1.00 23.16           C  
ATOM   1436  CE2 PHE A  97      26.152  10.498 -28.080  1.00 23.94           C  
ATOM   1437  CZ  PHE A  97      26.518  11.752 -28.607  1.00 26.07           C  
ATOM   1438  H   PHE A  97      23.878   9.334 -24.406  1.00 30.92           H  
ATOM   1439  HA  PHE A  97      24.194  12.296 -24.205  1.00 25.49           H  
ATOM   1440  HB2 PHE A  97      22.581  10.544 -26.137  1.00 24.92           H  
ATOM   1441  HB3 PHE A  97      22.487  12.276 -26.054  1.00 24.92           H  
ATOM   1442  HD1 PHE A  97      24.046  13.652 -27.225  1.00 25.77           H  
ATOM   1443  HD2 PHE A  97      24.793   9.425 -26.800  1.00 31.45           H  
ATOM   1444  HE1 PHE A  97      26.022  13.854 -28.714  1.00 27.71           H  
ATOM   1445  HE2 PHE A  97      26.731   9.620 -28.318  1.00 28.64           H  
ATOM   1446  HZ  PHE A  97      27.380  11.834 -29.251  1.00 31.20           H  
ATOM   1447  N   PRO A  98      22.376  12.029 -22.297  1.00 24.40           N  
ATOM   1448  CA  PRO A  98      21.215  12.095 -21.405  1.00 19.33           C  
ATOM   1449  C   PRO A  98      20.152  13.046 -21.975  1.00 19.95           C  
ATOM   1450  O   PRO A  98      20.476  14.109 -22.508  1.00 17.54           O  
ATOM   1451  CB  PRO A  98      21.774  12.579 -20.062  1.00 24.06           C  
ATOM   1452  CG  PRO A  98      23.036  13.348 -20.410  1.00 25.76           C  
ATOM   1453  CD  PRO A  98      23.524  12.727 -21.720  1.00 24.92           C  
ATOM   1454  HA  PRO A  98      20.783  11.102 -21.274  1.00 23.11           H  
ATOM   1455  HB2 PRO A  98      21.065  13.169 -19.479  1.00 28.79           H  
ATOM   1456  HB3 PRO A  98      22.044  11.709 -19.465  1.00 28.79           H  
ATOM   1457  HG2 PRO A  98      22.787  14.397 -20.572  1.00 30.83           H  
ATOM   1458  HG3 PRO A  98      23.784  13.299 -19.620  1.00 30.83           H  
ATOM   1459  HD2 PRO A  98      23.901  13.504 -22.385  1.00 29.82           H  
ATOM   1460  HD3 PRO A  98      24.321  12.008 -21.530  1.00 29.82           H  
ATOM   1461  N   CYS A  99      18.886  12.625 -21.874  1.00 20.71           N  
ATOM   1462  CA  CYS A  99      17.719  13.306 -22.415  1.00 19.46           C  
ATOM   1463  C   CYS A  99      16.811  13.672 -21.241  1.00 20.36           C  
ATOM   1464  O   CYS A  99      16.888  14.795 -20.745  1.00 19.93           O  
ATOM   1465  CB  CYS A  99      17.060  12.410 -23.488  1.00 18.08           C  
ATOM   1466  SG  CYS A  99      15.672  13.250 -24.300  1.00 22.17           S  
ATOM   1467  H   CYS A  99      18.712  11.746 -21.403  1.00 24.76           H  
ATOM   1468  HA  CYS A  99      18.011  14.242 -22.893  1.00 23.26           H  
ATOM   1469  HB2 CYS A  99      17.789  12.140 -24.249  1.00 21.61           H  
ATOM   1470  HB3 CYS A  99      16.706  11.471 -23.067  1.00 21.61           H  
ATOM   1471  HG  CYS A  99      16.381  14.291 -24.747  1.00 26.52           H  
ATOM   1472  N   TYR A 100      15.963  12.724 -20.805  1.00 20.12           N  
ATOM   1473  CA  TYR A 100      15.026  12.819 -19.684  1.00 23.61           C  
ATOM   1474  C   TYR A 100      13.938  13.860 -19.986  1.00 23.90           C  
ATOM   1475  O   TYR A 100      13.661  14.746 -19.178  1.00 20.44           O  
ATOM   1476  CB  TYR A 100      15.765  13.018 -18.342  1.00 16.54           C  
ATOM   1477  CG  TYR A 100      16.742  11.897 -18.037  1.00 20.20           C  
ATOM   1478  CD1 TYR A 100      16.262  10.636 -17.629  1.00 21.98           C  
ATOM   1479  CD2 TYR A 100      18.129  12.095 -18.210  1.00 19.41           C  
ATOM   1480  CE1 TYR A 100      17.161   9.576 -17.407  1.00 18.76           C  
ATOM   1481  CE2 TYR A 100      19.026  11.032 -17.993  1.00 20.76           C  
ATOM   1482  CZ  TYR A 100      18.543   9.771 -17.597  1.00 17.72           C  
ATOM   1483  OH  TYR A 100      19.411   8.738 -17.391  1.00 21.97           O  
ATOM   1484  H   TYR A 100      15.979  11.835 -21.285  1.00 24.06           H  
ATOM   1485  HA  TYR A 100      14.510  11.860 -19.638  1.00 28.24           H  
ATOM   1486  HB2 TYR A 100      16.288  13.973 -18.327  1.00 19.76           H  
ATOM   1487  HB3 TYR A 100      15.046  13.067 -17.523  1.00 19.76           H  
ATOM   1488  HD1 TYR A 100      15.202  10.476 -17.494  1.00 26.29           H  
ATOM   1489  HD2 TYR A 100      18.507  13.055 -18.529  1.00 23.20           H  
ATOM   1490  HE1 TYR A 100      16.789   8.613 -17.091  1.00 22.43           H  
ATOM   1491  HE2 TYR A 100      20.084  11.188 -18.137  1.00 24.83           H  
ATOM   1492  HH  TYR A 100      20.304   8.947 -17.622  1.00 26.28           H  
ATOM   1493  N   ARG A 101      13.369  13.760 -21.196  1.00 25.68           N  
ATOM   1494  CA  ARG A 101      12.398  14.676 -21.776  1.00 26.54           C  
ATOM   1495  C   ARG A 101      11.303  13.895 -22.496  1.00 28.72           C  
ATOM   1496  O   ARG A 101      11.535  12.807 -23.028  1.00 29.97           O  
ATOM   1497  CB  ARG A 101      13.086  15.679 -22.723  1.00 25.85           C  
ATOM   1498  CG  ARG A 101      13.952  16.739 -22.020  1.00 26.33           C  
ATOM   1499  CD  ARG A 101      14.691  17.647 -23.010  1.00 24.20           C  
ATOM   1500  NE  ARG A 101      13.750  18.406 -23.847  1.00 26.29           N  
ATOM   1501  CZ  ARG A 101      14.025  18.971 -25.034  1.00 25.73           C  
ATOM   1502  NH1 ARG A 101      15.261  18.945 -25.554  1.00 20.36           N  
ATOM   1503  NH2 ARG A 101      13.038  19.576 -25.705  1.00 29.15           N1+
ATOM   1504  H   ARG A 101      13.651  12.984 -21.780  1.00 30.73           H  
ATOM   1505  HA  ARG A 101      11.908  15.236 -20.976  1.00 31.76           H  
ATOM   1506  HB2 ARG A 101      13.688  15.137 -23.450  1.00 30.93           H  
ATOM   1507  HB3 ARG A 101      12.323  16.194 -23.308  1.00 30.93           H  
ATOM   1508  HG2 ARG A 101      13.330  17.340 -21.356  1.00 31.51           H  
ATOM   1509  HG3 ARG A 101      14.692  16.256 -21.385  1.00 31.51           H  
ATOM   1510  HD2 ARG A 101      15.329  18.350 -22.474  1.00 28.95           H  
ATOM   1511  HD3 ARG A 101      15.341  17.041 -23.643  1.00 28.95           H  
ATOM   1512  HE  ARG A 101      12.821  18.537 -23.455  1.00 31.46           H  
ATOM   1513 HH11 ARG A 101      16.010  18.496 -25.047  1.00 24.34           H  
ATOM   1514 HH12 ARG A 101      15.458  19.384 -26.441  1.00 24.34           H  
ATOM   1515 HH21 ARG A 101      12.107  19.601 -25.309  1.00 34.89           H  
ATOM   1516 HH22 ARG A 101      13.207  20.011 -26.600  1.00 34.89           H  
ATOM   1517  N   TRP A 102      10.116  14.509 -22.546  1.00 31.59           N  
ATOM   1518  CA  TRP A 102       8.980  14.080 -23.339  1.00 27.09           C  
ATOM   1519  C   TRP A 102       9.136  14.636 -24.757  1.00 32.83           C  
ATOM   1520  O   TRP A 102       9.285  15.842 -24.958  1.00 40.57           O  
ATOM   1521  CB  TRP A 102       7.705  14.659 -22.711  1.00 29.17           C  
ATOM   1522  CG  TRP A 102       7.262  13.943 -21.473  1.00 35.12           C  
ATOM   1523  CD1 TRP A 102       7.431  14.362 -20.199  1.00 32.02           C  
ATOM   1524  CD2 TRP A 102       6.582  12.659 -21.381  1.00 30.52           C  
ATOM   1525  NE1 TRP A 102       6.899  13.434 -19.329  1.00 34.64           N  
ATOM   1526  CE2 TRP A 102       6.365  12.356 -20.002  1.00 31.75           C  
ATOM   1527  CE3 TRP A 102       6.147  11.705 -22.327  1.00 32.90           C  
ATOM   1528  CZ2 TRP A 102       5.741  11.169 -19.583  1.00 34.25           C  
ATOM   1529  CZ3 TRP A 102       5.507  10.520 -21.921  1.00 34.67           C  
ATOM   1530  CH2 TRP A 102       5.303  10.250 -20.553  1.00 34.39           C  
ATOM   1531  H   TRP A 102      10.051  15.438 -22.143  1.00 37.82           H  
ATOM   1532  HA  TRP A 102       8.914  12.992 -23.364  1.00 32.42           H  
ATOM   1533  HB2 TRP A 102       7.835  15.720 -22.485  1.00 34.91           H  
ATOM   1534  HB3 TRP A 102       6.880  14.599 -23.422  1.00 34.91           H  
ATOM   1535  HD1 TRP A 102       7.916  15.281 -19.915  1.00 38.33           H  
ATOM   1536  HE1 TRP A 102       6.927  13.550 -18.325  1.00 41.48           H  
ATOM   1537  HE3 TRP A 102       6.319  11.886 -23.377  1.00 39.39           H  
ATOM   1538  HZ2 TRP A 102       5.598  10.967 -18.532  1.00 41.02           H  
ATOM   1539  HZ3 TRP A 102       5.187   9.813 -22.672  1.00 41.52           H  
ATOM   1540  HH2 TRP A 102       4.818   9.338 -20.243  1.00 41.18           H  
ATOM   1541  N   ILE A 103       9.104  13.724 -25.733  1.00 38.55           N  
ATOM   1542  CA  ILE A 103       9.241  13.989 -27.153  1.00 40.41           C  
ATOM   1543  C   ILE A 103       7.835  13.864 -27.747  1.00 44.44           C  
ATOM   1544  O   ILE A 103       7.388  12.787 -28.149  1.00 48.30           O  
ATOM   1545  CB  ILE A 103      10.270  13.003 -27.781  1.00 37.14           C  
ATOM   1546  CG1 ILE A 103      11.604  13.063 -26.990  1.00 32.17           C  
ATOM   1547  CG2 ILE A 103      10.467  13.279 -29.291  1.00 35.19           C  
ATOM   1548  CD1 ILE A 103      12.831  12.454 -27.674  1.00 36.78           C  
ATOM   1549  H   ILE A 103       8.995  12.751 -25.468  1.00 46.17           H  
ATOM   1550  HA  ILE A 103       9.606  15.005 -27.322  1.00 48.40           H  
ATOM   1551  HB  ILE A 103       9.892  11.985 -27.691  1.00 44.48           H  
ATOM   1552 HG12 ILE A 103      11.834  14.096 -26.737  1.00 38.52           H  
ATOM   1553 HG13 ILE A 103      11.473  12.557 -26.032  1.00 38.52           H  
ATOM   1554 HG21 ILE A 103      11.107  12.530 -29.757  1.00 42.14           H  
ATOM   1555 HG22 ILE A 103       9.527  13.255 -29.841  1.00 42.14           H  
ATOM   1556 HG23 ILE A 103      10.918  14.258 -29.458  1.00 42.14           H  
ATOM   1557 HD11 ILE A 103      13.690  12.527 -27.011  1.00 44.04           H  
ATOM   1558 HD12 ILE A 103      12.676  11.404 -27.914  1.00 44.04           H  
ATOM   1559 HD13 ILE A 103      13.092  12.988 -28.587  1.00 44.04           H  
ATOM   1560  N   THR A 104       7.161  15.020 -27.814  1.00 52.87           N  
ATOM   1561  CA  THR A 104       6.033  15.279 -28.698  1.00 50.52           C  
ATOM   1562  C   THR A 104       6.627  15.545 -30.097  1.00 64.74           C  
ATOM   1563  O   THR A 104       7.778  15.974 -30.222  1.00 71.30           O  
ATOM   1564  CB  THR A 104       5.235  16.514 -28.182  1.00 53.10           C  
ATOM   1565  OG1 THR A 104       5.886  17.744 -28.439  1.00 62.90           O  
ATOM   1566  CG2 THR A 104       4.888  16.462 -26.684  1.00 50.19           C  
ATOM   1567  H   THR A 104       7.601  15.838 -27.417  1.00 63.36           H  
ATOM   1568  HA  THR A 104       5.375  14.409 -28.720  1.00 60.54           H  
ATOM   1569  HB  THR A 104       4.299  16.549 -28.741  1.00 63.63           H  
ATOM   1570  HG1 THR A 104       5.234  18.435 -28.460  1.00 75.40           H  
ATOM   1571 HG21 THR A 104       4.213  17.273 -26.410  1.00 60.14           H  
ATOM   1572 HG22 THR A 104       4.400  15.526 -26.425  1.00 60.14           H  
ATOM   1573 HG23 THR A 104       5.777  16.552 -26.057  1.00 60.14           H  
ATOM   1574  N   GLY A 105       5.851  15.299 -31.160  1.00 64.01           N  
ATOM   1575  CA  GLY A 105       6.327  15.434 -32.537  1.00 68.72           C  
ATOM   1576  C   GLY A 105       6.325  16.876 -33.061  1.00 67.43           C  
ATOM   1577  O   GLY A 105       6.556  17.081 -34.250  1.00 55.19           O  
ATOM   1578  H   GLY A 105       4.904  14.982 -31.012  1.00 76.72           H  
ATOM   1579  HA2 GLY A 105       7.344  15.047 -32.620  1.00 82.38           H  
ATOM   1580  HA3 GLY A 105       5.729  14.802 -33.187  1.00 82.38           H  
ATOM   1581  N   ASP A 106       6.073  17.861 -32.179  1.00 77.45           N  
ATOM   1582  CA  ASP A 106       6.063  19.299 -32.450  1.00 72.40           C  
ATOM   1583  C   ASP A 106       7.444  19.856 -32.837  1.00 67.43           C  
ATOM   1584  O   ASP A 106       7.497  20.853 -33.556  1.00 73.78           O  
ATOM   1585  CB  ASP A 106       5.553  20.072 -31.206  1.00 77.24           C  
ATOM   1586  CG  ASP A 106       4.159  19.670 -30.710  1.00 90.75           C  
ATOM   1587  OD1 ASP A 106       3.312  19.327 -31.564  1.00 93.30           O  
ATOM   1588  OD2 ASP A 106       3.963  19.716 -29.475  1.00 83.13           O1-
ATOM   1589  H   ASP A 106       5.900  17.588 -31.221  1.00 92.85           H  
ATOM   1590  HA  ASP A 106       5.384  19.479 -33.286  1.00 86.79           H  
ATOM   1591  HB2 ASP A 106       6.257  19.944 -30.382  1.00 92.60           H  
ATOM   1592  HB3 ASP A 106       5.526  21.142 -31.417  1.00 92.60           H  
ATOM   1593  N   VAL A 107       8.547  19.235 -32.376  1.00 60.77           N  
ATOM   1594  CA  VAL A 107       9.916  19.680 -32.639  1.00 62.18           C  
ATOM   1595  C   VAL A 107      10.919  18.516 -32.569  1.00 53.13           C  
ATOM   1596  O   VAL A 107      10.717  17.548 -31.834  1.00 53.43           O  
ATOM   1597  CB  VAL A 107      10.271  20.906 -31.747  1.00 67.52           C  
ATOM   1598  CG1 VAL A 107      10.404  20.552 -30.254  1.00 47.80           C  
ATOM   1599  CG2 VAL A 107      11.513  21.669 -32.241  1.00 59.44           C  
ATOM   1600  H   VAL A 107       8.434  18.411 -31.802  1.00 72.84           H  
ATOM   1601  HA  VAL A 107       9.935  20.014 -33.679  1.00 74.53           H  
ATOM   1602  HB  VAL A 107       9.448  21.617 -31.825  1.00 80.93           H  
ATOM   1603 HG11 VAL A 107      10.547  21.450 -29.652  1.00 57.27           H  
ATOM   1604 HG12 VAL A 107       9.510  20.050 -29.883  1.00 57.27           H  
ATOM   1605 HG13 VAL A 107      11.255  19.895 -30.069  1.00 57.27           H  
ATOM   1606 HG21 VAL A 107      11.639  22.600 -31.688  1.00 71.23           H  
ATOM   1607 HG22 VAL A 107      12.426  21.091 -32.110  1.00 71.23           H  
ATOM   1608 HG23 VAL A 107      11.425  21.926 -33.297  1.00 71.23           H  
ATOM   1609  N   GLU A 108      12.032  18.663 -33.308  1.00 46.85           N  
ATOM   1610  CA  GLU A 108      13.222  17.821 -33.245  1.00 42.69           C  
ATOM   1611  C   GLU A 108      13.999  18.124 -31.948  1.00 40.45           C  
ATOM   1612  O   GLU A 108      14.284  19.283 -31.647  1.00 35.84           O  
ATOM   1613  CB  GLU A 108      14.095  18.133 -34.484  1.00 43.42           C  
ATOM   1614  CG  GLU A 108      15.431  17.360 -34.580  1.00 48.35           C  
ATOM   1615  CD  GLU A 108      16.306  17.872 -35.724  1.00 63.24           C  
ATOM   1616  OE1 GLU A 108      16.738  19.042 -35.630  1.00 57.73           O  
ATOM   1617  OE2 GLU A 108      16.547  17.083 -36.666  1.00 55.62           O1-
ATOM   1618  H   GLU A 108      12.106  19.495 -33.875  1.00 56.14           H  
ATOM   1619  HA  GLU A 108      12.907  16.779 -33.272  1.00 51.14           H  
ATOM   1620  HB2 GLU A 108      13.514  17.930 -35.385  1.00 52.02           H  
ATOM   1621  HB3 GLU A 108      14.302  19.205 -34.504  1.00 52.02           H  
ATOM   1622  HG2 GLU A 108      16.013  17.450 -33.663  1.00 57.93           H  
ATOM   1623  HG3 GLU A 108      15.238  16.297 -34.721  1.00 57.93           H  
ATOM   1624  N   VAL A 109      14.339  17.072 -31.191  1.00 33.80           N  
ATOM   1625  CA  VAL A 109      15.093  17.127 -29.941  1.00 26.36           C  
ATOM   1626  C   VAL A 109      16.552  16.784 -30.268  1.00 27.44           C  
ATOM   1627  O   VAL A 109      16.830  15.700 -30.774  1.00 27.95           O  
ATOM   1628  CB  VAL A 109      14.477  16.089 -28.961  1.00 25.73           C  
ATOM   1629  CG1 VAL A 109      15.323  15.843 -27.693  1.00 20.93           C  
ATOM   1630  CG2 VAL A 109      13.053  16.515 -28.563  1.00 26.80           C  
ATOM   1631  H   VAL A 109      14.097  16.152 -31.537  1.00 40.47           H  
ATOM   1632  HA  VAL A 109      15.042  18.122 -29.493  1.00 31.55           H  
ATOM   1633  HB  VAL A 109      14.394  15.130 -29.475  1.00 30.79           H  
ATOM   1634 HG11 VAL A 109      14.802  15.186 -26.995  1.00 25.03           H  
ATOM   1635 HG12 VAL A 109      16.273  15.362 -27.924  1.00 25.03           H  
ATOM   1636 HG13 VAL A 109      15.539  16.775 -27.174  1.00 25.03           H  
ATOM   1637 HG21 VAL A 109      12.604  15.804 -27.874  1.00 32.07           H  
ATOM   1638 HG22 VAL A 109      13.055  17.489 -28.072  1.00 32.07           H  
ATOM   1639 HG23 VAL A 109      12.391  16.581 -29.427  1.00 32.07           H  
ATOM   1640  N   VAL A 110      17.475  17.709 -29.962  1.00 23.33           N  
ATOM   1641  CA  VAL A 110      18.908  17.570 -30.215  1.00 21.83           C  
ATOM   1642  C   VAL A 110      19.624  17.535 -28.858  1.00 24.39           C  
ATOM   1643  O   VAL A 110      19.445  18.434 -28.037  1.00 22.63           O  
ATOM   1644  CB  VAL A 110      19.406  18.718 -31.131  1.00 21.56           C  
ATOM   1645  CG1 VAL A 110      20.875  18.507 -31.543  1.00 16.06           C  
ATOM   1646  CG2 VAL A 110      18.534  18.886 -32.392  1.00 22.40           C  
ATOM   1647  H   VAL A 110      17.170  18.571 -29.535  1.00 27.91           H  
ATOM   1648  HA  VAL A 110      19.104  16.634 -30.734  1.00 26.11           H  
ATOM   1649  HB  VAL A 110      19.345  19.656 -30.578  1.00 25.79           H  
ATOM   1650 HG11 VAL A 110      21.208  19.292 -32.221  1.00 19.19           H  
ATOM   1651 HG12 VAL A 110      21.540  18.521 -30.680  1.00 19.19           H  
ATOM   1652 HG13 VAL A 110      21.011  17.551 -32.050  1.00 19.19           H  
ATOM   1653 HG21 VAL A 110      18.954  19.628 -33.072  1.00 26.79           H  
ATOM   1654 HG22 VAL A 110      18.442  17.948 -32.938  1.00 26.79           H  
ATOM   1655 HG23 VAL A 110      17.526  19.220 -32.146  1.00 26.79           H  
ATOM   1656  N   LEU A 111      20.413  16.474 -28.632  1.00 18.20           N  
ATOM   1657  CA  LEU A 111      21.086  16.167 -27.373  1.00 20.58           C  
ATOM   1658  C   LEU A 111      22.600  16.341 -27.514  1.00 19.41           C  
ATOM   1659  O   LEU A 111      23.178  15.975 -28.535  1.00 20.62           O  
ATOM   1660  CB  LEU A 111      20.816  14.689 -27.008  1.00 19.82           C  
ATOM   1661  CG  LEU A 111      19.328  14.302 -26.890  1.00 22.29           C  
ATOM   1662  CD1 LEU A 111      19.191  12.800 -26.600  1.00 26.17           C  
ATOM   1663  CD2 LEU A 111      18.591  15.140 -25.833  1.00 19.38           C  
ATOM   1664  H   LEU A 111      20.500  15.786 -29.370  1.00 21.76           H  
ATOM   1665  HA  LEU A 111      20.732  16.817 -26.570  1.00 24.61           H  
ATOM   1666  HB2 LEU A 111      21.281  14.041 -27.754  1.00 23.70           H  
ATOM   1667  HB3 LEU A 111      21.314  14.458 -26.064  1.00 23.70           H  
ATOM   1668  HG  LEU A 111      18.843  14.481 -27.851  1.00 26.66           H  
ATOM   1669 HD11 LEU A 111      18.143  12.501 -26.566  1.00 31.32           H  
ATOM   1670 HD12 LEU A 111      19.672  12.204 -27.377  1.00 31.32           H  
ATOM   1671 HD13 LEU A 111      19.653  12.535 -25.648  1.00 31.32           H  
ATOM   1672 HD21 LEU A 111      17.550  14.835 -25.754  1.00 23.16           H  
ATOM   1673 HD22 LEU A 111      19.053  15.032 -24.851  1.00 23.16           H  
ATOM   1674 HD23 LEU A 111      18.585  16.199 -26.087  1.00 23.16           H  
ATOM   1675  N   ARG A 112      23.231  16.832 -26.440  1.00 21.04           N  
ATOM   1676  CA  ARG A 112      24.673  16.807 -26.193  1.00 20.80           C  
ATOM   1677  C   ARG A 112      25.040  15.514 -25.459  1.00 21.09           C  
ATOM   1678  O   ARG A 112      24.185  14.901 -24.813  1.00 22.28           O  
ATOM   1679  CB  ARG A 112      24.998  17.958 -25.220  1.00 21.57           C  
ATOM   1680  CG  ARG A 112      25.047  19.323 -25.909  1.00 21.65           C  
ATOM   1681  CD  ARG A 112      26.408  19.613 -26.551  1.00 18.68           C  
ATOM   1682  NE  ARG A 112      26.599  21.061 -26.648  1.00 28.75           N  
ATOM   1683  CZ  ARG A 112      27.580  21.784 -26.085  1.00 23.83           C  
ATOM   1684  NH1 ARG A 112      28.589  21.231 -25.393  1.00 18.77           N  
ATOM   1685  NH2 ARG A 112      27.536  23.109 -26.223  1.00 24.53           N1+
ATOM   1686  H   ARG A 112      22.657  17.092 -25.652  1.00 25.16           H  
ATOM   1687  HA  ARG A 112      25.247  16.886 -27.117  1.00 24.87           H  
ATOM   1688  HB2 ARG A 112      24.245  17.987 -24.429  1.00 25.79           H  
ATOM   1689  HB3 ARG A 112      25.942  17.792 -24.699  1.00 25.79           H  
ATOM   1690  HG2 ARG A 112      24.265  19.385 -26.664  1.00 25.89           H  
ATOM   1691  HG3 ARG A 112      24.819  20.097 -25.177  1.00 25.89           H  
ATOM   1692  HD2 ARG A 112      27.209  19.175 -25.958  1.00 22.33           H  
ATOM   1693  HD3 ARG A 112      26.483  19.162 -27.540  1.00 22.33           H  
ATOM   1694  HE  ARG A 112      25.887  21.552 -27.173  1.00 34.41           H  
ATOM   1695 HH11 ARG A 112      28.638  20.232 -25.269  1.00 22.43           H  
ATOM   1696 HH12 ARG A 112      29.352  21.818 -25.071  1.00 22.43           H  
ATOM   1697 HH21 ARG A 112      26.818  23.549 -26.781  1.00 29.35           H  
ATOM   1698 HH22 ARG A 112      28.250  23.690 -25.788  1.00 29.35           H  
ATOM   1699  N   ASP A 113      26.330  15.131 -25.510  1.00 19.24           N  
ATOM   1700  CA  ASP A 113      26.882  14.070 -24.664  1.00 24.51           C  
ATOM   1701  C   ASP A 113      26.897  14.566 -23.198  1.00 25.88           C  
ATOM   1702  O   ASP A 113      26.955  15.770 -22.933  1.00 23.56           O  
ATOM   1703  CB  ASP A 113      28.272  13.620 -25.196  1.00 22.06           C  
ATOM   1704  CG  ASP A 113      29.518  14.295 -24.611  1.00 29.54           C  
ATOM   1705  OD1 ASP A 113      30.003  13.778 -23.582  1.00 36.13           O  
ATOM   1706  OD2 ASP A 113      29.981  15.296 -25.198  1.00 33.56           O1-
ATOM   1707  H   ASP A 113      26.983  15.674 -26.056  1.00 23.00           H  
ATOM   1708  HA  ASP A 113      26.212  13.215 -24.744  1.00 29.33           H  
ATOM   1709  HB2 ASP A 113      28.373  12.558 -24.973  1.00 26.39           H  
ATOM   1710  HB3 ASP A 113      28.305  13.684 -26.285  1.00 26.39           H  
ATOM   1711  N   GLY A 114      26.804  13.623 -22.252  1.00 22.20           N  
ATOM   1712  CA  GLY A 114      26.523  13.876 -20.843  1.00 22.04           C  
ATOM   1713  C   GLY A 114      27.634  14.536 -20.026  1.00 21.71           C  
ATOM   1714  O   GLY A 114      27.383  14.858 -18.865  1.00 21.80           O  
ATOM   1715  H   GLY A 114      26.772  12.657 -22.557  1.00 26.55           H  
ATOM   1716  HA2 GLY A 114      25.642  14.515 -20.774  1.00 26.37           H  
ATOM   1717  HA3 GLY A 114      26.254  12.936 -20.364  1.00 26.37           H  
ATOM   1718  N   ARG A 115      28.829  14.763 -20.605  1.00 17.46           N  
ATOM   1719  CA  ARG A 115      29.899  15.539 -19.980  1.00 21.55           C  
ATOM   1720  C   ARG A 115      29.448  16.995 -19.842  1.00 23.08           C  
ATOM   1721  O   ARG A 115      29.030  17.610 -20.825  1.00 25.93           O  
ATOM   1722  CB  ARG A 115      31.173  15.512 -20.839  1.00 24.63           C  
ATOM   1723  CG  ARG A 115      31.862  14.141 -20.929  1.00 30.54           C  
ATOM   1724  CD  ARG A 115      33.095  14.184 -21.846  1.00 32.73           C  
ATOM   1725  NE  ARG A 115      32.712  14.580 -23.209  1.00 44.67           N  
ATOM   1726  CZ  ARG A 115      33.475  15.182 -24.134  1.00 45.65           C  
ATOM   1727  NH1 ARG A 115      34.767  15.460 -23.907  1.00 45.17           N  
ATOM   1728  NH2 ARG A 115      32.923  15.509 -25.309  1.00 39.16           N1+
ATOM   1729  H   ARG A 115      28.963  14.473 -21.565  1.00 20.86           H  
ATOM   1730  HA  ARG A 115      30.102  15.111 -19.001  1.00 25.77           H  
ATOM   1731  HB2 ARG A 115      30.927  15.875 -21.838  1.00 29.47           H  
ATOM   1732  HB3 ARG A 115      31.896  16.222 -20.431  1.00 29.47           H  
ATOM   1733  HG2 ARG A 115      32.167  13.825 -19.931  1.00 36.56           H  
ATOM   1734  HG3 ARG A 115      31.164  13.382 -21.281  1.00 36.56           H  
ATOM   1735  HD2 ARG A 115      33.822  14.890 -21.445  1.00 39.19           H  
ATOM   1736  HD3 ARG A 115      33.578  13.207 -21.881  1.00 39.19           H  
ATOM   1737  HE  ARG A 115      31.752  14.346 -23.461  1.00 53.52           H  
ATOM   1738 HH11 ARG A 115      35.189  15.193 -23.029  1.00 54.12           H  
ATOM   1739 HH12 ARG A 115      35.342  15.858 -24.635  1.00 54.12           H  
ATOM   1740 HH21 ARG A 115      31.929  15.342 -25.455  1.00 46.90           H  
ATOM   1741 HH22 ARG A 115      33.477  15.878 -26.068  1.00 46.90           H  
ATOM   1742  N   ALA A 116      29.507  17.523 -18.612  1.00 16.01           N  
ATOM   1743  CA  ALA A 116      28.995  18.845 -18.296  1.00 17.41           C  
ATOM   1744  C   ALA A 116      30.011  19.912 -18.723  1.00 17.52           C  
ATOM   1745  O   ALA A 116      31.191  19.824 -18.382  1.00 17.90           O  
ATOM   1746  CB  ALA A 116      28.750  18.939 -16.790  1.00 15.02           C  
ATOM   1747  H   ALA A 116      29.892  16.968 -17.855  1.00 19.12           H  
ATOM   1748  HA  ALA A 116      28.050  18.966 -18.817  1.00 20.81           H  
ATOM   1749  HB1 ALA A 116      28.149  19.818 -16.565  1.00 17.93           H  
ATOM   1750  HB2 ALA A 116      28.214  18.066 -16.418  1.00 17.93           H  
ATOM   1751  HB3 ALA A 116      29.676  19.014 -16.229  1.00 17.93           H  
ATOM   1752  N   LYS A 117      29.534  20.895 -19.497  1.00 13.87           N  
ATOM   1753  CA  LYS A 117      30.321  21.955 -20.112  1.00 23.50           C  
ATOM   1754  C   LYS A 117      29.724  23.315 -19.761  1.00 19.04           C  
ATOM   1755  O   LYS A 117      28.511  23.507 -19.841  1.00 19.99           O  
ATOM   1756  CB  LYS A 117      30.369  21.768 -21.648  1.00 21.86           C  
ATOM   1757  CG  LYS A 117      31.017  20.458 -22.131  1.00 17.62           C  
ATOM   1758  CD  LYS A 117      32.498  20.310 -21.737  1.00 24.49           C  
ATOM   1759  CE  LYS A 117      33.123  18.996 -22.221  1.00 30.79           C  
ATOM   1760  NZ  LYS A 117      33.306  18.993 -23.682  1.00 38.28           N1+
ATOM   1761  H   LYS A 117      28.540  20.900 -19.687  1.00 16.55           H  
ATOM   1762  HA  LYS A 117      31.339  21.943 -19.720  1.00 28.11           H  
ATOM   1763  HB2 LYS A 117      29.356  21.820 -22.050  1.00 26.14           H  
ATOM   1764  HB3 LYS A 117      30.902  22.606 -22.099  1.00 26.14           H  
ATOM   1765  HG2 LYS A 117      30.451  19.608 -21.755  1.00 21.06           H  
ATOM   1766  HG3 LYS A 117      30.928  20.417 -23.216  1.00 21.06           H  
ATOM   1767  HD2 LYS A 117      33.071  21.157 -22.111  1.00 29.29           H  
ATOM   1768  HD3 LYS A 117      32.592  20.340 -20.652  1.00 29.29           H  
ATOM   1769  HE2 LYS A 117      34.098  18.857 -21.755  1.00 36.86           H  
ATOM   1770  HE3 LYS A 117      32.506  18.146 -21.929  1.00 36.86           H  
ATOM   1771  HZ1 LYS A 117      32.408  19.100 -24.132  1.00 45.85           H  
ATOM   1772  HZ2 LYS A 117      33.907  19.760 -23.949  1.00 45.85           H  
ATOM   1773  HZ3 LYS A 117      33.723  18.119 -23.968  1.00 45.85           H  
ATOM   1774  N   LEU A 118      30.607  24.277 -19.467  1.00 21.69           N  
ATOM   1775  CA  LEU A 118      30.321  25.708 -19.430  1.00 22.62           C  
ATOM   1776  C   LEU A 118      30.407  26.252 -20.872  1.00 21.36           C  
ATOM   1777  O   LEU A 118      30.970  25.599 -21.754  1.00 23.65           O  
ATOM   1778  CB  LEU A 118      31.404  26.403 -18.566  1.00 17.68           C  
ATOM   1779  CG  LEU A 118      31.548  25.868 -17.119  1.00 20.24           C  
ATOM   1780  CD1 LEU A 118      32.666  26.613 -16.374  1.00 18.52           C  
ATOM   1781  CD2 LEU A 118      30.237  25.944 -16.322  1.00 15.45           C  
ATOM   1782  H   LEU A 118      31.589  24.021 -19.456  1.00 25.94           H  
ATOM   1783  HA  LEU A 118      29.325  25.898 -19.027  1.00 27.05           H  
ATOM   1784  HB2 LEU A 118      32.373  26.312 -19.061  1.00 21.12           H  
ATOM   1785  HB3 LEU A 118      31.192  27.473 -18.523  1.00 21.12           H  
ATOM   1786  HG  LEU A 118      31.843  24.818 -17.164  1.00 24.21           H  
ATOM   1787 HD11 LEU A 118      32.746  26.274 -15.341  1.00 22.14           H  
ATOM   1788 HD12 LEU A 118      33.633  26.448 -16.847  1.00 22.14           H  
ATOM   1789 HD13 LEU A 118      32.480  27.687 -16.351  1.00 22.14           H  
ATOM   1790 HD21 LEU A 118      30.371  25.566 -15.308  1.00 18.45           H  
ATOM   1791 HD22 LEU A 118      29.878  26.969 -16.252  1.00 18.45           H  
ATOM   1792 HD23 LEU A 118      29.452  25.347 -16.783  1.00 18.45           H  
ATOM   1793  N   ALA A 119      29.851  27.452 -21.121  1.00 20.37           N  
ATOM   1794  CA  ALA A 119      29.853  28.125 -22.432  1.00 23.21           C  
ATOM   1795  C   ALA A 119      31.271  28.410 -22.972  1.00 21.79           C  
ATOM   1796  O   ALA A 119      31.509  28.351 -24.176  1.00 23.92           O  
ATOM   1797  CB  ALA A 119      29.062  29.436 -22.305  1.00 17.94           C  
ATOM   1798  H   ALA A 119      29.389  27.931 -20.362  1.00 24.36           H  
ATOM   1799  HA  ALA A 119      29.346  27.475 -23.147  1.00 27.76           H  
ATOM   1800  HB1 ALA A 119      29.000  29.954 -23.262  1.00 21.44           H  
ATOM   1801  HB2 ALA A 119      28.042  29.245 -21.973  1.00 21.44           H  
ATOM   1802  HB3 ALA A 119      29.521  30.117 -21.587  1.00 21.44           H  
ATOM   1803  N   ARG A 120      32.201  28.650 -22.038  1.00 20.12           N  
ATOM   1804  CA  ARG A 120      33.657  28.741 -22.131  1.00 19.78           C  
ATOM   1805  C   ARG A 120      34.349  27.556 -22.834  1.00 25.56           C  
ATOM   1806  O   ARG A 120      35.340  27.760 -23.535  1.00 23.01           O  
ATOM   1807  CB  ARG A 120      34.118  28.930 -20.666  1.00 24.99           C  
ATOM   1808  CG  ARG A 120      35.550  28.540 -20.263  1.00 37.64           C  
ATOM   1809  CD  ARG A 120      35.651  28.514 -18.735  1.00 41.98           C  
ATOM   1810  NE  ARG A 120      36.991  28.136 -18.279  1.00 47.88           N  
ATOM   1811  CZ  ARG A 120      37.352  26.964 -17.730  1.00 55.47           C  
ATOM   1812  NH1 ARG A 120      36.515  25.919 -17.646  1.00 45.66           N  
ATOM   1813  NH2 ARG A 120      38.594  26.846 -17.250  1.00 59.68           N1+
ATOM   1814  H   ARG A 120      31.844  28.683 -21.094  1.00 24.06           H  
ATOM   1815  HA  ARG A 120      33.904  29.641 -22.697  1.00 23.65           H  
ATOM   1816  HB2 ARG A 120      33.933  29.963 -20.368  1.00 29.90           H  
ATOM   1817  HB3 ARG A 120      33.459  28.332 -20.033  1.00 29.90           H  
ATOM   1818  HG2 ARG A 120      35.809  27.544 -20.622  1.00 45.08           H  
ATOM   1819  HG3 ARG A 120      36.271  29.235 -20.696  1.00 45.08           H  
ATOM   1820  HD2 ARG A 120      35.434  29.507 -18.339  1.00 50.28           H  
ATOM   1821  HD3 ARG A 120      34.907  27.846 -18.304  1.00 50.28           H  
ATOM   1822  HE  ARG A 120      37.688  28.864 -18.342  1.00 57.37           H  
ATOM   1823 HH11 ARG A 120      35.609  25.946 -18.091  1.00 54.70           H  
ATOM   1824 HH12 ARG A 120      36.793  25.084 -17.147  1.00 54.70           H  
ATOM   1825 HH21 ARG A 120      39.244  27.616 -17.296  1.00 71.53           H  
ATOM   1826 HH22 ARG A 120      38.856  26.004 -16.756  1.00 71.53           H  
ATOM   1827  N   ASP A 121      33.852  26.327 -22.623  1.00 21.38           N  
ATOM   1828  CA  ASP A 121      34.465  25.084 -23.108  1.00 23.35           C  
ATOM   1829  C   ASP A 121      34.076  24.760 -24.562  1.00 24.74           C  
ATOM   1830  O   ASP A 121      34.696  23.891 -25.174  1.00 25.70           O  
ATOM   1831  CB  ASP A 121      34.010  23.902 -22.216  1.00 25.55           C  
ATOM   1832  CG  ASP A 121      34.293  24.084 -20.719  1.00 35.16           C  
ATOM   1833  OD1 ASP A 121      35.373  24.624 -20.392  1.00 40.83           O  
ATOM   1834  OD2 ASP A 121      33.424  23.671 -19.921  1.00 27.75           O1-
ATOM   1835  H   ASP A 121      33.022  26.235 -22.052  1.00 25.57           H  
ATOM   1836  HA  ASP A 121      35.553  25.170 -23.058  1.00 27.93           H  
ATOM   1837  HB2 ASP A 121      32.940  23.732 -22.345  1.00 30.57           H  
ATOM   1838  HB3 ASP A 121      34.509  22.986 -22.533  1.00 30.57           H  
ATOM   1839  N   ASP A 122      33.071  25.457 -25.114  1.00 23.52           N  
ATOM   1840  CA  ASP A 122      32.569  25.291 -26.476  1.00 26.84           C  
ATOM   1841  C   ASP A 122      33.124  26.428 -27.337  1.00 30.07           C  
ATOM   1842  O   ASP A 122      32.842  27.598 -27.080  1.00 25.08           O  
ATOM   1843  CB  ASP A 122      31.030  25.384 -26.462  1.00 21.89           C  
ATOM   1844  CG  ASP A 122      30.369  24.380 -25.516  1.00 26.85           C  
ATOM   1845  OD1 ASP A 122      29.374  24.783 -24.884  1.00 28.02           O  
ATOM   1846  OD2 ASP A 122      30.817  23.214 -25.461  1.00 24.14           O1-
ATOM   1847  H   ASP A 122      32.625  26.167 -24.550  1.00 28.14           H  
ATOM   1848  HA  ASP A 122      32.866  24.325 -26.891  1.00 32.12           H  
ATOM   1849  HB2 ASP A 122      30.710  26.383 -26.161  1.00 26.18           H  
ATOM   1850  HB3 ASP A 122      30.636  25.232 -27.466  1.00 26.18           H  
ATOM   1851  N   GLN A 123      33.917  26.067 -28.357  1.00 25.61           N  
ATOM   1852  CA  GLN A 123      34.620  26.997 -29.241  1.00 30.61           C  
ATOM   1853  C   GLN A 123      34.333  26.742 -30.727  1.00 27.95           C  
ATOM   1854  O   GLN A 123      34.543  27.647 -31.534  1.00 34.42           O  
ATOM   1855  CB  GLN A 123      36.135  26.980 -28.927  1.00 29.21           C  
ATOM   1856  CG  GLN A 123      36.517  27.495 -27.521  1.00 32.03           C  
ATOM   1857  CD  GLN A 123      36.120  28.954 -27.268  1.00 40.18           C  
ATOM   1858  OE1 GLN A 123      36.129  29.779 -28.179  1.00 40.59           O  
ATOM   1859  NE2 GLN A 123      35.751  29.279 -26.028  1.00 36.31           N  
ATOM   1860  H   GLN A 123      34.111  25.083 -28.475  1.00 30.64           H  
ATOM   1861  HA  GLN A 123      34.246  28.008 -29.077  1.00 36.64           H  
ATOM   1862  HB2 GLN A 123      36.514  25.963 -29.042  1.00 34.96           H  
ATOM   1863  HB3 GLN A 123      36.670  27.573 -29.671  1.00 34.96           H  
ATOM   1864  HG2 GLN A 123      36.071  26.857 -26.756  1.00 38.34           H  
ATOM   1865  HG3 GLN A 123      37.596  27.415 -27.389  1.00 38.34           H  
ATOM   1866 HE21 GLN A 123      35.475  30.228 -25.827  1.00 43.49           H  
ATOM   1867 HE22 GLN A 123      35.732  28.580 -25.296  1.00 43.49           H  
ATOM   1868  N   ILE A 124      33.824  25.551 -31.089  1.00 24.07           N  
ATOM   1869  CA  ILE A 124      33.393  25.214 -32.447  1.00 24.23           C  
ATOM   1870  C   ILE A 124      31.911  25.592 -32.623  1.00 20.90           C  
ATOM   1871  O   ILE A 124      31.136  25.584 -31.664  1.00 23.36           O  
ATOM   1872  CB  ILE A 124      33.616  23.700 -32.726  1.00 23.57           C  
ATOM   1873  CG1 ILE A 124      32.817  22.731 -31.817  1.00 26.43           C  
ATOM   1874  CG2 ILE A 124      35.124  23.377 -32.715  1.00 22.53           C  
ATOM   1875  CD1 ILE A 124      32.844  21.272 -32.297  1.00 21.38           C  
ATOM   1876  H   ILE A 124      33.658  24.860 -30.372  1.00 28.80           H  
ATOM   1877  HA  ILE A 124      33.978  25.785 -33.171  1.00 28.99           H  
ATOM   1878  HB  ILE A 124      33.274  23.523 -33.748  1.00 28.19           H  
ATOM   1879 HG12 ILE A 124      33.186  22.787 -30.793  1.00 31.62           H  
ATOM   1880 HG13 ILE A 124      31.769  23.023 -31.777  1.00 31.62           H  
ATOM   1881 HG21 ILE A 124      35.326  22.377 -33.099  1.00 26.94           H  
ATOM   1882 HG22 ILE A 124      35.680  24.073 -33.342  1.00 26.94           H  
ATOM   1883 HG23 ILE A 124      35.539  23.434 -31.708  1.00 26.94           H  
ATOM   1884 HD11 ILE A 124      32.205  20.652 -31.670  1.00 25.57           H  
ATOM   1885 HD12 ILE A 124      32.481  21.184 -33.321  1.00 25.57           H  
ATOM   1886 HD13 ILE A 124      33.845  20.846 -32.253  1.00 25.57           H  
ATOM   1887  N   HIS A 125      31.536  25.930 -33.868  1.00 20.74           N  
ATOM   1888  CA  HIS A 125      30.212  26.412 -34.260  1.00 19.98           C  
ATOM   1889  C   HIS A 125      29.066  25.428 -33.962  1.00 18.44           C  
ATOM   1890  O   HIS A 125      27.997  25.884 -33.569  1.00 18.91           O  
ATOM   1891  CB  HIS A 125      30.237  26.782 -35.757  1.00 19.72           C  
ATOM   1892  CG  HIS A 125      28.904  27.208 -36.330  1.00 23.40           C  
ATOM   1893  ND1 HIS A 125      28.263  26.489 -37.344  1.00 20.14           N  
ATOM   1894  CD2 HIS A 125      28.106  28.275 -35.967  1.00 21.72           C  
ATOM   1895  CE1 HIS A 125      27.126  27.138 -37.554  1.00 21.32           C  
ATOM   1896  NE2 HIS A 125      26.976  28.200 -36.762  1.00 25.31           N  
ATOM   1897  H   HIS A 125      32.237  25.899 -34.594  1.00 24.81           H  
ATOM   1898  HA  HIS A 125      30.017  27.321 -33.687  1.00 23.89           H  
ATOM   1899  HB2 HIS A 125      30.945  27.595 -35.922  1.00 23.58           H  
ATOM   1900  HB3 HIS A 125      30.605  25.938 -36.343  1.00 23.58           H  
ATOM   1901  HD2 HIS A 125      28.241  29.045 -35.223  1.00 25.98           H  
ATOM   1902  HE1 HIS A 125      26.394  26.835 -38.288  1.00 25.49           H  
ATOM   1903  HE2 HIS A 125      26.188  28.832 -36.753  1.00 30.29           H  
ATOM   1904  N   ILE A 126      29.275  24.109 -34.132  1.00 18.63           N  
ATOM   1905  CA  ILE A 126      28.270  23.052 -33.930  1.00 17.89           C  
ATOM   1906  C   ILE A 126      27.698  23.063 -32.495  1.00 20.61           C  
ATOM   1907  O   ILE A 126      26.483  22.984 -32.317  1.00 18.81           O  
ATOM   1908  CB  ILE A 126      28.869  21.664 -34.320  1.00 23.59           C  
ATOM   1909  CG1 ILE A 126      29.296  21.628 -35.810  1.00 29.56           C  
ATOM   1910  CG2 ILE A 126      27.910  20.488 -34.009  1.00 21.40           C  
ATOM   1911  CD1 ILE A 126      30.112  20.389 -36.210  1.00 29.34           C  
ATOM   1912  H   ILE A 126      30.186  23.818 -34.455  1.00 22.27           H  
ATOM   1913  HA  ILE A 126      27.440  23.264 -34.607  1.00 21.38           H  
ATOM   1914  HB  ILE A 126      29.767  21.513 -33.717  1.00 28.22           H  
ATOM   1915 HG12 ILE A 126      28.415  21.703 -36.449  1.00 35.38           H  
ATOM   1916 HG13 ILE A 126      29.906  22.499 -36.046  1.00 35.38           H  
ATOM   1917 HG21 ILE A 126      28.340  19.526 -34.286  1.00 25.60           H  
ATOM   1918 HG22 ILE A 126      27.682  20.408 -32.946  1.00 25.60           H  
ATOM   1919 HG23 ILE A 126      26.967  20.596 -34.544  1.00 25.60           H  
ATOM   1920 HD11 ILE A 126      30.487  20.485 -37.229  1.00 35.12           H  
ATOM   1921 HD12 ILE A 126      30.973  20.257 -35.554  1.00 35.12           H  
ATOM   1922 HD13 ILE A 126      29.519  19.475 -36.175  1.00 35.12           H  
ATOM   1923  N   LEU A 127      28.578  23.201 -31.492  1.00 16.15           N  
ATOM   1924  CA  LEU A 127      28.249  23.221 -30.068  1.00 20.51           C  
ATOM   1925  C   LEU A 127      27.712  24.586 -29.617  1.00 22.01           C  
ATOM   1926  O   LEU A 127      26.751  24.617 -28.848  1.00 18.33           O  
ATOM   1927  CB  LEU A 127      29.539  22.900 -29.276  1.00 17.07           C  
ATOM   1928  CG  LEU A 127      29.736  21.413 -28.912  1.00 21.38           C  
ATOM   1929  CD1 LEU A 127      29.350  20.420 -30.015  1.00 20.04           C  
ATOM   1930  CD2 LEU A 127      31.178  21.157 -28.450  1.00 19.32           C  
ATOM   1931  H   LEU A 127      29.555  23.285 -31.734  1.00 19.30           H  
ATOM   1932  HA  LEU A 127      27.473  22.487 -29.845  1.00 24.53           H  
ATOM   1933  HB2 LEU A 127      30.409  23.273 -29.820  1.00 20.40           H  
ATOM   1934  HB3 LEU A 127      29.549  23.444 -28.332  1.00 20.40           H  
ATOM   1935  HG  LEU A 127      29.079  21.200 -28.071  1.00 25.57           H  
ATOM   1936 HD11 LEU A 127      29.532  19.402 -29.673  1.00 23.96           H  
ATOM   1937 HD12 LEU A 127      28.293  20.471 -30.276  1.00 23.96           H  
ATOM   1938 HD13 LEU A 127      29.930  20.582 -30.923  1.00 23.96           H  
ATOM   1939 HD21 LEU A 127      31.300  20.133 -28.096  1.00 23.09           H  
ATOM   1940 HD22 LEU A 127      31.889  21.312 -29.261  1.00 23.09           H  
ATOM   1941 HD23 LEU A 127      31.456  21.822 -27.634  1.00 23.09           H  
ATOM   1942  N   LYS A 128      28.295  25.700 -30.096  1.00 18.08           N  
ATOM   1943  CA  LYS A 128      27.880  27.058 -29.731  1.00 19.70           C  
ATOM   1944  C   LYS A 128      26.514  27.438 -30.330  1.00 17.75           C  
ATOM   1945  O   LYS A 128      25.746  28.135 -29.669  1.00 22.13           O  
ATOM   1946  CB  LYS A 128      28.927  28.076 -30.221  1.00 22.01           C  
ATOM   1947  CG  LYS A 128      30.236  28.064 -29.411  1.00 20.15           C  
ATOM   1948  CD  LYS A 128      31.104  29.311 -29.648  1.00 21.40           C  
ATOM   1949  CE  LYS A 128      31.518  29.518 -31.113  1.00 21.66           C  
ATOM   1950  NZ  LYS A 128      32.409  30.681 -31.253  1.00 20.09           N1+
ATOM   1951  H   LYS A 128      29.079  25.604 -30.728  1.00 21.60           H  
ATOM   1952  HA  LYS A 128      27.797  27.123 -28.645  1.00 23.55           H  
ATOM   1953  HB2 LYS A 128      29.138  27.913 -31.279  1.00 26.33           H  
ATOM   1954  HB3 LYS A 128      28.504  29.080 -30.149  1.00 26.33           H  
ATOM   1955  HG2 LYS A 128      30.002  28.014 -28.346  1.00 24.09           H  
ATOM   1956  HG3 LYS A 128      30.808  27.162 -29.628  1.00 24.09           H  
ATOM   1957  HD2 LYS A 128      30.569  30.192 -29.293  1.00 25.59           H  
ATOM   1958  HD3 LYS A 128      31.999  29.234 -29.030  1.00 25.59           H  
ATOM   1959  HE2 LYS A 128      32.024  28.632 -31.495  1.00 25.91           H  
ATOM   1960  HE3 LYS A 128      30.644  29.682 -31.743  1.00 25.91           H  
ATOM   1961  HZ1 LYS A 128      31.939  31.513 -30.924  1.00 24.01           H  
ATOM   1962  HZ2 LYS A 128      33.245  30.530 -30.705  1.00 24.01           H  
ATOM   1963  HZ3 LYS A 128      32.664  30.798 -32.223  1.00 24.01           H  
ATOM   1964  N   GLN A 129      26.200  26.954 -31.546  1.00 14.79           N  
ATOM   1965  CA  GLN A 129      24.921  27.160 -32.226  1.00 17.49           C  
ATOM   1966  C   GLN A 129      23.803  26.374 -31.530  1.00 20.00           C  
ATOM   1967  O   GLN A 129      22.723  26.926 -31.339  1.00 21.74           O  
ATOM   1968  CB  GLN A 129      25.033  26.694 -33.693  1.00 20.71           C  
ATOM   1969  CG  GLN A 129      23.795  27.025 -34.560  1.00 20.86           C  
ATOM   1970  CD  GLN A 129      23.799  26.414 -35.965  1.00 40.97           C  
ATOM   1971  OE1 GLN A 129      23.041  26.862 -36.821  1.00 40.60           O  
ATOM   1972  NE2 GLN A 129      24.642  25.413 -36.233  1.00 34.67           N  
ATOM   1973  H   GLN A 129      26.891  26.398 -32.033  1.00 17.66           H  
ATOM   1974  HA  GLN A 129      24.680  28.225 -32.203  1.00 20.90           H  
ATOM   1975  HB2 GLN A 129      25.892  27.181 -34.152  1.00 24.76           H  
ATOM   1976  HB3 GLN A 129      25.240  25.622 -33.706  1.00 24.76           H  
ATOM   1977  HG2 GLN A 129      22.882  26.672 -34.082  1.00 24.94           H  
ATOM   1978  HG3 GLN A 129      23.692  28.108 -34.649  1.00 24.94           H  
ATOM   1979 HE21 GLN A 129      24.654  25.009 -37.158  1.00 41.51           H  
ATOM   1980 HE22 GLN A 129      25.265  25.070 -35.518  1.00 41.51           H  
ATOM   1981  N   HIS A 130      24.071  25.117 -31.126  1.00 15.03           N  
ATOM   1982  CA  HIS A 130      23.143  24.270 -30.377  1.00 19.75           C  
ATOM   1983  C   HIS A 130      22.810  24.866 -29.001  1.00 20.90           C  
ATOM   1984  O   HIS A 130      21.645  24.865 -28.611  1.00 18.71           O  
ATOM   1985  CB  HIS A 130      23.734  22.851 -30.215  1.00 17.65           C  
ATOM   1986  CG  HIS A 130      22.920  21.953 -29.310  1.00 17.54           C  
ATOM   1987  ND1 HIS A 130      23.234  21.765 -27.957  1.00 19.54           N  
ATOM   1988  CD2 HIS A 130      21.749  21.284 -29.593  1.00 20.79           C  
ATOM   1989  CE1 HIS A 130      22.236  21.032 -27.479  1.00 23.74           C  
ATOM   1990  NE2 HIS A 130      21.340  20.703 -28.407  1.00 20.98           N  
ATOM   1991  H   HIS A 130      24.985  24.734 -31.325  1.00 17.94           H  
ATOM   1992  HA  HIS A 130      22.213  24.197 -30.945  1.00 23.61           H  
ATOM   1993  HB2 HIS A 130      23.796  22.378 -31.195  1.00 21.09           H  
ATOM   1994  HB3 HIS A 130      24.754  22.895 -29.832  1.00 21.09           H  
ATOM   1995  HD2 HIS A 130      21.174  21.215 -30.504  1.00 24.86           H  
ATOM   1996  HE1 HIS A 130      22.162  20.724 -26.446  1.00 28.40           H  
ATOM   1997  HE2 HIS A 130      20.506  20.147 -28.258  1.00 25.08           H  
ATOM   1998  N   ARG A 131      23.827  25.371 -28.285  1.00 15.76           N  
ATOM   1999  CA  ARG A 131      23.709  25.928 -26.941  1.00 20.63           C  
ATOM   2000  C   ARG A 131      22.927  27.251 -26.940  1.00 23.79           C  
ATOM   2001  O   ARG A 131      22.070  27.449 -26.081  1.00 21.90           O  
ATOM   2002  CB  ARG A 131      25.131  26.141 -26.393  1.00 20.80           C  
ATOM   2003  CG  ARG A 131      25.171  26.556 -24.917  1.00 18.69           C  
ATOM   2004  CD  ARG A 131      26.602  26.647 -24.383  1.00 19.29           C  
ATOM   2005  NE  ARG A 131      26.593  26.612 -22.919  1.00 22.44           N  
ATOM   2006  CZ  ARG A 131      27.122  25.670 -22.121  1.00 20.09           C  
ATOM   2007  NH1 ARG A 131      27.860  24.657 -22.586  1.00 16.98           N  
ATOM   2008  NH2 ARG A 131      26.898  25.746 -20.809  1.00 20.63           N1+
ATOM   2009  H   ARG A 131      24.754  25.325 -28.685  1.00 18.83           H  
ATOM   2010  HA  ARG A 131      23.184  25.204 -26.313  1.00 24.67           H  
ATOM   2011  HB2 ARG A 131      25.678  25.204 -26.493  1.00 24.88           H  
ATOM   2012  HB3 ARG A 131      25.670  26.872 -26.998  1.00 24.88           H  
ATOM   2013  HG2 ARG A 131      24.676  27.517 -24.772  1.00 22.34           H  
ATOM   2014  HG3 ARG A 131      24.606  25.826 -24.336  1.00 22.34           H  
ATOM   2015  HD2 ARG A 131      27.176  25.815 -24.773  1.00 23.06           H  
ATOM   2016  HD3 ARG A 131      27.088  27.561 -24.726  1.00 23.06           H  
ATOM   2017  HE  ARG A 131      26.095  27.385 -22.481  1.00 26.84           H  
ATOM   2018 HH11 ARG A 131      28.196  24.667 -23.546  1.00 20.28           H  
ATOM   2019 HH12 ARG A 131      28.228  23.970 -21.943  1.00 20.28           H  
ATOM   2020 HH21 ARG A 131      26.360  26.535 -20.451  1.00 24.67           H  
ATOM   2021 HH22 ARG A 131      27.277  25.049 -20.179  1.00 24.67           H  
ATOM   2022  N   ARG A 132      23.192  28.120 -27.933  1.00 21.40           N  
ATOM   2023  CA  ARG A 132      22.472  29.367 -28.182  1.00 22.66           C  
ATOM   2024  C   ARG A 132      21.002  29.105 -28.546  1.00 23.35           C  
ATOM   2025  O   ARG A 132      20.115  29.701 -27.939  1.00 24.80           O  
ATOM   2026  CB  ARG A 132      23.187  30.149 -29.309  1.00 23.88           C  
ATOM   2027  CG  ARG A 132      22.420  31.390 -29.805  1.00 34.99           C  
ATOM   2028  CD  ARG A 132      23.152  32.164 -30.900  1.00 43.28           C  
ATOM   2029  NE  ARG A 132      22.234  33.123 -31.526  1.00 46.84           N  
ATOM   2030  CZ  ARG A 132      22.571  34.103 -32.378  1.00 48.87           C  
ATOM   2031  NH1 ARG A 132      23.846  34.312 -32.734  1.00 39.79           N  
ATOM   2032  NH2 ARG A 132      21.603  34.880 -32.878  1.00 43.84           N1+
ATOM   2033  H   ARG A 132      23.922  27.878 -28.589  1.00 25.59           H  
ATOM   2034  HA  ARG A 132      22.495  29.967 -27.270  1.00 27.10           H  
ATOM   2035  HB2 ARG A 132      24.174  30.452 -28.960  1.00 28.57           H  
ATOM   2036  HB3 ARG A 132      23.358  29.487 -30.160  1.00 28.57           H  
ATOM   2037  HG2 ARG A 132      21.448  31.100 -30.203  1.00 41.90           H  
ATOM   2038  HG3 ARG A 132      22.220  32.055 -28.963  1.00 41.90           H  
ATOM   2039  HD2 ARG A 132      24.016  32.683 -30.484  1.00 51.85           H  
ATOM   2040  HD3 ARG A 132      23.515  31.485 -31.672  1.00 51.85           H  
ATOM   2041  HE  ARG A 132      21.250  33.008 -31.291  1.00 56.13           H  
ATOM   2042 HH11 ARG A 132      24.575  33.726 -32.355  1.00 47.66           H  
ATOM   2043 HH12 ARG A 132      24.087  35.053 -33.376  1.00 47.66           H  
ATOM   2044 HH21 ARG A 132      20.642  34.718 -32.605  1.00 52.52           H  
ATOM   2045 HH22 ARG A 132      21.816  35.627 -33.522  1.00 52.52           H  
ATOM   2046  N   LYS A 133      20.757  28.220 -29.529  1.00 20.58           N  
ATOM   2047  CA  LYS A 133      19.430  27.884 -30.041  1.00 26.51           C  
ATOM   2048  C   LYS A 133      18.563  27.173 -28.989  1.00 26.46           C  
ATOM   2049  O   LYS A 133      17.352  27.392 -28.964  1.00 22.08           O  
ATOM   2050  CB  LYS A 133      19.579  27.012 -31.310  1.00 27.89           C  
ATOM   2051  CG  LYS A 133      18.265  26.484 -31.926  1.00 35.71           C  
ATOM   2052  CD  LYS A 133      17.269  27.584 -32.343  1.00 52.80           C  
ATOM   2053  CE  LYS A 133      15.878  27.032 -32.682  1.00 61.40           C  
ATOM   2054  NZ  LYS A 133      15.902  26.184 -33.885  1.00 68.88           N1+
ATOM   2055  H   LYS A 133      21.546  27.771 -29.977  1.00 24.61           H  
ATOM   2056  HA  LYS A 133      18.944  28.823 -30.309  1.00 31.72           H  
ATOM   2057  HB2 LYS A 133      20.117  27.582 -32.069  1.00 33.38           H  
ATOM   2058  HB3 LYS A 133      20.208  26.151 -31.080  1.00 33.38           H  
ATOM   2059  HG2 LYS A 133      18.514  25.879 -32.798  1.00 42.76           H  
ATOM   2060  HG3 LYS A 133      17.784  25.797 -31.229  1.00 42.76           H  
ATOM   2061  HD2 LYS A 133      17.139  28.300 -31.532  1.00 63.28           H  
ATOM   2062  HD3 LYS A 133      17.671  28.155 -33.181  1.00 63.28           H  
ATOM   2063  HE2 LYS A 133      15.481  26.452 -31.849  1.00 73.59           H  
ATOM   2064  HE3 LYS A 133      15.184  27.856 -32.854  1.00 73.59           H  
ATOM   2065  HZ1 LYS A 133      16.510  25.393 -33.728  1.00 82.57           H  
ATOM   2066  HZ2 LYS A 133      14.969  25.854 -34.086  1.00 82.57           H  
ATOM   2067  HZ3 LYS A 133      16.245  26.720 -34.670  1.00 82.57           H  
ATOM   2068  N   GLU A 134      19.175  26.364 -28.107  1.00 22.15           N  
ATOM   2069  CA  GLU A 134      18.513  25.732 -26.971  1.00 21.53           C  
ATOM   2070  C   GLU A 134      17.994  26.783 -25.979  1.00 24.56           C  
ATOM   2071  O   GLU A 134      16.830  26.714 -25.602  1.00 16.88           O  
ATOM   2072  CB  GLU A 134      19.455  24.710 -26.299  1.00 16.53           C  
ATOM   2073  CG  GLU A 134      18.894  24.086 -25.003  1.00 23.40           C  
ATOM   2074  CD  GLU A 134      19.602  22.785 -24.631  1.00 22.58           C  
ATOM   2075  OE1 GLU A 134      20.348  22.811 -23.631  1.00 20.60           O  
ATOM   2076  OE2 GLU A 134      19.377  21.781 -25.342  1.00 22.82           O1-
ATOM   2077  H   GLU A 134      20.170  26.206 -28.207  1.00 26.49           H  
ATOM   2078  HA  GLU A 134      17.649  25.185 -27.354  1.00 25.74           H  
ATOM   2079  HB2 GLU A 134      19.673  23.922 -27.022  1.00 19.75           H  
ATOM   2080  HB3 GLU A 134      20.414  25.180 -26.071  1.00 19.75           H  
ATOM   2081  HG2 GLU A 134      18.963  24.790 -24.172  1.00 27.99           H  
ATOM   2082  HG3 GLU A 134      17.836  23.855 -25.129  1.00 27.99           H  
ATOM   2083  N   LEU A 135      18.812  27.786 -25.621  1.00 21.44           N  
ATOM   2084  CA  LEU A 135      18.423  28.878 -24.726  1.00 22.70           C  
ATOM   2085  C   LEU A 135      17.383  29.830 -25.338  1.00 26.09           C  
ATOM   2086  O   LEU A 135      16.517  30.301 -24.605  1.00 24.98           O  
ATOM   2087  CB  LEU A 135      19.673  29.670 -24.300  1.00 19.36           C  
ATOM   2088  CG  LEU A 135      20.595  28.899 -23.333  1.00 23.01           C  
ATOM   2089  CD1 LEU A 135      21.910  29.659 -23.125  1.00 19.93           C  
ATOM   2090  CD2 LEU A 135      19.914  28.624 -21.982  1.00 15.02           C  
ATOM   2091  H   LEU A 135      19.755  27.797 -25.985  1.00 25.64           H  
ATOM   2092  HA  LEU A 135      17.950  28.441 -23.848  1.00 27.16           H  
ATOM   2093  HB2 LEU A 135      20.236  29.960 -25.189  1.00 23.14           H  
ATOM   2094  HB3 LEU A 135      19.378  30.605 -23.820  1.00 23.14           H  
ATOM   2095  HG  LEU A 135      20.847  27.936 -23.776  1.00 27.53           H  
ATOM   2096 HD11 LEU A 135      22.572  29.099 -22.468  1.00 23.82           H  
ATOM   2097 HD12 LEU A 135      22.436  29.809 -24.069  1.00 23.82           H  
ATOM   2098 HD13 LEU A 135      21.741  30.637 -22.673  1.00 23.82           H  
ATOM   2099 HD21 LEU A 135      20.610  28.181 -21.276  1.00 17.94           H  
ATOM   2100 HD22 LEU A 135      19.539  29.546 -21.538  1.00 17.94           H  
ATOM   2101 HD23 LEU A 135      19.081  27.928 -22.068  1.00 17.94           H  
ATOM   2102  N   GLU A 136      17.401  30.049 -26.665  1.00 25.78           N  
ATOM   2103  CA  GLU A 136      16.380  30.808 -27.397  1.00 28.83           C  
ATOM   2104  C   GLU A 136      15.020  30.084 -27.361  1.00 22.62           C  
ATOM   2105  O   GLU A 136      13.992  30.735 -27.180  1.00 25.05           O  
ATOM   2106  CB  GLU A 136      16.813  30.979 -28.870  1.00 25.22           C  
ATOM   2107  CG  GLU A 136      17.922  32.029 -29.092  1.00 41.29           C  
ATOM   2108  CD  GLU A 136      18.448  32.079 -30.534  1.00 55.09           C  
ATOM   2109  OE1 GLU A 136      17.906  31.344 -31.390  1.00 44.00           O  
ATOM   2110  OE2 GLU A 136      19.399  32.860 -30.762  1.00 50.09           O1-
ATOM   2111  H   GLU A 136      18.155  29.645 -27.206  1.00 30.84           H  
ATOM   2112  HA  GLU A 136      16.262  31.790 -26.934  1.00 34.51           H  
ATOM   2113  HB2 GLU A 136      17.126  30.014 -29.269  1.00 30.17           H  
ATOM   2114  HB3 GLU A 136      15.951  31.279 -29.469  1.00 30.17           H  
ATOM   2115  HG2 GLU A 136      17.549  33.018 -28.828  1.00 49.45           H  
ATOM   2116  HG3 GLU A 136      18.765  31.834 -28.431  1.00 49.45           H  
ATOM   2117  N   THR A 137      15.024  28.743 -27.485  1.00 20.01           N  
ATOM   2118  CA  THR A 137      13.837  27.886 -27.431  1.00 21.74           C  
ATOM   2119  C   THR A 137      13.283  27.818 -25.997  1.00 21.83           C  
ATOM   2120  O   THR A 137      12.071  27.904 -25.825  1.00 23.38           O  
ATOM   2121  CB  THR A 137      14.202  26.465 -27.937  1.00 23.20           C  
ATOM   2122  OG1 THR A 137      14.551  26.553 -29.303  1.00 29.07           O  
ATOM   2123  CG2 THR A 137      13.057  25.437 -27.849  1.00 21.90           C  
ATOM   2124  H   THR A 137      15.916  28.286 -27.617  1.00 23.92           H  
ATOM   2125  HA  THR A 137      13.065  28.311 -28.076  1.00 26.00           H  
ATOM   2126  HB  THR A 137      15.064  26.074 -27.396  1.00 27.75           H  
ATOM   2127  HG1 THR A 137      15.362  27.038 -29.369  1.00 34.79           H  
ATOM   2128 HG21 THR A 137      13.346  24.491 -28.308  1.00 26.19           H  
ATOM   2129 HG22 THR A 137      12.784  25.216 -26.817  1.00 26.19           H  
ATOM   2130 HG23 THR A 137      12.163  25.794 -28.361  1.00 26.19           H  
ATOM   2131  N   ARG A 138      14.154  27.719 -24.977  1.00 19.01           N  
ATOM   2132  CA  ARG A 138      13.786  27.677 -23.560  1.00 22.61           C  
ATOM   2133  C   ARG A 138      13.167  29.001 -23.078  1.00 23.21           C  
ATOM   2134  O   ARG A 138      12.244  28.978 -22.271  1.00 19.02           O  
ATOM   2135  CB  ARG A 138      15.037  27.399 -22.707  1.00 18.01           C  
ATOM   2136  CG  ARG A 138      15.651  25.989 -22.829  1.00 18.09           C  
ATOM   2137  CD  ARG A 138      14.996  24.913 -21.956  1.00 17.12           C  
ATOM   2138  NE  ARG A 138      15.891  23.758 -21.788  1.00 18.26           N  
ATOM   2139  CZ  ARG A 138      16.903  23.663 -20.907  1.00 19.03           C  
ATOM   2140  NH1 ARG A 138      17.186  24.654 -20.055  1.00 15.66           N  
ATOM   2141  NH2 ARG A 138      17.657  22.559 -20.887  1.00 19.73           N1+
ATOM   2142  H   ARG A 138      15.140  27.653 -25.197  1.00 22.72           H  
ATOM   2143  HA  ARG A 138      13.059  26.877 -23.410  1.00 27.04           H  
ATOM   2144  HB2 ARG A 138      15.803  28.133 -22.959  1.00 21.52           H  
ATOM   2145  HB3 ARG A 138      14.793  27.592 -21.667  1.00 21.52           H  
ATOM   2146  HG2 ARG A 138      15.600  25.640 -23.857  1.00 21.62           H  
ATOM   2147  HG3 ARG A 138      16.712  26.056 -22.582  1.00 21.62           H  
ATOM   2148  HD2 ARG A 138      14.700  25.290 -20.979  1.00 20.46           H  
ATOM   2149  HD3 ARG A 138      14.088  24.570 -22.449  1.00 20.46           H  
ATOM   2150  HE  ARG A 138      15.746  22.995 -22.434  1.00 21.82           H  
ATOM   2151 HH11 ARG A 138      16.631  25.503 -20.055  1.00 18.71           H  
ATOM   2152 HH12 ARG A 138      17.993  24.606 -19.443  1.00 18.71           H  
ATOM   2153 HH21 ARG A 138      17.483  21.806 -21.536  1.00 23.59           H  
ATOM   2154 HH22 ARG A 138      18.418  22.475 -20.227  1.00 23.59           H  
ATOM   2155  N   GLN A 139      13.643  30.151 -23.578  1.00 19.11           N  
ATOM   2156  CA  GLN A 139      13.150  31.478 -23.205  1.00 22.92           C  
ATOM   2157  C   GLN A 139      11.838  31.849 -23.920  1.00 21.44           C  
ATOM   2158  O   GLN A 139      11.133  32.734 -23.440  1.00 25.55           O  
ATOM   2159  CB  GLN A 139      14.236  32.511 -23.556  1.00 16.66           C  
ATOM   2160  CG  GLN A 139      15.396  32.460 -22.544  1.00 19.30           C  
ATOM   2161  CD  GLN A 139      16.668  33.163 -23.020  1.00 20.82           C  
ATOM   2162  OE1 GLN A 139      16.638  33.984 -23.934  1.00 26.11           O  
ATOM   2163  NE2 GLN A 139      17.801  32.828 -22.401  1.00 15.02           N  
ATOM   2164  H   GLN A 139      14.418  30.109 -24.228  1.00 22.84           H  
ATOM   2165  HA  GLN A 139      12.960  31.512 -22.130  1.00 27.42           H  
ATOM   2166  HB2 GLN A 139      14.596  32.332 -24.572  1.00 19.90           H  
ATOM   2167  HB3 GLN A 139      13.825  33.522 -23.557  1.00 19.90           H  
ATOM   2168  HG2 GLN A 139      15.086  32.886 -21.590  1.00 23.07           H  
ATOM   2169  HG3 GLN A 139      15.648  31.419 -22.348  1.00 23.07           H  
ATOM   2170 HE21 GLN A 139      18.670  33.268 -22.667  1.00 17.94           H  
ATOM   2171 HE22 GLN A 139      17.786  32.140 -21.659  1.00 17.94           H  
ATOM   2172  N   LYS A 140      11.485  31.153 -25.014  1.00 22.59           N  
ATOM   2173  CA  LYS A 140      10.180  31.228 -25.673  1.00 25.71           C  
ATOM   2174  C   LYS A 140       9.167  30.284 -24.999  1.00 21.93           C  
ATOM   2175  O   LYS A 140       7.979  30.601 -24.962  1.00 28.43           O  
ATOM   2176  CB  LYS A 140      10.340  30.760 -27.137  1.00 28.87           C  
ATOM   2177  CG  LYS A 140      10.924  31.836 -28.067  1.00 34.08           C  
ATOM   2178  CD  LYS A 140      11.366  31.291 -29.440  1.00 57.03           C  
ATOM   2179  CE  LYS A 140      10.260  30.605 -30.262  1.00 84.58           C  
ATOM   2180  NZ  LYS A 140       9.184  31.542 -30.632  1.00102.98           N1+
ATOM   2181  H   LYS A 140      12.134  30.459 -25.359  1.00 27.03           H  
ATOM   2182  HA  LYS A 140       9.785  32.245 -25.646  1.00 30.77           H  
ATOM   2183  HB2 LYS A 140      10.961  29.865 -27.177  1.00 34.56           H  
ATOM   2184  HB3 LYS A 140       9.369  30.465 -27.539  1.00 34.56           H  
ATOM   2185  HG2 LYS A 140      10.199  32.641 -28.196  1.00 40.80           H  
ATOM   2186  HG3 LYS A 140      11.791  32.294 -27.589  1.00 40.80           H  
ATOM   2187  HD2 LYS A 140      11.801  32.104 -30.023  1.00 68.35           H  
ATOM   2188  HD3 LYS A 140      12.175  30.575 -29.286  1.00 68.35           H  
ATOM   2189  HE2 LYS A 140      10.687  30.200 -31.179  1.00101.40           H  
ATOM   2190  HE3 LYS A 140       9.834  29.760 -29.721  1.00101.40           H  
ATOM   2191  HZ1 LYS A 140       8.751  31.905 -29.795  1.00123.49           H  
ATOM   2192  HZ2 LYS A 140       9.569  32.304 -31.170  1.00123.49           H  
ATOM   2193  HZ3 LYS A 140       8.491  31.058 -31.184  1.00123.49           H  
ATOM   2194  N   GLN A 141       9.633  29.130 -24.492  1.00 23.34           N  
ATOM   2195  CA  GLN A 141       8.812  28.042 -23.969  1.00 24.59           C  
ATOM   2196  C   GLN A 141       8.471  28.254 -22.481  1.00 21.06           C  
ATOM   2197  O   GLN A 141       7.318  28.080 -22.089  1.00 19.54           O  
ATOM   2198  CB  GLN A 141       9.627  26.737 -24.133  1.00 28.73           C  
ATOM   2199  CG  GLN A 141       8.826  25.455 -23.841  1.00 41.64           C  
ATOM   2200  CD  GLN A 141       8.546  24.605 -25.082  1.00 59.02           C  
ATOM   2201  OE1 GLN A 141       9.468  24.223 -25.799  1.00 59.70           O  
ATOM   2202  NE2 GLN A 141       7.273  24.293 -25.332  1.00 50.60           N  
ATOM   2203  H   GLN A 141      10.624  28.949 -24.573  1.00 27.92           H  
ATOM   2204  HA  GLN A 141       7.889  27.968 -24.548  1.00 29.41           H  
ATOM   2205  HB2 GLN A 141      10.004  26.695 -25.154  1.00 34.39           H  
ATOM   2206  HB3 GLN A 141      10.516  26.761 -23.501  1.00 34.39           H  
ATOM   2207  HG2 GLN A 141       9.352  24.838 -23.112  1.00 49.88           H  
ATOM   2208  HG3 GLN A 141       7.880  25.729 -23.396  1.00 49.88           H  
ATOM   2209 HE21 GLN A 141       7.049  23.728 -26.139  1.00 60.63           H  
ATOM   2210 HE22 GLN A 141       6.540  24.623 -24.722  1.00 60.63           H  
ATOM   2211  N   TYR A 142       9.469  28.629 -21.667  1.00 21.04           N  
ATOM   2212  CA  TYR A 142       9.349  28.911 -20.240  1.00 21.80           C  
ATOM   2213  C   TYR A 142       9.430  30.434 -20.101  1.00 21.17           C  
ATOM   2214  O   TYR A 142      10.478  31.031 -20.343  1.00 17.41           O  
ATOM   2215  CB  TYR A 142      10.521  28.232 -19.490  1.00 16.04           C  
ATOM   2216  CG  TYR A 142      10.579  26.727 -19.699  1.00 23.18           C  
ATOM   2217  CD1 TYR A 142      11.456  26.174 -20.658  1.00 22.72           C  
ATOM   2218  CD2 TYR A 142       9.723  25.875 -18.975  1.00 21.62           C  
ATOM   2219  CE1 TYR A 142      11.447  24.794 -20.924  1.00 22.99           C  
ATOM   2220  CE2 TYR A 142       9.733  24.491 -19.230  1.00 25.03           C  
ATOM   2221  CZ  TYR A 142      10.583  23.948 -20.209  1.00 25.06           C  
ATOM   2222  OH  TYR A 142      10.562  22.609 -20.468  1.00 27.83           O  
ATOM   2223  H   TYR A 142      10.389  28.754 -22.069  1.00 25.16           H  
ATOM   2224  HA  TYR A 142       8.403  28.543 -19.839  1.00 26.07           H  
ATOM   2225  HB2 TYR A 142      11.482  28.658 -19.781  1.00 19.17           H  
ATOM   2226  HB3 TYR A 142      10.429  28.424 -18.419  1.00 19.17           H  
ATOM   2227  HD1 TYR A 142      12.131  26.804 -21.209  1.00 27.18           H  
ATOM   2228  HD2 TYR A 142       9.046  26.280 -18.237  1.00 25.86           H  
ATOM   2229  HE1 TYR A 142      12.090  24.381 -21.683  1.00 27.50           H  
ATOM   2230  HE2 TYR A 142       9.070  23.844 -18.688  1.00 29.95           H  
ATOM   2231  HH  TYR A 142      11.160  22.341 -21.149  1.00 33.31           H  
ATOM   2232  N   ARG A 143       8.297  31.059 -19.761  1.00 20.26           N  
ATOM   2233  CA  ARG A 143       8.125  32.503 -19.626  1.00 19.93           C  
ATOM   2234  C   ARG A 143       7.652  32.831 -18.208  1.00 21.33           C  
ATOM   2235  O   ARG A 143       6.994  32.018 -17.560  1.00 21.60           O  
ATOM   2236  CB  ARG A 143       7.109  32.994 -20.679  1.00 26.72           C  
ATOM   2237  CG  ARG A 143       7.665  33.103 -22.106  1.00 33.57           C  
ATOM   2238  CD  ARG A 143       8.520  34.360 -22.312  1.00 59.99           C  
ATOM   2239  NE  ARG A 143       8.863  34.534 -23.729  1.00 74.49           N  
ATOM   2240  CZ  ARG A 143       8.278  35.375 -24.600  1.00 92.61           C  
ATOM   2241  NH1 ARG A 143       7.258  36.167 -24.237  1.00100.58           N  
ATOM   2242  NH2 ARG A 143       8.723  35.419 -25.861  1.00 69.67           N1+
ATOM   2243  H   ARG A 143       7.480  30.493 -19.585  1.00 24.22           H  
ATOM   2244  HA  ARG A 143       9.074  33.022 -19.772  1.00 23.83           H  
ATOM   2245  HB2 ARG A 143       6.274  32.297 -20.710  1.00 31.97           H  
ATOM   2246  HB3 ARG A 143       6.678  33.954 -20.389  1.00 31.97           H  
ATOM   2247  HG2 ARG A 143       8.234  32.209 -22.366  1.00 40.19           H  
ATOM   2248  HG3 ARG A 143       6.825  33.135 -22.802  1.00 40.19           H  
ATOM   2249  HD2 ARG A 143       8.009  35.245 -21.933  1.00 71.90           H  
ATOM   2250  HD3 ARG A 143       9.447  34.276 -21.745  1.00 71.90           H  
ATOM   2251  HE  ARG A 143       9.618  33.943 -24.054  1.00 89.30           H  
ATOM   2252 HH11 ARG A 143       6.900  36.127 -23.293  1.00120.61           H  
ATOM   2253 HH12 ARG A 143       6.824  36.791 -24.902  1.00120.61           H  
ATOM   2254 HH21 ARG A 143       9.497  34.837 -26.148  1.00 83.51           H  
ATOM   2255 HH22 ARG A 143       8.298  36.042 -26.532  1.00 83.51           H  
ATOM   2256  N   TRP A 144       7.980  34.045 -17.747  1.00 20.55           N  
ATOM   2257  CA  TRP A 144       7.538  34.596 -16.470  1.00 19.29           C  
ATOM   2258  C   TRP A 144       6.163  35.272 -16.625  1.00 21.03           C  
ATOM   2259  O   TRP A 144       5.836  35.810 -17.684  1.00 26.04           O  
ATOM   2260  CB  TRP A 144       8.553  35.661 -16.023  1.00 17.58           C  
ATOM   2261  CG  TRP A 144       9.912  35.155 -15.639  1.00 15.18           C  
ATOM   2262  CD1 TRP A 144      11.059  35.363 -16.326  1.00 17.44           C  
ATOM   2263  CD2 TRP A 144      10.291  34.402 -14.447  1.00 13.97           C  
ATOM   2264  NE1 TRP A 144      12.119  34.811 -15.637  1.00 12.87           N  
ATOM   2265  CE2 TRP A 144      11.710  34.237 -14.453  1.00 16.10           C  
ATOM   2266  CE3 TRP A 144       9.586  33.854 -13.349  1.00 16.26           C  
ATOM   2267  CZ2 TRP A 144      12.396  33.614 -13.399  1.00 14.13           C  
ATOM   2268  CZ3 TRP A 144      10.268  33.221 -12.290  1.00 14.73           C  
ATOM   2269  CH2 TRP A 144      11.669  33.126 -12.304  1.00 16.22           C  
ATOM   2270  H   TRP A 144       8.513  34.658 -18.346  1.00 24.57           H  
ATOM   2271  HA  TRP A 144       7.486  33.808 -15.718  1.00 23.06           H  
ATOM   2272  HB2 TRP A 144       8.666  36.426 -16.793  1.00 21.01           H  
ATOM   2273  HB3 TRP A 144       8.167  36.170 -15.143  1.00 21.01           H  
ATOM   2274  HD1 TRP A 144      11.125  35.908 -17.257  1.00 20.85           H  
ATOM   2275  HE1 TRP A 144      13.078  34.870 -15.960  1.00 15.36           H  
ATOM   2276  HE3 TRP A 144       8.509  33.926 -13.319  1.00 19.43           H  
ATOM   2277  HZ2 TRP A 144      13.469  33.520 -13.421  1.00 16.87           H  
ATOM   2278  HZ3 TRP A 144       9.722  32.807 -11.459  1.00 17.59           H  
ATOM   2279  HH2 TRP A 144      12.188  32.675 -11.478  1.00 19.38           H  
ATOM   2280  N   MET A 145       5.373  35.240 -15.543  1.00 21.12           N  
ATOM   2281  CA  MET A 145       4.020  35.772 -15.424  1.00 22.61           C  
ATOM   2282  C   MET A 145       3.759  36.133 -13.959  1.00 24.46           C  
ATOM   2283  O   MET A 145       4.076  35.354 -13.061  1.00 25.52           O  
ATOM   2284  CB  MET A 145       3.005  34.744 -15.964  1.00 24.90           C  
ATOM   2285  CG  MET A 145       1.541  35.224 -16.002  1.00 31.92           C  
ATOM   2286  SD  MET A 145       0.320  33.904 -16.244  1.00 43.47           S  
ATOM   2287  CE  MET A 145       0.275  33.200 -14.572  1.00 30.80           C  
ATOM   2288  H   MET A 145       5.715  34.735 -14.736  1.00 25.25           H  
ATOM   2289  HA  MET A 145       3.952  36.684 -16.021  1.00 27.04           H  
ATOM   2290  HB2 MET A 145       3.292  34.462 -16.975  1.00 29.79           H  
ATOM   2291  HB3 MET A 145       3.079  33.837 -15.365  1.00 29.79           H  
ATOM   2292  HG2 MET A 145       1.263  35.741 -15.085  1.00 38.21           H  
ATOM   2293  HG3 MET A 145       1.425  35.948 -16.809  1.00 38.21           H  
ATOM   2294  HE1 MET A 145      -0.390  32.337 -14.547  1.00 36.87           H  
ATOM   2295  HE2 MET A 145       1.265  32.879 -14.252  1.00 36.87           H  
ATOM   2296  HE3 MET A 145      -0.091  33.939 -13.861  1.00 36.87           H  
ATOM   2297  N   GLU A 146       3.124  37.290 -13.731  1.00 25.30           N  
ATOM   2298  CA  GLU A 146       2.624  37.718 -12.431  1.00 22.19           C  
ATOM   2299  C   GLU A 146       1.170  37.231 -12.299  1.00 25.62           C  
ATOM   2300  O   GLU A 146       0.282  37.734 -12.989  1.00 26.22           O  
ATOM   2301  CB  GLU A 146       2.703  39.258 -12.397  1.00 25.65           C  
ATOM   2302  CG  GLU A 146       2.118  39.905 -11.126  1.00 29.00           C  
ATOM   2303  CD  GLU A 146       2.518  41.372 -10.953  1.00 36.27           C  
ATOM   2304  OE1 GLU A 146       2.998  41.987 -11.929  1.00 52.66           O  
ATOM   2305  OE2 GLU A 146       2.380  41.854  -9.809  1.00 38.75           O1-
ATOM   2306  H   GLU A 146       2.887  37.870 -14.522  1.00 30.28           H  
ATOM   2307  HA  GLU A 146       3.232  37.312 -11.619  1.00 26.54           H  
ATOM   2308  HB2 GLU A 146       3.754  39.537 -12.494  1.00 30.69           H  
ATOM   2309  HB3 GLU A 146       2.202  39.680 -13.270  1.00 30.69           H  
ATOM   2310  HG2 GLU A 146       1.030  39.838 -11.119  1.00 34.71           H  
ATOM   2311  HG3 GLU A 146       2.475  39.359 -10.252  1.00 34.71           H  
ATOM   2312  N   TRP A 147       0.943  36.228 -11.436  1.00 21.38           N  
ATOM   2313  CA  TRP A 147      -0.361  35.589 -11.238  1.00 23.48           C  
ATOM   2314  C   TRP A 147      -1.290  36.428 -10.340  1.00 21.15           C  
ATOM   2315  O   TRP A 147      -2.485  36.513 -10.620  1.00 22.86           O  
ATOM   2316  CB  TRP A 147      -0.129  34.214 -10.584  1.00 16.13           C  
ATOM   2317  CG  TRP A 147      -1.374  33.434 -10.285  1.00 20.30           C  
ATOM   2318  CD1 TRP A 147      -2.243  32.957 -11.206  1.00 20.68           C  
ATOM   2319  CD2 TRP A 147      -1.918  33.060  -8.985  1.00 20.81           C  
ATOM   2320  NE1 TRP A 147      -3.286  32.319 -10.567  1.00 24.12           N  
ATOM   2321  CE2 TRP A 147      -3.146  32.362  -9.196  1.00 23.13           C  
ATOM   2322  CE3 TRP A 147      -1.501  33.241  -7.645  1.00 23.86           C  
ATOM   2323  CZ2 TRP A 147      -3.926  31.878  -8.132  1.00 22.66           C  
ATOM   2324  CZ3 TRP A 147      -2.278  32.764  -6.570  1.00 26.37           C  
ATOM   2325  CH2 TRP A 147      -3.488  32.089  -6.813  1.00 20.40           C  
ATOM   2326  H   TRP A 147       1.726  35.851 -10.923  1.00 25.57           H  
ATOM   2327  HA  TRP A 147      -0.847  35.449 -12.205  1.00 28.09           H  
ATOM   2328  HB2 TRP A 147       0.490  33.602 -11.242  1.00 19.26           H  
ATOM   2329  HB3 TRP A 147       0.439  34.322  -9.659  1.00 19.26           H  
ATOM   2330  HD1 TRP A 147      -2.129  33.077 -12.273  1.00 24.73           H  
ATOM   2331  HE1 TRP A 147      -4.055  31.895 -11.067  1.00 28.86           H  
ATOM   2332  HE3 TRP A 147      -0.581  33.768  -7.442  1.00 28.55           H  
ATOM   2333  HZ2 TRP A 147      -4.847  31.348  -8.327  1.00 27.11           H  
ATOM   2334  HZ3 TRP A 147      -1.953  32.927  -5.554  1.00 31.56           H  
ATOM   2335  HH2 TRP A 147      -4.074  31.734  -5.982  1.00 24.40           H  
ATOM   2336  N   ASN A 148      -0.737  37.066  -9.299  1.00 23.44           N  
ATOM   2337  CA  ASN A 148      -1.395  38.052  -8.443  1.00 19.89           C  
ATOM   2338  C   ASN A 148      -0.451  39.236  -8.188  1.00 24.05           C  
ATOM   2339  O   ASN A 148       0.764  39.030  -8.205  1.00 21.23           O  
ATOM   2340  CB  ASN A 148      -1.952  37.429  -7.137  1.00 25.11           C  
ATOM   2341  CG  ASN A 148      -3.350  36.825  -7.291  1.00 27.33           C  
ATOM   2342  OD1 ASN A 148      -3.512  35.610  -7.315  1.00 26.73           O  
ATOM   2343  ND2 ASN A 148      -4.378  37.674  -7.355  1.00 23.27           N  
ATOM   2344  H   ASN A 148       0.256  36.947  -9.154  1.00 28.04           H  
ATOM   2345  HA  ASN A 148      -2.230  38.445  -9.021  1.00 23.77           H  
ATOM   2346  HB2 ASN A 148      -1.271  36.659  -6.770  1.00 30.04           H  
ATOM   2347  HB3 ASN A 148      -2.006  38.175  -6.343  1.00 30.04           H  
ATOM   2348 HD21 ASN A 148      -5.315  37.308  -7.450  1.00 27.84           H  
ATOM   2349 HD22 ASN A 148      -4.223  38.670  -7.319  1.00 27.84           H  
ATOM   2350  N   PRO A 149      -0.975  40.463  -7.937  1.00 28.29           N  
ATOM   2351  CA  PRO A 149      -0.187  41.655  -7.577  1.00 23.82           C  
ATOM   2352  C   PRO A 149       0.818  41.398  -6.444  1.00 25.63           C  
ATOM   2353  O   PRO A 149       0.440  40.849  -5.411  1.00 22.17           O  
ATOM   2354  CB  PRO A 149      -1.215  42.711  -7.145  1.00 27.94           C  
ATOM   2355  CG  PRO A 149      -2.496  42.315  -7.849  1.00 25.96           C  
ATOM   2356  CD  PRO A 149      -2.398  40.802  -8.026  1.00 27.44           C  
ATOM   2357  HA  PRO A 149       0.318  42.002  -8.475  1.00 28.49           H  
ATOM   2358  HB2 PRO A 149      -1.387  42.689  -6.067  1.00 33.44           H  
ATOM   2359  HB3 PRO A 149      -0.900  43.723  -7.401  1.00 33.44           H  
ATOM   2360  HG2 PRO A 149      -3.392  42.622  -7.308  1.00 31.06           H  
ATOM   2361  HG3 PRO A 149      -2.525  42.791  -8.830  1.00 31.06           H  
ATOM   2362  HD2 PRO A 149      -2.939  40.296  -7.226  1.00 32.84           H  
ATOM   2363  HD3 PRO A 149      -2.841  40.515  -8.980  1.00 32.84           H  
ATOM   2364  N   GLY A 150       2.089  41.768  -6.647  1.00 23.99           N  
ATOM   2365  CA  GLY A 150       3.140  41.708  -5.632  1.00 19.33           C  
ATOM   2366  C   GLY A 150       3.655  40.310  -5.255  1.00 22.95           C  
ATOM   2367  O   GLY A 150       4.481  40.222  -4.350  1.00 24.35           O  
ATOM   2368  H   GLY A 150       2.331  42.154  -7.551  1.00 28.70           H  
ATOM   2369  HA2 GLY A 150       3.986  42.292  -5.993  1.00 23.11           H  
ATOM   2370  HA3 GLY A 150       2.790  42.206  -4.726  1.00 23.11           H  
ATOM   2371  N   PHE A 151       3.204  39.235  -5.927  1.00 21.27           N  
ATOM   2372  CA  PHE A 151       3.692  37.864  -5.731  1.00 19.07           C  
ATOM   2373  C   PHE A 151       5.040  37.677  -6.446  1.00 20.59           C  
ATOM   2374  O   PHE A 151       5.287  38.360  -7.442  1.00 16.69           O  
ATOM   2375  CB  PHE A 151       2.711  36.857  -6.388  1.00 19.76           C  
ATOM   2376  CG  PHE A 151       1.603  36.330  -5.496  1.00 19.69           C  
ATOM   2377  CD1 PHE A 151       1.356  34.941  -5.442  1.00 21.73           C  
ATOM   2378  CD2 PHE A 151       0.822  37.207  -4.715  1.00 19.97           C  
ATOM   2379  CE1 PHE A 151       0.343  34.431  -4.611  1.00 23.64           C  
ATOM   2380  CE2 PHE A 151      -0.187  36.695  -3.879  1.00 25.93           C  
ATOM   2381  CZ  PHE A 151      -0.433  35.309  -3.831  1.00 21.10           C  
ATOM   2382  H   PHE A 151       2.517  39.381  -6.655  1.00 25.44           H  
ATOM   2383  HA  PHE A 151       3.787  37.662  -4.663  1.00 22.79           H  
ATOM   2384  HB2 PHE A 151       2.273  37.274  -7.292  1.00 23.62           H  
ATOM   2385  HB3 PHE A 151       3.255  35.977  -6.738  1.00 23.62           H  
ATOM   2386  HD1 PHE A 151       1.947  34.256  -6.034  1.00 25.99           H  
ATOM   2387  HD2 PHE A 151       0.994  38.272  -4.742  1.00 23.88           H  
ATOM   2388  HE1 PHE A 151       0.166  33.367  -4.566  1.00 28.28           H  
ATOM   2389  HE2 PHE A 151      -0.765  37.369  -3.267  1.00 31.03           H  
ATOM   2390  HZ  PHE A 151      -1.205  34.915  -3.188  1.00 25.24           H  
ATOM   2391  N   PRO A 152       5.874  36.695  -6.031  1.00 20.65           N  
ATOM   2392  CA  PRO A 152       6.989  36.208  -6.851  1.00 18.11           C  
ATOM   2393  C   PRO A 152       6.463  35.709  -8.207  1.00 16.61           C  
ATOM   2394  O   PRO A 152       5.462  34.988  -8.232  1.00 15.00           O  
ATOM   2395  CB  PRO A 152       7.634  35.053  -6.063  1.00 17.61           C  
ATOM   2396  CG  PRO A 152       6.964  35.021  -4.697  1.00 16.68           C  
ATOM   2397  CD  PRO A 152       5.765  35.967  -4.768  1.00 19.08           C  
ATOM   2398  HA  PRO A 152       7.685  37.034  -6.990  1.00 21.64           H  
ATOM   2399  HB2 PRO A 152       7.495  34.088  -6.555  1.00 21.05           H  
ATOM   2400  HB3 PRO A 152       8.709  35.191  -5.957  1.00 21.05           H  
ATOM   2401  HG2 PRO A 152       6.664  34.013  -4.414  1.00 19.93           H  
ATOM   2402  HG3 PRO A 152       7.668  35.365  -3.941  1.00 19.93           H  
ATOM   2403  HD2 PRO A 152       4.836  35.395  -4.752  1.00 22.81           H  
ATOM   2404  HD3 PRO A 152       5.757  36.647  -3.915  1.00 22.81           H  
ATOM   2405  N   LEU A 153       7.097  36.117  -9.320  1.00 15.47           N  
ATOM   2406  CA  LEU A 153       6.677  35.716 -10.665  1.00 15.73           C  
ATOM   2407  C   LEU A 153       6.823  34.196 -10.833  1.00 17.29           C  
ATOM   2408  O   LEU A 153       7.727  33.572 -10.279  1.00 12.58           O  
ATOM   2409  CB  LEU A 153       7.455  36.491 -11.756  1.00 16.97           C  
ATOM   2410  CG  LEU A 153       6.843  37.864 -12.137  1.00 26.70           C  
ATOM   2411  CD1 LEU A 153       6.545  38.777 -10.938  1.00 14.81           C  
ATOM   2412  CD2 LEU A 153       7.712  38.612 -13.160  1.00 20.15           C  
ATOM   2413  H   LEU A 153       7.911  36.710  -9.235  1.00 18.47           H  
ATOM   2414  HA  LEU A 153       5.616  35.955 -10.769  1.00 18.79           H  
ATOM   2415  HB2 LEU A 153       8.498  36.585 -11.464  1.00 20.27           H  
ATOM   2416  HB3 LEU A 153       7.473  35.900 -12.673  1.00 20.27           H  
ATOM   2417  HG  LEU A 153       5.887  37.668 -12.621  1.00 31.96           H  
ATOM   2418 HD11 LEU A 153       6.179  39.750 -11.266  1.00 17.69           H  
ATOM   2419 HD12 LEU A 153       5.776  38.354 -10.292  1.00 17.69           H  
ATOM   2420 HD13 LEU A 153       7.436  38.944 -10.334  1.00 17.69           H  
ATOM   2421 HD21 LEU A 153       7.234  39.540 -13.474  1.00 24.09           H  
ATOM   2422 HD22 LEU A 153       8.684  38.871 -12.746  1.00 24.09           H  
ATOM   2423 HD23 LEU A 153       7.880  38.021 -14.057  1.00 24.09           H  
ATOM   2424  N   SER A 154       5.865  33.623 -11.560  1.00 13.20           N  
ATOM   2425  CA  SER A 154       5.644  32.201 -11.766  1.00 16.83           C  
ATOM   2426  C   SER A 154       5.553  31.921 -13.269  1.00 20.09           C  
ATOM   2427  O   SER A 154       5.771  32.817 -14.083  1.00 18.83           O  
ATOM   2428  CB  SER A 154       4.407  31.783 -10.944  1.00 19.80           C  
ATOM   2429  OG  SER A 154       3.216  32.400 -11.399  1.00 20.35           O  
ATOM   2430  H   SER A 154       5.173  34.233 -11.979  1.00 15.75           H  
ATOM   2431  HA  SER A 154       6.501  31.637 -11.396  1.00 20.11           H  
ATOM   2432  HB2 SER A 154       4.264  30.707 -11.012  1.00 23.68           H  
ATOM   2433  HB3 SER A 154       4.551  32.018  -9.889  1.00 23.68           H  
ATOM   2434  HG  SER A 154       3.064  32.141 -12.295  1.00 24.33           H  
ATOM   2435  N   ILE A 155       5.282  30.665 -13.649  1.00 19.99           N  
ATOM   2436  CA  ILE A 155       5.224  30.224 -15.043  1.00 19.62           C  
ATOM   2437  C   ILE A 155       4.019  30.858 -15.766  1.00 19.53           C  
ATOM   2438  O   ILE A 155       2.957  31.044 -15.168  1.00 18.96           O  
ATOM   2439  CB  ILE A 155       5.167  28.673 -15.073  1.00 17.13           C  
ATOM   2440  CG1 ILE A 155       5.443  28.062 -16.467  1.00 14.68           C  
ATOM   2441  CG2 ILE A 155       3.848  28.113 -14.506  1.00 20.55           C  
ATOM   2442  CD1 ILE A 155       6.874  28.270 -16.984  1.00 14.43           C  
ATOM   2443  H   ILE A 155       5.141  29.960 -12.936  1.00 23.90           H  
ATOM   2444  HA  ILE A 155       6.145  30.561 -15.518  1.00 23.45           H  
ATOM   2445  HB  ILE A 155       5.963  28.318 -14.417  1.00 20.46           H  
ATOM   2446 HG12 ILE A 155       5.277  26.987 -16.415  1.00 17.52           H  
ATOM   2447 HG13 ILE A 155       4.726  28.433 -17.200  1.00 17.52           H  
ATOM   2448 HG21 ILE A 155       3.916  27.040 -14.359  1.00 24.58           H  
ATOM   2449 HG22 ILE A 155       3.610  28.555 -13.541  1.00 24.58           H  
ATOM   2450 HG23 ILE A 155       3.003  28.294 -15.170  1.00 24.58           H  
ATOM   2451 HD11 ILE A 155       7.011  27.758 -17.936  1.00 17.22           H  
ATOM   2452 HD12 ILE A 155       7.104  29.322 -17.147  1.00 17.22           H  
ATOM   2453 HD13 ILE A 155       7.607  27.866 -16.287  1.00 17.22           H  
ATOM   2454  N   ASP A 156       4.196  31.174 -17.056  1.00 21.44           N  
ATOM   2455  CA  ASP A 156       3.166  31.709 -17.939  1.00 24.21           C  
ATOM   2456  C   ASP A 156       2.332  30.547 -18.510  1.00 28.19           C  
ATOM   2457  O   ASP A 156       2.538  30.090 -19.635  1.00 24.70           O  
ATOM   2458  CB  ASP A 156       3.864  32.525 -19.051  1.00 22.97           C  
ATOM   2459  CG  ASP A 156       2.925  33.316 -19.969  1.00 36.14           C  
ATOM   2460  OD1 ASP A 156       3.354  33.577 -21.115  1.00 39.90           O  
ATOM   2461  OD2 ASP A 156       1.813  33.666 -19.514  1.00 39.62           O1-
ATOM   2462  H   ASP A 156       5.113  31.031 -17.458  1.00 25.64           H  
ATOM   2463  HA  ASP A 156       2.505  32.359 -17.369  1.00 28.96           H  
ATOM   2464  HB2 ASP A 156       4.558  33.240 -18.608  1.00 27.48           H  
ATOM   2465  HB3 ASP A 156       4.464  31.853 -19.661  1.00 27.48           H  
ATOM   2466  N   ALA A 157       1.399  30.063 -17.682  1.00 28.55           N  
ATOM   2467  CA  ALA A 157       0.447  29.000 -17.962  1.00 29.80           C  
ATOM   2468  C   ALA A 157      -0.724  29.161 -16.995  1.00 34.71           C  
ATOM   2469  O   ALA A 157      -0.513  29.278 -15.786  1.00 35.33           O  
ATOM   2470  CB  ALA A 157       1.125  27.625 -17.860  1.00 23.14           C  
ATOM   2471  H   ALA A 157       1.332  30.487 -16.766  1.00 34.17           H  
ATOM   2472  HA  ALA A 157       0.074  29.129 -18.980  1.00 35.68           H  
ATOM   2473  HB1 ALA A 157       0.414  26.816 -18.029  1.00 27.69           H  
ATOM   2474  HB2 ALA A 157       1.922  27.516 -18.595  1.00 27.69           H  
ATOM   2475  HB3 ALA A 157       1.556  27.475 -16.871  1.00 27.69           H  
ATOM   2476  N   LYS A 158      -1.956  29.163 -17.526  1.00 37.50           N  
ATOM   2477  CA  LYS A 158      -3.187  29.340 -16.752  1.00 43.19           C  
ATOM   2478  C   LYS A 158      -3.598  28.047 -16.027  1.00 38.64           C  
ATOM   2479  O   LYS A 158      -4.200  28.112 -14.956  1.00 38.44           O  
ATOM   2480  CB  LYS A 158      -4.329  29.719 -17.720  1.00 47.33           C  
ATOM   2481  CG  LYS A 158      -4.146  31.065 -18.446  1.00 76.24           C  
ATOM   2482  CD  LYS A 158      -4.163  32.282 -17.504  1.00 86.64           C  
ATOM   2483  CE  LYS A 158      -4.196  33.624 -18.248  1.00108.76           C  
ATOM   2484  NZ  LYS A 158      -5.499  33.853 -18.898  1.00 96.91           N1+
ATOM   2485  H   LYS A 158      -2.052  29.040 -18.525  1.00 44.92           H  
ATOM   2486  HA  LYS A 158      -3.049  30.123 -16.005  1.00 51.74           H  
ATOM   2487  HB2 LYS A 158      -4.446  28.934 -18.470  1.00 56.70           H  
ATOM   2488  HB3 LYS A 158      -5.276  29.748 -17.178  1.00 56.70           H  
ATOM   2489  HG2 LYS A 158      -3.224  31.060 -19.029  1.00 91.40           H  
ATOM   2490  HG3 LYS A 158      -4.953  31.159 -19.172  1.00 91.40           H  
ATOM   2491  HD2 LYS A 158      -5.012  32.219 -16.822  1.00103.88           H  
ATOM   2492  HD3 LYS A 158      -3.270  32.259 -16.878  1.00103.88           H  
ATOM   2493  HE2 LYS A 158      -4.018  34.439 -17.545  1.00130.43           H  
ATOM   2494  HE3 LYS A 158      -3.402  33.670 -18.994  1.00130.43           H  
ATOM   2495  HZ1 LYS A 158      -5.673  33.120 -19.570  1.00116.20           H  
ATOM   2496  HZ2 LYS A 158      -6.230  33.851 -18.201  1.00116.20           H  
ATOM   2497  HZ3 LYS A 158      -5.487  34.746 -19.370  1.00116.20           H  
ATOM   2498  N   CYS A 159      -3.260  26.886 -16.608  1.00 34.02           N  
ATOM   2499  CA  CYS A 159      -3.555  25.549 -16.106  1.00 32.87           C  
ATOM   2500  C   CYS A 159      -2.437  24.566 -16.472  1.00 27.41           C  
ATOM   2501  O   CYS A 159      -1.552  24.886 -17.268  1.00 23.67           O  
ATOM   2502  CB  CYS A 159      -4.981  25.111 -16.504  1.00 42.20           C  
ATOM   2503  SG  CYS A 159      -5.220  25.056 -18.298  1.00 52.15           S  
ATOM   2504  H   CYS A 159      -2.762  26.929 -17.487  1.00 40.73           H  
ATOM   2505  HA  CYS A 159      -3.532  25.597 -15.015  1.00 39.35           H  
ATOM   2506  HB2 CYS A 159      -5.197  24.116 -16.123  1.00 50.55           H  
ATOM   2507  HB3 CYS A 159      -5.721  25.783 -16.069  1.00 50.55           H  
ATOM   2508  HG  CYS A 159      -6.512  24.720 -18.253  1.00 62.49           H  
ATOM   2509  N   HIS A 160      -2.462  23.379 -15.843  1.00 24.74           N  
ATOM   2510  CA  HIS A 160      -1.431  22.342 -15.933  1.00 27.00           C  
ATOM   2511  C   HIS A 160      -1.164  21.836 -17.362  1.00 29.25           C  
ATOM   2512  O   HIS A 160      -0.009  21.608 -17.714  1.00 27.68           O  
ATOM   2513  CB  HIS A 160      -1.810  21.186 -14.987  1.00 26.13           C  
ATOM   2514  CG  HIS A 160      -0.866  20.007 -15.018  1.00 29.93           C  
ATOM   2515  ND1 HIS A 160      -1.059  18.910 -15.843  1.00 30.96           N  
ATOM   2516  CD2 HIS A 160       0.314  19.768 -14.351  1.00 26.10           C  
ATOM   2517  CE1 HIS A 160      -0.030  18.084 -15.647  1.00 33.52           C  
ATOM   2518  NE2 HIS A 160       0.842  18.541 -14.756  1.00 25.98           N  
ATOM   2519  H   HIS A 160      -3.221  23.207 -15.193  1.00 29.59           H  
ATOM   2520  HA  HIS A 160      -0.500  22.780 -15.569  1.00 32.31           H  
ATOM   2521  HB2 HIS A 160      -1.838  21.563 -13.964  1.00 31.27           H  
ATOM   2522  HB3 HIS A 160      -2.817  20.828 -15.204  1.00 31.27           H  
ATOM   2523  HD1 HIS A 160      -1.829  18.753 -16.486  1.00 37.06           H  
ATOM   2524  HD2 HIS A 160       0.826  20.383 -13.627  1.00 31.23           H  
ATOM   2525  HE1 HIS A 160       0.084  17.141 -16.163  1.00 40.14           H  
ATOM   2526  N   LYS A 161      -2.214  21.681 -18.184  1.00 28.66           N  
ATOM   2527  CA  LYS A 161      -2.114  21.208 -19.566  1.00 33.70           C  
ATOM   2528  C   LYS A 161      -1.462  22.227 -20.528  1.00 33.03           C  
ATOM   2529  O   LYS A 161      -0.964  21.819 -21.576  1.00 32.76           O  
ATOM   2530  CB  LYS A 161      -3.520  20.821 -20.075  1.00 36.33           C  
ATOM   2531  CG  LYS A 161      -4.558  21.959 -20.060  1.00 53.19           C  
ATOM   2532  CD  LYS A 161      -5.839  21.604 -20.821  1.00 59.44           C  
ATOM   2533  CE  LYS A 161      -6.808  22.791 -20.889  1.00 77.03           C  
ATOM   2534  NZ  LYS A 161      -8.001  22.463 -21.685  1.00 89.09           N1+
ATOM   2535  H   LYS A 161      -3.136  21.891 -17.830  1.00 34.31           H  
ATOM   2536  HA  LYS A 161      -1.496  20.308 -19.571  1.00 40.36           H  
ATOM   2537  HB2 LYS A 161      -3.426  20.434 -21.091  1.00 43.51           H  
ATOM   2538  HB3 LYS A 161      -3.898  19.987 -19.482  1.00 43.51           H  
ATOM   2539  HG2 LYS A 161      -4.804  22.212 -19.029  1.00 63.74           H  
ATOM   2540  HG3 LYS A 161      -4.138  22.860 -20.506  1.00 63.74           H  
ATOM   2541  HD2 LYS A 161      -5.579  21.293 -21.834  1.00 71.24           H  
ATOM   2542  HD3 LYS A 161      -6.324  20.750 -20.346  1.00 71.24           H  
ATOM   2543  HE2 LYS A 161      -7.122  23.083 -19.887  1.00 92.35           H  
ATOM   2544  HE3 LYS A 161      -6.317  23.657 -21.338  1.00 92.35           H  
ATOM   2545  HZ1 LYS A 161      -7.722  22.223 -22.626  1.00106.82           H  
ATOM   2546  HZ2 LYS A 161      -8.482  21.680 -21.266  1.00106.82           H  
ATOM   2547  HZ3 LYS A 161      -8.618  23.263 -21.712  1.00106.82           H  
ATOM   2548  N   ASP A 162      -1.434  23.526 -20.169  1.00 32.66           N  
ATOM   2549  CA  ASP A 162      -0.790  24.600 -20.938  1.00 28.85           C  
ATOM   2550  C   ASP A 162       0.721  24.689 -20.663  1.00 30.21           C  
ATOM   2551  O   ASP A 162       1.417  25.405 -21.384  1.00 35.87           O  
ATOM   2552  CB  ASP A 162      -1.393  25.980 -20.574  1.00 30.74           C  
ATOM   2553  CG  ASP A 162      -2.885  26.156 -20.862  1.00 48.55           C  
ATOM   2554  OD1 ASP A 162      -3.440  25.361 -21.653  1.00 44.84           O  
ATOM   2555  OD2 ASP A 162      -3.442  27.118 -20.289  1.00 47.87           O1-
ATOM   2556  H   ASP A 162      -1.860  23.787 -19.290  1.00 39.11           H  
ATOM   2557  HA  ASP A 162      -0.927  24.419 -22.006  1.00 34.54           H  
ATOM   2558  HB2 ASP A 162      -1.235  26.191 -19.517  1.00 36.80           H  
ATOM   2559  HB3 ASP A 162      -0.877  26.772 -21.119  1.00 36.80           H  
ATOM   2560  N   LEU A 163       1.244  23.949 -19.667  1.00 23.57           N  
ATOM   2561  CA  LEU A 163       2.675  23.838 -19.402  1.00 24.73           C  
ATOM   2562  C   LEU A 163       3.353  23.017 -20.514  1.00 27.50           C  
ATOM   2563  O   LEU A 163       2.730  22.088 -21.034  1.00 26.12           O  
ATOM   2564  CB  LEU A 163       2.924  23.074 -18.083  1.00 20.53           C  
ATOM   2565  CG  LEU A 163       2.427  23.751 -16.795  1.00 20.06           C  
ATOM   2566  CD1 LEU A 163       2.543  22.775 -15.613  1.00 19.13           C  
ATOM   2567  CD2 LEU A 163       3.203  25.036 -16.487  1.00 15.86           C  
ATOM   2568  H   LEU A 163       0.621  23.369 -19.121  1.00 28.19           H  
ATOM   2569  HA  LEU A 163       3.080  24.846 -19.338  1.00 29.58           H  
ATOM   2570  HB2 LEU A 163       2.470  22.088 -18.162  1.00 24.55           H  
ATOM   2571  HB3 LEU A 163       3.992  22.887 -17.971  1.00 24.55           H  
ATOM   2572  HG  LEU A 163       1.374  24.006 -16.918  1.00 23.98           H  
ATOM   2573 HD11 LEU A 163       2.181  23.229 -14.694  1.00 22.86           H  
ATOM   2574 HD12 LEU A 163       1.960  21.870 -15.784  1.00 22.86           H  
ATOM   2575 HD13 LEU A 163       3.578  22.474 -15.447  1.00 22.86           H  
ATOM   2576 HD21 LEU A 163       2.780  25.533 -15.617  1.00 18.94           H  
ATOM   2577 HD22 LEU A 163       4.249  24.821 -16.277  1.00 18.94           H  
ATOM   2578 HD23 LEU A 163       3.171  25.746 -17.310  1.00 18.94           H  
ATOM   2579  N   PRO A 164       4.635  23.295 -20.845  1.00 27.44           N  
ATOM   2580  CA  PRO A 164       5.495  22.414 -21.655  1.00 22.34           C  
ATOM   2581  C   PRO A 164       5.522  20.993 -21.067  1.00 22.20           C  
ATOM   2582  O   PRO A 164       5.628  20.847 -19.848  1.00 22.92           O  
ATOM   2583  CB  PRO A 164       6.893  23.048 -21.587  1.00 24.93           C  
ATOM   2584  CG  PRO A 164       6.627  24.503 -21.253  1.00 29.04           C  
ATOM   2585  CD  PRO A 164       5.334  24.516 -20.460  1.00 20.67           C  
ATOM   2586  HA  PRO A 164       5.124  22.409 -22.682  1.00 26.72           H  
ATOM   2587  HB2 PRO A 164       7.502  22.609 -20.795  1.00 29.83           H  
ATOM   2588  HB3 PRO A 164       7.446  22.932 -22.520  1.00 29.83           H  
ATOM   2589  HG2 PRO A 164       7.453  25.013 -20.759  1.00 34.76           H  
ATOM   2590  HG3 PRO A 164       6.400  25.033 -22.173  1.00 34.76           H  
ATOM   2591  HD2 PRO A 164       5.537  24.492 -19.391  1.00 24.72           H  
ATOM   2592  HD3 PRO A 164       4.758  25.416 -20.684  1.00 24.72           H  
ATOM   2593  N   ARG A 165       5.372  19.966 -21.920  1.00 26.07           N  
ATOM   2594  CA  ARG A 165       5.186  18.566 -21.521  1.00 26.01           C  
ATOM   2595  C   ARG A 165       6.304  18.012 -20.609  1.00 26.61           C  
ATOM   2596  O   ARG A 165       6.017  17.185 -19.745  1.00 29.53           O  
ATOM   2597  CB  ARG A 165       4.963  17.706 -22.788  1.00 26.51           C  
ATOM   2598  CG  ARG A 165       4.593  16.231 -22.532  1.00 27.61           C  
ATOM   2599  CD  ARG A 165       3.220  16.035 -21.879  1.00 28.27           C  
ATOM   2600  NE  ARG A 165       3.020  14.637 -21.473  1.00 37.65           N  
ATOM   2601  CZ  ARG A 165       3.237  14.131 -20.244  1.00 39.90           C  
ATOM   2602  NH1 ARG A 165       3.778  14.867 -19.262  1.00 36.71           N  
ATOM   2603  NH2 ARG A 165       2.897  12.861 -19.995  1.00 42.92           N1+
ATOM   2604  H   ARG A 165       5.287  20.175 -22.904  1.00 31.20           H  
ATOM   2605  HA  ARG A 165       4.270  18.556 -20.932  1.00 31.12           H  
ATOM   2606  HB2 ARG A 165       4.180  18.156 -23.399  1.00 31.72           H  
ATOM   2607  HB3 ARG A 165       5.867  17.734 -23.399  1.00 31.72           H  
ATOM   2608  HG2 ARG A 165       4.606  15.695 -23.482  1.00 33.04           H  
ATOM   2609  HG3 ARG A 165       5.348  15.757 -21.913  1.00 33.04           H  
ATOM   2610  HD2 ARG A 165       3.090  16.677 -21.010  1.00 33.84           H  
ATOM   2611  HD3 ARG A 165       2.435  16.308 -22.583  1.00 33.84           H  
ATOM   2612  HE  ARG A 165       2.666  14.030 -22.203  1.00 45.09           H  
ATOM   2613 HH11 ARG A 165       4.095  15.807 -19.450  1.00 43.97           H  
ATOM   2614 HH12 ARG A 165       3.874  14.493 -18.328  1.00 43.97           H  
ATOM   2615 HH21 ARG A 165       2.498  12.291 -20.726  1.00 51.42           H  
ATOM   2616 HH22 ARG A 165       3.023  12.462 -19.075  1.00 51.42           H  
ATOM   2617  N   ASP A 166       7.541  18.527 -20.757  1.00 23.75           N  
ATOM   2618  CA  ASP A 166       8.722  18.254 -19.927  1.00 30.87           C  
ATOM   2619  C   ASP A 166       8.562  18.594 -18.433  1.00 30.70           C  
ATOM   2620  O   ASP A 166       9.189  17.928 -17.611  1.00 29.01           O  
ATOM   2621  CB  ASP A 166       9.961  19.002 -20.487  1.00 30.57           C  
ATOM   2622  CG  ASP A 166      10.443  18.544 -21.869  1.00 33.95           C  
ATOM   2623  OD1 ASP A 166      10.103  17.408 -22.259  1.00 32.01           O  
ATOM   2624  OD2 ASP A 166      11.189  19.324 -22.503  1.00 38.89           O1-
ATOM   2625  H   ASP A 166       7.667  19.201 -21.499  1.00 28.42           H  
ATOM   2626  HA  ASP A 166       8.921  17.184 -19.977  1.00 36.95           H  
ATOM   2627  HB2 ASP A 166       9.748  20.069 -20.533  1.00 36.59           H  
ATOM   2628  HB3 ASP A 166      10.806  18.888 -19.807  1.00 36.59           H  
ATOM   2629  N   ILE A 167       7.738  19.598 -18.078  1.00 27.25           N  
ATOM   2630  CA  ILE A 167       7.549  20.081 -16.702  1.00 26.00           C  
ATOM   2631  C   ILE A 167       6.133  19.829 -16.161  1.00 26.36           C  
ATOM   2632  O   ILE A 167       5.805  20.327 -15.085  1.00 27.08           O  
ATOM   2633  CB  ILE A 167       7.963  21.570 -16.573  1.00 24.53           C  
ATOM   2634  CG1 ILE A 167       7.059  22.543 -17.366  1.00 20.08           C  
ATOM   2635  CG2 ILE A 167       9.451  21.763 -16.904  1.00 19.86           C  
ATOM   2636  CD1 ILE A 167       7.065  23.958 -16.777  1.00 25.55           C  
ATOM   2637  H   ILE A 167       7.235  20.085 -18.807  1.00 32.62           H  
ATOM   2638  HA  ILE A 167       8.195  19.519 -16.025  1.00 31.11           H  
ATOM   2639  HB  ILE A 167       7.859  21.828 -15.517  1.00 29.35           H  
ATOM   2640 HG12 ILE A 167       7.344  22.554 -18.416  1.00 24.01           H  
ATOM   2641 HG13 ILE A 167       6.027  22.203 -17.358  1.00 24.01           H  
ATOM   2642 HG21 ILE A 167       9.785  22.773 -16.669  1.00 23.74           H  
ATOM   2643 HG22 ILE A 167      10.065  21.076 -16.323  1.00 23.74           H  
ATOM   2644 HG23 ILE A 167       9.661  21.579 -17.957  1.00 23.74           H  
ATOM   2645 HD11 ILE A 167       6.471  24.647 -17.374  1.00 30.57           H  
ATOM   2646 HD12 ILE A 167       6.632  23.932 -15.781  1.00 30.57           H  
ATOM   2647 HD13 ILE A 167       8.069  24.371 -16.693  1.00 30.57           H  
ATOM   2648  N   GLN A 168       5.312  19.041 -16.870  1.00 24.27           N  
ATOM   2649  CA  GLN A 168       4.061  18.493 -16.357  1.00 26.78           C  
ATOM   2650  C   GLN A 168       4.363  17.241 -15.515  1.00 26.66           C  
ATOM   2651  O   GLN A 168       5.427  16.629 -15.643  1.00 32.21           O  
ATOM   2652  CB  GLN A 168       3.181  18.058 -17.551  1.00 28.42           C  
ATOM   2653  CG  GLN A 168       2.535  19.239 -18.296  1.00 28.94           C  
ATOM   2654  CD  GLN A 168       1.525  18.802 -19.363  1.00 28.59           C  
ATOM   2655  OE1 GLN A 168       0.958  17.714 -19.296  1.00 26.58           O  
ATOM   2656  NE2 GLN A 168       1.296  19.649 -20.367  1.00 27.01           N  
ATOM   2657  H   GLN A 168       5.654  18.669 -17.745  1.00 29.03           H  
ATOM   2658  HA  GLN A 168       3.532  19.225 -15.743  1.00 32.05           H  
ATOM   2659  HB2 GLN A 168       3.765  17.458 -18.249  1.00 34.01           H  
ATOM   2660  HB3 GLN A 168       2.386  17.403 -17.190  1.00 34.01           H  
ATOM   2661  HG2 GLN A 168       2.007  19.866 -17.579  1.00 34.64           H  
ATOM   2662  HG3 GLN A 168       3.306  19.858 -18.755  1.00 34.64           H  
ATOM   2663 HE21 GLN A 168       0.627  19.406 -21.083  1.00 32.32           H  
ATOM   2664 HE22 GLN A 168       1.780  20.538 -20.412  1.00 32.32           H  
ATOM   2665  N   PHE A 169       3.366  16.836 -14.718  1.00 30.32           N  
ATOM   2666  CA  PHE A 169       3.301  15.489 -14.157  1.00 32.44           C  
ATOM   2667  C   PHE A 169       3.267  14.398 -15.238  1.00 39.17           C  
ATOM   2668  O   PHE A 169       2.843  14.646 -16.369  1.00 35.97           O  
ATOM   2669  CB  PHE A 169       2.088  15.339 -13.211  1.00 34.85           C  
ATOM   2670  CG  PHE A 169       2.423  15.600 -11.763  1.00 38.19           C  
ATOM   2671  CD1 PHE A 169       3.060  14.596 -11.005  1.00 34.93           C  
ATOM   2672  CD2 PHE A 169       2.283  16.892 -11.223  1.00 32.37           C  
ATOM   2673  CE1 PHE A 169       3.502  14.875  -9.723  1.00 39.22           C  
ATOM   2674  CE2 PHE A 169       2.751  17.155  -9.945  1.00 32.22           C  
ATOM   2675  CZ  PHE A 169       3.351  16.149  -9.197  1.00 33.69           C  
ATOM   2676  H   PHE A 169       2.510  17.380 -14.691  1.00 36.30           H  
ATOM   2677  HA  PHE A 169       4.217  15.331 -13.584  1.00 38.83           H  
ATOM   2678  HB2 PHE A 169       1.260  15.974 -13.527  1.00 41.73           H  
ATOM   2679  HB3 PHE A 169       1.701  14.321 -13.242  1.00 41.73           H  
ATOM   2680  HD1 PHE A 169       3.222  13.610 -11.416  1.00 41.83           H  
ATOM   2681  HD2 PHE A 169       1.817  17.674 -11.802  1.00 38.76           H  
ATOM   2682  HE1 PHE A 169       3.983  14.106  -9.136  1.00 46.97           H  
ATOM   2683  HE2 PHE A 169       2.657  18.153  -9.547  1.00 38.58           H  
ATOM   2684  HZ  PHE A 169       3.719  16.342  -8.200  1.00 40.34           H  
ATOM   2685  N   ASP A 170       3.685  13.189 -14.850  1.00 47.81           N  
ATOM   2686  CA  ASP A 170       3.716  12.016 -15.738  1.00 49.24           C  
ATOM   2687  C   ASP A 170       2.328  11.595 -16.257  1.00 60.48           C  
ATOM   2688  O   ASP A 170       2.212  11.130 -17.391  1.00 56.11           O  
ATOM   2689  CB  ASP A 170       4.401  10.834 -15.016  1.00 40.92           C  
ATOM   2690  CG  ASP A 170       5.819  11.134 -14.514  1.00 51.24           C  
ATOM   2691  OD1 ASP A 170       6.535  11.891 -15.208  1.00 47.59           O  
ATOM   2692  OD2 ASP A 170       6.183  10.556 -13.467  1.00 56.48           O1-
ATOM   2693  H   ASP A 170       4.089  13.070 -13.932  1.00 57.28           H  
ATOM   2694  HA  ASP A 170       4.314  12.286 -16.612  1.00 59.00           H  
ATOM   2695  HB2 ASP A 170       3.795  10.519 -14.165  1.00 49.01           H  
ATOM   2696  HB3 ASP A 170       4.457   9.976 -15.685  1.00 49.01           H  
ATOM   2697  N   SER A 171       1.290  11.813 -15.437  1.00 63.42           N  
ATOM   2698  CA  SER A 171      -0.132  11.745 -15.768  1.00 68.18           C  
ATOM   2699  C   SER A 171      -0.714  13.167 -15.651  1.00 76.04           C  
ATOM   2700  O   SER A 171      -0.191  13.987 -14.894  1.00 72.26           O  
ATOM   2701  CB  SER A 171      -0.814  10.861 -14.706  1.00 70.45           C  
ATOM   2702  OG  SER A 171      -0.332   9.534 -14.735  1.00 60.89           O  
ATOM   2703  H   SER A 171       1.506  12.200 -14.530  1.00 76.01           H  
ATOM   2704  HA  SER A 171      -0.300  11.351 -16.772  1.00 81.72           H  
ATOM   2705  HB2 SER A 171      -0.620  11.251 -13.710  1.00 84.45           H  
ATOM   2706  HB3 SER A 171      -1.897  10.843 -14.839  1.00 84.45           H  
ATOM   2707  HG  SER A 171      -0.653   9.100 -15.512  1.00 72.98           H  
ATOM   2708  N   GLU A 172      -1.835  13.454 -16.337  1.00 77.33           N  
ATOM   2709  CA  GLU A 172      -2.591  14.707 -16.174  1.00 77.03           C  
ATOM   2710  C   GLU A 172      -3.284  14.791 -14.795  1.00 86.90           C  
ATOM   2711  O   GLU A 172      -3.437  15.885 -14.255  1.00 75.46           O  
ATOM   2712  CB  GLU A 172      -3.619  14.835 -17.328  1.00 76.95           C  
ATOM   2713  CG  GLU A 172      -4.599  16.035 -17.266  1.00 86.65           C  
ATOM   2714  CD  GLU A 172      -3.908  17.404 -17.202  1.00 71.33           C  
ATOM   2715  OE1 GLU A 172      -2.953  17.612 -17.982  1.00 60.05           O  
ATOM   2716  OE2 GLU A 172      -4.336  18.220 -16.357  1.00 56.89           O1-
ATOM   2717  H   GLU A 172      -2.220  12.756 -16.957  1.00 92.70           H  
ATOM   2718  HA  GLU A 172      -1.888  15.539 -16.244  1.00 92.35           H  
ATOM   2719  HB2 GLU A 172      -3.079  14.872 -18.275  1.00 92.25           H  
ATOM   2720  HB3 GLU A 172      -4.216  13.923 -17.373  1.00 92.25           H  
ATOM   2721  HG2 GLU A 172      -5.232  16.026 -18.153  1.00103.90           H  
ATOM   2722  HG3 GLU A 172      -5.277  15.933 -16.418  1.00103.90           H  
ATOM   2723  N   LYS A 173      -3.658  13.637 -14.219  1.00 94.74           N  
ATOM   2724  CA  LYS A 173      -4.300  13.494 -12.912  1.00 84.35           C  
ATOM   2725  C   LYS A 173      -3.383  12.753 -11.920  1.00 87.94           C  
ATOM   2726  O   LYS A 173      -3.875  12.068 -11.023  1.00 75.59           O  
ATOM   2727  CB  LYS A 173      -5.662  12.782 -13.093  1.00 83.66           C  
ATOM   2728  CG  LYS A 173      -6.662  13.519 -14.005  1.00101.86           C  
ATOM   2729  CD  LYS A 173      -6.991  14.944 -13.530  1.00 93.56           C  
ATOM   2730  CE  LYS A 173      -8.082  15.621 -14.365  1.00 95.18           C  
ATOM   2731  NZ  LYS A 173      -8.317  16.996 -13.893  1.00 83.76           N1+
ATOM   2732  H   LYS A 173      -3.482  12.785 -14.731  1.00113.60           H  
ATOM   2733  HA  LYS A 173      -4.471  14.470 -12.459  1.00101.13           H  
ATOM   2734  HB2 LYS A 173      -5.499  11.778 -13.489  1.00100.30           H  
ATOM   2735  HB3 LYS A 173      -6.130  12.643 -12.119  1.00100.30           H  
ATOM   2736  HG2 LYS A 173      -6.282  13.553 -15.026  1.00122.14           H  
ATOM   2737  HG3 LYS A 173      -7.583  12.936 -14.047  1.00122.14           H  
ATOM   2738  HD2 LYS A 173      -7.300  14.917 -12.485  1.00112.18           H  
ATOM   2739  HD3 LYS A 173      -6.095  15.561 -13.570  1.00112.18           H  
ATOM   2740  HE2 LYS A 173      -7.795  15.654 -15.416  1.00114.13           H  
ATOM   2741  HE3 LYS A 173      -9.014  15.060 -14.298  1.00114.13           H  
ATOM   2742  HZ1 LYS A 173      -7.475  17.541 -14.013  1.00100.42           H  
ATOM   2743  HZ2 LYS A 173      -9.068  17.417 -14.421  1.00100.42           H  
ATOM   2744  HZ3 LYS A 173      -8.557  16.980 -12.911  1.00100.42           H  
ATOM   2745  N   GLY A 174      -2.059  12.837 -12.136  1.00 90.25           N  
ATOM   2746  CA  GLY A 174      -1.059  12.128 -11.319  1.00 81.00           C  
ATOM   2747  C   GLY A 174      -1.011  12.716  -9.911  1.00 81.46           C  
ATOM   2748  O   GLY A 174      -0.940  11.988  -8.925  1.00 75.43           O  
ATOM   2749  H   GLY A 174      -1.725  13.451 -12.867  1.00108.21           H  
ATOM   2750  HA2 GLY A 174      -1.288  11.062 -11.269  1.00 97.12           H  
ATOM   2751  HA3 GLY A 174      -0.068  12.235 -11.761  1.00 97.12           H  
ATOM   2752  N   VAL A 175      -1.127  14.041  -9.850  1.00 69.07           N  
ATOM   2753  CA  VAL A 175      -1.452  14.803  -8.671  1.00 61.56           C  
ATOM   2754  C   VAL A 175      -2.520  15.783  -9.164  1.00 55.71           C  
ATOM   2755  O   VAL A 175      -2.276  16.496 -10.139  1.00 60.08           O  
ATOM   2756  CB  VAL A 175      -0.219  15.584  -8.160  1.00 58.83           C  
ATOM   2757  CG1 VAL A 175      -0.557  16.656  -7.116  1.00 47.89           C  
ATOM   2758  CG2 VAL A 175       0.841  14.612  -7.623  1.00 71.99           C  
ATOM   2759  H   VAL A 175      -1.204  14.580 -10.701  1.00 82.79           H  
ATOM   2760  HA  VAL A 175      -1.860  14.165  -7.882  1.00 73.79           H  
ATOM   2761  HB  VAL A 175       0.241  16.105  -9.002  1.00 70.51           H  
ATOM   2762 HG11 VAL A 175       0.337  16.978  -6.590  1.00 57.39           H  
ATOM   2763 HG12 VAL A 175      -1.006  17.538  -7.573  1.00 57.39           H  
ATOM   2764 HG13 VAL A 175      -1.251  16.274  -6.373  1.00 57.39           H  
ATOM   2765 HG21 VAL A 175       1.686  15.142  -7.185  1.00 86.30           H  
ATOM   2766 HG22 VAL A 175       0.427  13.939  -6.874  1.00 86.30           H  
ATOM   2767 HG23 VAL A 175       1.237  13.980  -8.417  1.00 86.30           H  
ATOM   2768  N   ASP A 176      -3.693  15.768  -8.532  1.00 47.13           N  
ATOM   2769  CA  ASP A 176      -4.807  16.621  -8.904  1.00 43.10           C  
ATOM   2770  C   ASP A 176      -5.600  16.852  -7.624  1.00 36.80           C  
ATOM   2771  O   ASP A 176      -6.157  15.907  -7.070  1.00 35.14           O  
ATOM   2772  CB  ASP A 176      -5.630  16.029 -10.063  1.00 49.19           C  
ATOM   2773  CG  ASP A 176      -6.771  16.927 -10.518  1.00 50.25           C  
ATOM   2774  OD1 ASP A 176      -7.784  16.997  -9.795  1.00 58.22           O  
ATOM   2775  OD2 ASP A 176      -6.626  17.516 -11.610  1.00 47.37           O1-
ATOM   2776  H   ASP A 176      -3.856  15.156  -7.740  1.00 56.47           H  
ATOM   2777  HA  ASP A 176      -4.413  17.586  -9.236  1.00 51.63           H  
ATOM   2778  HB2 ASP A 176      -4.969  15.891 -10.915  1.00 58.94           H  
ATOM   2779  HB3 ASP A 176      -6.010  15.033  -9.838  1.00 58.94           H  
ATOM   2780  N   PHE A 177      -5.594  18.102  -7.168  1.00 34.54           N  
ATOM   2781  CA  PHE A 177      -6.019  18.576  -5.855  1.00 35.88           C  
ATOM   2782  C   PHE A 177      -7.472  18.191  -5.531  1.00 35.43           C  
ATOM   2783  O   PHE A 177      -7.767  17.668  -4.456  1.00 30.08           O  
ATOM   2784  CB  PHE A 177      -5.838  20.107  -5.886  1.00 32.87           C  
ATOM   2785  CG  PHE A 177      -5.757  20.759  -4.540  1.00 33.28           C  
ATOM   2786  CD1 PHE A 177      -4.709  20.396  -3.681  1.00 32.66           C  
ATOM   2787  CD2 PHE A 177      -6.711  21.709  -4.126  1.00 29.38           C  
ATOM   2788  CE1 PHE A 177      -4.632  20.988  -2.442  1.00 32.37           C  
ATOM   2789  CE2 PHE A 177      -6.601  22.277  -2.865  1.00 28.38           C  
ATOM   2790  CZ  PHE A 177      -5.546  21.944  -2.044  1.00 30.42           C  
ATOM   2791  H   PHE A 177      -5.294  18.834  -7.802  1.00 41.36           H  
ATOM   2792  HA  PHE A 177      -5.361  18.123  -5.113  1.00 42.97           H  
ATOM   2793  HB2 PHE A 177      -4.919  20.372  -6.412  1.00 39.36           H  
ATOM   2794  HB3 PHE A 177      -6.647  20.578  -6.443  1.00 39.36           H  
ATOM   2795  HD1 PHE A 177      -3.975  19.657  -3.966  1.00 39.10           H  
ATOM   2796  HD2 PHE A 177      -7.498  22.023  -4.793  1.00 35.17           H  
ATOM   2797  HE1 PHE A 177      -3.893  20.654  -1.744  1.00 38.76           H  
ATOM   2798  HE2 PHE A 177      -7.287  23.022  -2.507  1.00 33.97           H  
ATOM   2799  HZ  PHE A 177      -5.464  22.386  -1.064  1.00 36.42           H  
ATOM   2800  N   VAL A 178      -8.322  18.386  -6.540  1.00 36.78           N  
ATOM   2801  CA  VAL A 178      -9.743  18.021  -6.581  1.00 39.30           C  
ATOM   2802  C   VAL A 178      -9.927  16.512  -6.334  1.00 39.85           C  
ATOM   2803  O   VAL A 178     -10.724  16.125  -5.478  1.00 35.10           O  
ATOM   2804  CB  VAL A 178     -10.362  18.472  -7.934  1.00 37.89           C  
ATOM   2805  CG1 VAL A 178     -11.813  17.992  -8.144  1.00 35.80           C  
ATOM   2806  CG2 VAL A 178     -10.314  20.004  -8.080  1.00 32.35           C  
ATOM   2807  H   VAL A 178      -7.886  18.637  -7.417  1.00 44.04           H  
ATOM   2808  HA  VAL A 178     -10.264  18.544  -5.782  1.00 47.07           H  
ATOM   2809  HB  VAL A 178      -9.767  18.051  -8.744  1.00 45.38           H  
ATOM   2810 HG11 VAL A 178     -12.227  18.391  -9.070  1.00 42.87           H  
ATOM   2811 HG12 VAL A 178     -11.880  16.906  -8.215  1.00 42.87           H  
ATOM   2812 HG13 VAL A 178     -12.458  18.315  -7.327  1.00 42.87           H  
ATOM   2813 HG21 VAL A 178     -10.704  20.322  -9.047  1.00 38.73           H  
ATOM   2814 HG22 VAL A 178     -10.902  20.495  -7.305  1.00 38.73           H  
ATOM   2815 HG23 VAL A 178      -9.295  20.377  -8.007  1.00 38.73           H  
ATOM   2816  N   LEU A 179      -9.201  15.686  -7.098  1.00 41.12           N  
ATOM   2817  CA  LEU A 179      -9.266  14.229  -7.019  1.00 40.29           C  
ATOM   2818  C   LEU A 179      -8.709  13.724  -5.679  1.00 40.38           C  
ATOM   2819  O   LEU A 179      -9.372  12.934  -5.005  1.00 44.54           O  
ATOM   2820  CB  LEU A 179      -8.510  13.602  -8.215  1.00 38.51           C  
ATOM   2821  CG  LEU A 179      -9.389  13.249  -9.438  1.00 53.27           C  
ATOM   2822  CD1 LEU A 179     -10.106  14.466 -10.067  1.00 45.04           C  
ATOM   2823  CD2 LEU A 179      -8.580  12.442 -10.476  1.00 59.51           C  
ATOM   2824  H   LEU A 179      -8.528  16.078  -7.746  1.00 49.26           H  
ATOM   2825  HA  LEU A 179     -10.315  13.928  -7.062  1.00 48.26           H  
ATOM   2826  HB2 LEU A 179      -7.682  14.242  -8.517  1.00 46.12           H  
ATOM   2827  HB3 LEU A 179      -8.036  12.678  -7.883  1.00 46.12           H  
ATOM   2828  HG  LEU A 179     -10.172  12.581  -9.073  1.00 63.84           H  
ATOM   2829 HD11 LEU A 179      -9.917  14.570 -11.135  1.00 53.95           H  
ATOM   2830 HD12 LEU A 179     -11.186  14.382  -9.944  1.00 53.95           H  
ATOM   2831 HD13 LEU A 179      -9.811  15.409  -9.613  1.00 53.95           H  
ATOM   2832 HD21 LEU A 179      -7.552  12.270 -10.154  1.00 71.32           H  
ATOM   2833 HD22 LEU A 179      -9.030  11.463 -10.642  1.00 71.32           H  
ATOM   2834 HD23 LEU A 179      -8.522  12.933 -11.447  1.00 71.32           H  
ATOM   2835  N   ASN A 180      -7.521  14.222  -5.314  1.00 34.13           N  
ATOM   2836  CA  ASN A 180      -6.771  13.899  -4.095  1.00 37.44           C  
ATOM   2837  C   ASN A 180      -7.619  14.076  -2.833  1.00 33.67           C  
ATOM   2838  O   ASN A 180      -7.647  13.184  -1.987  1.00 36.29           O  
ATOM   2839  CB  ASN A 180      -5.512  14.793  -3.995  1.00 37.19           C  
ATOM   2840  CG  ASN A 180      -4.417  14.477  -5.011  1.00 49.21           C  
ATOM   2841  OD1 ASN A 180      -4.421  13.441  -5.667  1.00 48.39           O  
ATOM   2842  ND2 ASN A 180      -3.438  15.360  -5.133  1.00 47.09           N  
ATOM   2843  H   ASN A 180      -7.060  14.868  -5.956  1.00 40.86           H  
ATOM   2844  HA  ASN A 180      -6.473  12.853  -4.185  1.00 44.84           H  
ATOM   2845  HB2 ASN A 180      -5.784  15.847  -4.063  1.00 44.53           H  
ATOM   2846  HB3 ASN A 180      -5.055  14.658  -3.014  1.00 44.53           H  
ATOM   2847 HD21 ASN A 180      -2.562  15.027  -5.528  1.00 56.42           H  
ATOM   2848 HD22 ASN A 180      -3.401  16.187  -4.556  1.00 56.42           H  
ATOM   2849  N   TYR A 181      -8.315  15.215  -2.741  1.00 30.95           N  
ATOM   2850  CA  TYR A 181      -9.106  15.569  -1.566  1.00 36.32           C  
ATOM   2851  C   TYR A 181     -10.383  14.723  -1.460  1.00 35.93           C  
ATOM   2852  O   TYR A 181     -10.747  14.333  -0.350  1.00 36.84           O  
ATOM   2853  CB  TYR A 181      -9.376  17.087  -1.558  1.00 25.97           C  
ATOM   2854  CG  TYR A 181      -8.198  17.970  -1.151  1.00 32.89           C  
ATOM   2855  CD1 TYR A 181      -6.857  17.522  -1.225  1.00 31.74           C  
ATOM   2856  CD2 TYR A 181      -8.457  19.261  -0.647  1.00 33.46           C  
ATOM   2857  CE1 TYR A 181      -5.807  18.319  -0.748  1.00 30.56           C  
ATOM   2858  CE2 TYR A 181      -7.405  20.063  -0.169  1.00 24.61           C  
ATOM   2859  CZ  TYR A 181      -6.084  19.571  -0.179  1.00 33.35           C  
ATOM   2860  OH  TYR A 181      -5.070  20.256   0.427  1.00 32.53           O  
ATOM   2861  H   TYR A 181      -8.222  15.929  -3.459  1.00 37.05           H  
ATOM   2862  HA  TYR A 181      -8.515  15.338  -0.677  1.00 43.49           H  
ATOM   2863  HB2 TYR A 181      -9.762  17.418  -2.523  1.00 31.07           H  
ATOM   2864  HB3 TYR A 181     -10.169  17.287  -0.834  1.00 31.07           H  
ATOM   2865  HD1 TYR A 181      -6.592  16.551  -1.601  1.00 38.00           H  
ATOM   2866  HD2 TYR A 181      -9.469  19.635  -0.594  1.00 40.06           H  
ATOM   2867  HE1 TYR A 181      -4.797  17.943  -0.754  1.00 36.59           H  
ATOM   2868  HE2 TYR A 181      -7.628  21.034   0.248  1.00 29.45           H  
ATOM   2869  HH  TYR A 181      -5.353  21.079   0.831  1.00 38.94           H  
ATOM   2870  N   SER A 182     -11.000  14.375  -2.600  1.00 39.08           N  
ATOM   2871  CA  SER A 182     -12.130  13.446  -2.641  1.00 47.01           C  
ATOM   2872  C   SER A 182     -11.709  12.040  -2.167  1.00 39.66           C  
ATOM   2873  O   SER A 182     -12.357  11.484  -1.278  1.00 44.35           O  
ATOM   2874  CB  SER A 182     -12.760  13.442  -4.053  1.00 45.20           C  
ATOM   2875  OG  SER A 182     -14.017  12.783  -4.082  1.00 48.59           O  
ATOM   2876  H   SER A 182     -10.635  14.699  -3.488  1.00 46.80           H  
ATOM   2877  HA  SER A 182     -12.881  13.821  -1.943  1.00 56.32           H  
ATOM   2878  HB2 SER A 182     -12.915  14.467  -4.394  1.00 54.16           H  
ATOM   2879  HB3 SER A 182     -12.092  12.974  -4.777  1.00 54.16           H  
ATOM   2880  HG  SER A 182     -13.898  11.840  -3.904  1.00 58.22           H  
ATOM   2881  N   LYS A 183     -10.591  11.530  -2.710  1.00 36.19           N  
ATOM   2882  CA  LYS A 183      -9.985  10.249  -2.332  1.00 47.75           C  
ATOM   2883  C   LYS A 183      -9.649  10.180  -0.832  1.00 44.66           C  
ATOM   2884  O   LYS A 183      -9.966   9.180  -0.186  1.00 43.67           O  
ATOM   2885  CB  LYS A 183      -8.715   9.998  -3.175  1.00 42.08           C  
ATOM   2886  CG  LYS A 183      -8.977   9.748  -4.671  1.00 59.58           C  
ATOM   2887  CD  LYS A 183      -7.696   9.905  -5.509  1.00 85.61           C  
ATOM   2888  CE  LYS A 183      -7.933   9.747  -7.017  1.00 90.29           C  
ATOM   2889  NZ  LYS A 183      -6.698  10.002  -7.778  1.00 82.10           N1+
ATOM   2890  H   LYS A 183     -10.093  12.071  -3.412  1.00 43.34           H  
ATOM   2891  HA  LYS A 183     -10.713   9.464  -2.545  1.00 57.21           H  
ATOM   2892  HB2 LYS A 183      -8.041  10.847  -3.056  1.00 50.41           H  
ATOM   2893  HB3 LYS A 183      -8.174   9.137  -2.778  1.00 50.41           H  
ATOM   2894  HG2 LYS A 183      -9.383   8.744  -4.803  1.00 71.41           H  
ATOM   2895  HG3 LYS A 183      -9.745  10.426  -5.044  1.00 71.41           H  
ATOM   2896  HD2 LYS A 183      -7.258  10.885  -5.319  1.00102.65           H  
ATOM   2897  HD3 LYS A 183      -6.956   9.174  -5.180  1.00102.65           H  
ATOM   2898  HE2 LYS A 183      -8.290   8.743  -7.245  1.00108.27           H  
ATOM   2899  HE3 LYS A 183      -8.699  10.445  -7.355  1.00108.27           H  
ATOM   2900  HZ1 LYS A 183      -6.368  10.937  -7.591  1.00 98.43           H  
ATOM   2901  HZ2 LYS A 183      -5.989   9.338  -7.504  1.00 98.43           H  
ATOM   2902  HZ3 LYS A 183      -6.882   9.904  -8.765  1.00 98.43           H  
ATOM   2903  N   ALA A 184      -9.048  11.252  -0.300  1.00 37.48           N  
ATOM   2904  CA  ALA A 184      -8.716  11.397   1.114  1.00 38.34           C  
ATOM   2905  C   ALA A 184      -9.949  11.296   2.023  1.00 37.66           C  
ATOM   2906  O   ALA A 184      -9.964  10.469   2.929  1.00 37.37           O  
ATOM   2907  CB  ALA A 184      -7.984  12.725   1.329  1.00 30.53           C  
ATOM   2908  H   ALA A 184      -8.773  12.018  -0.910  1.00 44.89           H  
ATOM   2909  HA  ALA A 184      -8.036  10.586   1.384  1.00 45.92           H  
ATOM   2910  HB1 ALA A 184      -7.684  12.835   2.370  1.00 36.55           H  
ATOM   2911  HB2 ALA A 184      -7.083  12.777   0.721  1.00 36.55           H  
ATOM   2912  HB3 ALA A 184      -8.605  13.583   1.072  1.00 36.55           H  
ATOM   2913  N   MET A 185     -10.996  12.076   1.724  1.00 34.23           N  
ATOM   2914  CA  MET A 185     -12.225  12.110   2.521  1.00 39.63           C  
ATOM   2915  C   MET A 185     -13.003  10.775   2.503  1.00 44.88           C  
ATOM   2916  O   MET A 185     -13.705  10.484   3.470  1.00 46.46           O  
ATOM   2917  CB  MET A 185     -13.133  13.258   2.025  1.00 41.75           C  
ATOM   2918  CG  MET A 185     -12.602  14.654   2.403  1.00 40.48           C  
ATOM   2919  SD  MET A 185     -13.657  16.071   1.973  1.00 46.71           S  
ATOM   2920  CE  MET A 185     -13.750  15.955   0.175  1.00 47.90           C  
ATOM   2921  H   MET A 185     -10.967  12.649   0.891  1.00 40.99           H  
ATOM   2922  HA  MET A 185     -11.944  12.305   3.557  1.00 47.47           H  
ATOM   2923  HB2 MET A 185     -13.262  13.181   0.946  1.00 50.01           H  
ATOM   2924  HB3 MET A 185     -14.129  13.154   2.457  1.00 50.01           H  
ATOM   2925  HG2 MET A 185     -12.451  14.692   3.482  1.00 48.48           H  
ATOM   2926  HG3 MET A 185     -11.623  14.819   1.965  1.00 48.48           H  
ATOM   2927  HE1 MET A 185     -14.423  16.720  -0.206  1.00 57.39           H  
ATOM   2928  HE2 MET A 185     -12.767  16.105  -0.268  1.00 57.39           H  
ATOM   2929  HE3 MET A 185     -14.145  14.987  -0.123  1.00 57.39           H  
ATOM   2930  N   GLU A 186     -12.850   9.943   1.456  1.00 42.68           N  
ATOM   2931  CA  GLU A 186     -13.440   8.601   1.369  1.00 46.76           C  
ATOM   2932  C   GLU A 186     -12.634   7.585   2.191  1.00 43.17           C  
ATOM   2933  O   GLU A 186     -13.231   6.761   2.883  1.00 45.20           O  
ATOM   2934  CB  GLU A 186     -13.438   8.123  -0.098  1.00 54.46           C  
ATOM   2935  CG  GLU A 186     -14.494   8.841  -0.950  1.00 68.78           C  
ATOM   2936  CD  GLU A 186     -14.480   8.444  -2.426  1.00 82.54           C  
ATOM   2937  OE1 GLU A 186     -14.142   7.275  -2.714  1.00 77.01           O  
ATOM   2938  OE2 GLU A 186     -14.830   9.322  -3.243  1.00 72.56           O1-
ATOM   2939  H   GLU A 186     -12.261  10.239   0.690  1.00 51.13           H  
ATOM   2940  HA  GLU A 186     -14.462   8.608   1.747  1.00 56.03           H  
ATOM   2941  HB2 GLU A 186     -12.451   8.251  -0.543  1.00 65.27           H  
ATOM   2942  HB3 GLU A 186     -13.646   7.052  -0.131  1.00 65.27           H  
ATOM   2943  HG2 GLU A 186     -15.489   8.635  -0.554  1.00 82.44           H  
ATOM   2944  HG3 GLU A 186     -14.339   9.915  -0.887  1.00 82.44           H  
ATOM   2945  N   ASN A 187     -11.296   7.667   2.139  1.00 39.21           N  
ATOM   2946  CA  ASN A 187     -10.379   6.774   2.871  1.00 41.75           C  
ATOM   2947  C   ASN A 187     -10.347   7.058   4.379  1.00 45.24           C  
ATOM   2948  O   ASN A 187     -10.020   6.162   5.151  1.00 45.05           O  
ATOM   2949  CB  ASN A 187      -8.963   6.892   2.270  1.00 44.04           C  
ATOM   2950  CG  ASN A 187      -8.802   6.042   1.013  1.00 64.31           C  
ATOM   2951  OD1 ASN A 187      -8.572   4.843   1.102  1.00 54.45           O  
ATOM   2952  ND2 ASN A 187      -8.932   6.632  -0.167  1.00 58.68           N  
ATOM   2953  H   ASN A 187     -10.871   8.389   1.568  1.00 46.96           H  
ATOM   2954  HA  ASN A 187     -10.759   5.762   2.704  1.00 50.01           H  
ATOM   2955  HB2 ASN A 187      -8.679   7.932   2.100  1.00 52.76           H  
ATOM   2956  HB3 ASN A 187      -8.231   6.500   2.980  1.00 52.76           H  
ATOM   2957 HD21 ASN A 187      -8.831   6.097  -1.015  1.00 70.33           H  
ATOM   2958 HD22 ASN A 187      -9.215   7.612  -0.221  1.00 70.33           H  
ATOM   2959  N   LEU A 188     -10.697   8.285   4.767  1.00 37.12           N  
ATOM   2960  CA  LEU A 188     -10.831   8.718   6.156  1.00 39.72           C  
ATOM   2961  C   LEU A 188     -12.283   8.579   6.666  1.00 48.16           C  
ATOM   2962  O   LEU A 188     -12.548   8.888   7.826  1.00 43.64           O  
ATOM   2963  CB  LEU A 188     -10.402  10.201   6.251  1.00 38.81           C  
ATOM   2964  CG  LEU A 188      -8.905  10.470   5.979  1.00 41.78           C  
ATOM   2965  CD1 LEU A 188      -8.662  11.978   5.813  1.00 29.17           C  
ATOM   2966  CD2 LEU A 188      -7.989   9.908   7.069  1.00 31.18           C  
ATOM   2967  H   LEU A 188     -10.938   8.961   4.055  1.00 44.46           H  
ATOM   2968  HA  LEU A 188     -10.202   8.102   6.797  1.00 47.57           H  
ATOM   2969  HB2 LEU A 188     -10.987  10.772   5.531  1.00 46.48           H  
ATOM   2970  HB3 LEU A 188     -10.652  10.614   7.230  1.00 46.48           H  
ATOM   2971  HG  LEU A 188      -8.615   9.983   5.050  1.00 50.05           H  
ATOM   2972 HD11 LEU A 188      -7.627  12.177   5.547  1.00 34.92           H  
ATOM   2973 HD12 LEU A 188      -9.286  12.402   5.025  1.00 34.92           H  
ATOM   2974 HD13 LEU A 188      -8.880  12.519   6.734  1.00 34.92           H  
ATOM   2975 HD21 LEU A 188      -6.941  10.075   6.826  1.00 37.32           H  
ATOM   2976 HD22 LEU A 188      -8.185  10.409   8.014  1.00 37.32           H  
ATOM   2977 HD23 LEU A 188      -8.120   8.836   7.211  1.00 37.32           H  
ATOM   2978  N   PHE A 189     -13.227   8.097   5.836  1.00 42.37           N  
ATOM   2979  CA  PHE A 189     -14.600   7.713   6.208  1.00 44.84           C  
ATOM   2980  C   PHE A 189     -15.501   8.913   6.567  1.00 46.20           C  
ATOM   2981  O   PHE A 189     -16.536   8.732   7.205  1.00 52.49           O  
ATOM   2982  CB  PHE A 189     -14.618   6.625   7.314  1.00 44.64           C  
ATOM   2983  CG  PHE A 189     -13.670   5.461   7.090  1.00 52.19           C  
ATOM   2984  CD1 PHE A 189     -13.889   4.559   6.028  1.00 47.49           C  
ATOM   2985  CD2 PHE A 189     -12.548   5.296   7.930  1.00 52.58           C  
ATOM   2986  CE1 PHE A 189     -12.986   3.502   5.804  1.00 48.00           C  
ATOM   2987  CE2 PHE A 189     -11.645   4.240   7.705  1.00 49.84           C  
ATOM   2988  CZ  PHE A 189     -11.864   3.343   6.642  1.00 48.92           C  
ATOM   2989  H   PHE A 189     -12.938   7.859   4.897  1.00 50.76           H  
ATOM   2990  HA  PHE A 189     -15.029   7.276   5.305  1.00 53.72           H  
ATOM   2991  HB2 PHE A 189     -14.401   7.072   8.286  1.00 53.48           H  
ATOM   2992  HB3 PHE A 189     -15.624   6.214   7.404  1.00 53.48           H  
ATOM   2993  HD1 PHE A 189     -14.741   4.683   5.376  1.00 56.90           H  
ATOM   2994  HD2 PHE A 189     -12.365   5.987   8.741  1.00 63.01           H  
ATOM   2995  HE1 PHE A 189     -13.151   2.816   4.986  1.00 57.51           H  
ATOM   2996  HE2 PHE A 189     -10.782   4.122   8.344  1.00 59.72           H  
ATOM   2997  HZ  PHE A 189     -11.170   2.535   6.466  1.00 58.62           H  
ATOM   2998  N   ILE A 190     -15.093  10.131   6.186  1.00 46.48           N  
ATOM   2999  CA  ILE A 190     -15.727  11.410   6.508  1.00 45.75           C  
ATOM   3000  C   ILE A 190     -16.512  11.977   5.312  1.00 49.08           C  
ATOM   3001  O   ILE A 190     -17.042  13.077   5.421  1.00 53.71           O  
ATOM   3002  CB  ILE A 190     -14.633  12.416   6.984  1.00 47.11           C  
ATOM   3003  CG1 ILE A 190     -13.454  12.560   5.990  1.00 43.27           C  
ATOM   3004  CG2 ILE A 190     -14.160  12.054   8.400  1.00 46.87           C  
ATOM   3005  CD1 ILE A 190     -12.322  13.486   6.445  1.00 36.59           C  
ATOM   3006  H   ILE A 190     -14.236  10.181   5.652  1.00 55.69           H  
ATOM   3007  HA  ILE A 190     -16.455  11.278   7.310  1.00 54.82           H  
ATOM   3008  HB  ILE A 190     -15.094  13.401   7.080  1.00 56.44           H  
ATOM   3009 HG12 ILE A 190     -13.018  11.585   5.789  1.00 51.84           H  
ATOM   3010 HG13 ILE A 190     -13.833  12.924   5.036  1.00 51.84           H  
ATOM   3011 HG21 ILE A 190     -13.568  12.853   8.847  1.00 56.15           H  
ATOM   3012 HG22 ILE A 190     -15.017  11.890   9.049  1.00 56.15           H  
ATOM   3013 HG23 ILE A 190     -13.559  11.148   8.410  1.00 56.15           H  
ATOM   3014 HD11 ILE A 190     -11.586  13.622   5.652  1.00 43.82           H  
ATOM   3015 HD12 ILE A 190     -12.704  14.466   6.710  1.00 43.82           H  
ATOM   3016 HD13 ILE A 190     -11.794  13.082   7.308  1.00 43.82           H  
ATOM   3017  N   ASN A 191     -16.619  11.233   4.195  1.00 49.83           N  
ATOM   3018  CA  ASN A 191     -17.245  11.620   2.923  1.00 52.65           C  
ATOM   3019  C   ASN A 191     -18.675  12.186   3.044  1.00 50.27           C  
ATOM   3020  O   ASN A 191     -19.027  13.082   2.282  1.00 52.08           O  
ATOM   3021  CB  ASN A 191     -17.188  10.408   1.967  1.00 59.72           C  
ATOM   3022  CG  ASN A 191     -17.535  10.757   0.517  1.00 74.67           C  
ATOM   3023  OD1 ASN A 191     -18.683  10.622   0.100  1.00 80.81           O  
ATOM   3024  ND2 ASN A 191     -16.546  11.202  -0.258  1.00 70.67           N  
ATOM   3025  H   ASN A 191     -16.145  10.342   4.202  1.00 59.71           H  
ATOM   3026  HA  ASN A 191     -16.618  12.414   2.512  1.00 63.09           H  
ATOM   3027  HB2 ASN A 191     -16.185   9.984   1.977  1.00 71.58           H  
ATOM   3028  HB3 ASN A 191     -17.854   9.615   2.313  1.00 71.58           H  
ATOM   3029 HD21 ASN A 191     -16.731  11.410  -1.229  1.00 84.71           H  
ATOM   3030 HD22 ASN A 191     -15.608  11.284   0.106  1.00 84.71           H  
ATOM   3031  N   ARG A 192     -19.477  11.705   4.009  1.00 48.25           N  
ATOM   3032  CA  ARG A 192     -20.849  12.158   4.259  1.00 49.02           C  
ATOM   3033  C   ARG A 192     -20.943  13.588   4.834  1.00 49.74           C  
ATOM   3034  O   ARG A 192     -22.030  14.165   4.825  1.00 40.95           O  
ATOM   3035  CB  ARG A 192     -21.530  11.160   5.223  1.00 47.55           C  
ATOM   3036  CG  ARG A 192     -20.974  11.125   6.662  1.00 51.45           C  
ATOM   3037  CD  ARG A 192     -21.651  10.040   7.508  1.00 56.58           C  
ATOM   3038  NE  ARG A 192     -21.094   9.999   8.866  1.00 59.21           N  
ATOM   3039  CZ  ARG A 192     -19.955   9.381   9.221  1.00 63.58           C  
ATOM   3040  NH1 ARG A 192     -19.201   8.747   8.314  1.00 50.62           N  
ATOM   3041  NH2 ARG A 192     -19.564   9.402  10.499  1.00 62.62           N1+
ATOM   3042  H   ARG A 192     -19.112  10.980   4.607  1.00 57.82           H  
ATOM   3043  HA  ARG A 192     -21.389  12.144   3.310  1.00 58.74           H  
ATOM   3044  HB2 ARG A 192     -22.597  11.385   5.267  1.00 56.97           H  
ATOM   3045  HB3 ARG A 192     -21.465  10.160   4.789  1.00 56.97           H  
ATOM   3046  HG2 ARG A 192     -19.897  10.952   6.638  1.00 61.65           H  
ATOM   3047  HG3 ARG A 192     -21.115  12.089   7.150  1.00 61.65           H  
ATOM   3048  HD2 ARG A 192     -22.719  10.246   7.585  1.00 67.81           H  
ATOM   3049  HD3 ARG A 192     -21.556   9.060   7.040  1.00 67.81           H  
ATOM   3050  HE  ARG A 192     -21.613  10.504   9.571  1.00 70.96           H  
ATOM   3051 HH11 ARG A 192     -19.495   8.722   7.349  1.00 60.66           H  
ATOM   3052 HH12 ARG A 192     -18.309   8.341   8.559  1.00 60.66           H  
ATOM   3053 HH21 ARG A 192     -20.126   9.868  11.197  1.00 75.06           H  
ATOM   3054 HH22 ARG A 192     -18.700   8.960  10.774  1.00 75.06           H  
ATOM   3055  N   PHE A 193     -19.831  14.148   5.339  1.00 49.49           N  
ATOM   3056  CA  PHE A 193     -19.787  15.453   5.992  1.00 41.77           C  
ATOM   3057  C   PHE A 193     -19.357  16.591   5.053  1.00 46.30           C  
ATOM   3058  O   PHE A 193     -19.396  17.731   5.500  1.00 40.99           O  
ATOM   3059  CB  PHE A 193     -18.780  15.402   7.162  1.00 38.18           C  
ATOM   3060  CG  PHE A 193     -19.157  14.487   8.312  1.00 46.54           C  
ATOM   3061  CD1 PHE A 193     -20.430  14.581   8.913  1.00 41.75           C  
ATOM   3062  CD2 PHE A 193     -18.221  13.555   8.808  1.00 48.21           C  
ATOM   3063  CE1 PHE A 193     -20.771  13.743   9.991  1.00 43.98           C  
ATOM   3064  CE2 PHE A 193     -18.556  12.729   9.896  1.00 48.87           C  
ATOM   3065  CZ  PHE A 193     -19.830  12.825  10.490  1.00 51.44           C  
ATOM   3066  H   PHE A 193     -18.967  13.623   5.303  1.00 59.30           H  
ATOM   3067  HA  PHE A 193     -20.769  15.708   6.380  1.00 50.04           H  
ATOM   3068  HB2 PHE A 193     -17.792  15.129   6.793  1.00 45.72           H  
ATOM   3069  HB3 PHE A 193     -18.666  16.392   7.601  1.00 45.72           H  
ATOM   3070  HD1 PHE A 193     -21.152  15.299   8.560  1.00 50.01           H  
ATOM   3071  HD2 PHE A 193     -17.240  13.479   8.363  1.00 57.76           H  
ATOM   3072  HE1 PHE A 193     -21.747  13.820  10.447  1.00 52.69           H  
ATOM   3073  HE2 PHE A 193     -17.831  12.024  10.276  1.00 58.55           H  
ATOM   3074  HZ  PHE A 193     -20.085  12.197  11.330  1.00 61.64           H  
ATOM   3075  N   MET A 194     -18.964  16.325   3.792  1.00 42.36           N  
ATOM   3076  CA  MET A 194     -18.367  17.293   2.852  1.00 43.70           C  
ATOM   3077  C   MET A 194     -19.173  18.572   2.517  1.00 42.29           C  
ATOM   3078  O   MET A 194     -18.610  19.484   1.915  1.00 39.92           O  
ATOM   3079  CB  MET A 194     -17.939  16.573   1.555  1.00 44.19           C  
ATOM   3080  CG  MET A 194     -19.097  16.048   0.684  1.00 51.70           C  
ATOM   3081  SD  MET A 194     -18.647  15.619  -1.019  1.00 80.10           S  
ATOM   3082  CE  MET A 194     -17.321  14.430  -0.714  1.00 66.09           C  
ATOM   3083  H   MET A 194     -18.985  15.360   3.493  1.00 50.74           H  
ATOM   3084  HA  MET A 194     -17.453  17.644   3.335  1.00 52.35           H  
ATOM   3085  HB2 MET A 194     -17.339  17.261   0.958  1.00 52.94           H  
ATOM   3086  HB3 MET A 194     -17.268  15.751   1.808  1.00 52.94           H  
ATOM   3087  HG2 MET A 194     -19.575  15.192   1.152  1.00 61.95           H  
ATOM   3088  HG3 MET A 194     -19.877  16.799   0.604  1.00 61.95           H  
ATOM   3089  HE1 MET A 194     -17.007  13.962  -1.647  1.00 79.22           H  
ATOM   3090  HE2 MET A 194     -16.460  14.923  -0.268  1.00 79.22           H  
ATOM   3091  HE3 MET A 194     -17.671  13.659  -0.031  1.00 79.22           H  
ATOM   3092  N   HIS A 195     -20.462  18.651   2.888  1.00 41.41           N  
ATOM   3093  CA  HIS A 195     -21.346  19.802   2.662  1.00 41.41           C  
ATOM   3094  C   HIS A 195     -22.106  20.239   3.923  1.00 43.74           C  
ATOM   3095  O   HIS A 195     -23.044  21.029   3.826  1.00 44.61           O  
ATOM   3096  CB  HIS A 195     -22.262  19.586   1.438  1.00 44.73           C  
ATOM   3097  CG  HIS A 195     -21.551  19.413   0.121  1.00 51.61           C  
ATOM   3098  ND1 HIS A 195     -20.751  20.412  -0.444  1.00 54.53           N  
ATOM   3099  CD2 HIS A 195     -21.569  18.325  -0.726  1.00 53.10           C  
ATOM   3100  CE1 HIS A 195     -20.301  19.887  -1.575  1.00 57.30           C  
ATOM   3101  NE2 HIS A 195     -20.750  18.650  -1.791  1.00 55.79           N  
ATOM   3102  H   HIS A 195     -20.858  17.861   3.377  1.00 49.60           H  
ATOM   3103  HA  HIS A 195     -20.729  20.669   2.436  1.00 49.60           H  
ATOM   3104  HB2 HIS A 195     -22.895  18.714   1.606  1.00 53.59           H  
ATOM   3105  HB3 HIS A 195     -22.939  20.432   1.316  1.00 53.59           H  
ATOM   3106  HD2 HIS A 195     -22.070  17.371  -0.651  1.00 63.63           H  
ATOM   3107  HE1 HIS A 195     -19.642  20.409  -2.252  1.00 68.67           H  
ATOM   3108  HE2 HIS A 195     -20.534  18.063  -2.585  1.00 66.86           H  
ATOM   3109  N   MET A 196     -21.692  19.764   5.110  1.00 35.22           N  
ATOM   3110  CA  MET A 196     -22.309  20.063   6.404  1.00 36.17           C  
ATOM   3111  C   MET A 196     -21.695  21.343   7.008  1.00 37.24           C  
ATOM   3112  O   MET A 196     -21.274  21.366   8.167  1.00 40.84           O  
ATOM   3113  CB  MET A 196     -22.088  18.849   7.333  1.00 45.29           C  
ATOM   3114  CG  MET A 196     -22.760  17.562   6.835  1.00 48.31           C  
ATOM   3115  SD  MET A 196     -24.568  17.598   6.764  1.00 69.05           S  
ATOM   3116  CE  MET A 196     -24.853  15.943   6.084  1.00 44.67           C  
ATOM   3117  H   MET A 196     -20.888  19.150   5.119  1.00 42.17           H  
ATOM   3118  HA  MET A 196     -23.380  20.235   6.285  1.00 43.32           H  
ATOM   3119  HB2 MET A 196     -21.019  18.666   7.453  1.00 54.26           H  
ATOM   3120  HB3 MET A 196     -22.475  19.058   8.326  1.00 54.26           H  
ATOM   3121  HG2 MET A 196     -22.386  17.294   5.847  1.00 57.88           H  
ATOM   3122  HG3 MET A 196     -22.490  16.746   7.503  1.00 57.88           H  
ATOM   3123  HE1 MET A 196     -25.921  15.756   5.982  1.00 53.51           H  
ATOM   3124  HE2 MET A 196     -24.391  15.851   5.100  1.00 53.51           H  
ATOM   3125  HE3 MET A 196     -24.429  15.181   6.738  1.00 53.51           H  
ATOM   3126  N   PHE A 197     -21.658  22.418   6.199  1.00 35.99           N  
ATOM   3127  CA  PHE A 197     -21.047  23.718   6.479  1.00 37.21           C  
ATOM   3128  C   PHE A 197     -21.779  24.570   7.538  1.00 39.83           C  
ATOM   3129  O   PHE A 197     -21.311  25.663   7.856  1.00 37.67           O  
ATOM   3130  CB  PHE A 197     -20.916  24.503   5.154  1.00 30.94           C  
ATOM   3131  CG  PHE A 197     -19.850  23.955   4.217  1.00 37.36           C  
ATOM   3132  CD1 PHE A 197     -18.496  23.966   4.611  1.00 31.75           C  
ATOM   3133  CD2 PHE A 197     -20.198  23.441   2.951  1.00 46.88           C  
ATOM   3134  CE1 PHE A 197     -17.497  23.460   3.758  1.00 37.43           C  
ATOM   3135  CE2 PHE A 197     -19.199  22.943   2.091  1.00 43.91           C  
ATOM   3136  CZ  PHE A 197     -17.850  22.951   2.494  1.00 40.40           C  
ATOM   3137  H   PHE A 197     -22.045  22.299   5.272  1.00 43.10           H  
ATOM   3138  HA  PHE A 197     -20.051  23.533   6.853  1.00 44.56           H  
ATOM   3139  HB2 PHE A 197     -21.878  24.541   4.642  1.00 37.04           H  
ATOM   3140  HB3 PHE A 197     -20.645  25.543   5.347  1.00 37.04           H  
ATOM   3141  HD1 PHE A 197     -18.229  24.369   5.573  1.00 38.01           H  
ATOM   3142  HD2 PHE A 197     -21.231  23.424   2.634  1.00 56.17           H  
ATOM   3143  HE1 PHE A 197     -16.462  23.468   4.068  1.00 44.83           H  
ATOM   3144  HE2 PHE A 197     -19.470  22.547   1.124  1.00 52.61           H  
ATOM   3145  HZ  PHE A 197     -17.087  22.571   1.832  1.00 48.39           H  
ATOM   3146  N   GLN A 198     -22.895  24.072   8.098  1.00 39.10           N  
ATOM   3147  CA  GLN A 198     -23.713  24.736   9.116  1.00 40.55           C  
ATOM   3148  C   GLN A 198     -23.920  23.881  10.372  1.00 39.22           C  
ATOM   3149  O   GLN A 198     -24.425  24.396  11.369  1.00 45.46           O  
ATOM   3150  CB  GLN A 198     -25.067  25.160   8.499  1.00 38.27           C  
ATOM   3151  CG  GLN A 198     -24.942  26.160   7.329  1.00 34.62           C  
ATOM   3152  CD  GLN A 198     -24.297  27.504   7.687  1.00 46.31           C  
ATOM   3153  OE1 GLN A 198     -23.668  28.118   6.831  1.00 51.95           O  
ATOM   3154  NE2 GLN A 198     -24.404  27.961   8.937  1.00 40.14           N  
ATOM   3155  H   GLN A 198     -23.211  23.171   7.772  1.00 46.83           H  
ATOM   3156  HA  GLN A 198     -23.191  25.621   9.481  1.00 48.57           H  
ATOM   3157  HB2 GLN A 198     -25.589  24.272   8.139  1.00 45.84           H  
ATOM   3158  HB3 GLN A 198     -25.716  25.584   9.267  1.00 45.84           H  
ATOM   3159  HG2 GLN A 198     -24.387  25.712   6.505  1.00 41.45           H  
ATOM   3160  HG3 GLN A 198     -25.937  26.371   6.936  1.00 41.45           H  
ATOM   3161 HE21 GLN A 198     -23.972  28.843   9.177  1.00 48.08           H  
ATOM   3162 HE22 GLN A 198     -24.914  27.435   9.631  1.00 48.08           H  
ATOM   3163  N   SER A 199     -23.531  22.597  10.342  1.00 34.60           N  
ATOM   3164  CA  SER A 199     -23.677  21.674  11.460  1.00 40.86           C  
ATOM   3165  C   SER A 199     -22.382  21.694  12.276  1.00 36.81           C  
ATOM   3166  O   SER A 199     -21.333  21.282  11.785  1.00 36.52           O  
ATOM   3167  CB  SER A 199     -23.847  20.251  10.898  1.00 47.68           C  
ATOM   3168  OG  SER A 199     -25.122  20.098  10.311  1.00 56.28           O  
ATOM   3169  H   SER A 199     -23.066  22.252   9.515  1.00 41.43           H  
ATOM   3170  HA  SER A 199     -24.530  21.928  12.093  1.00 48.94           H  
ATOM   3171  HB2 SER A 199     -23.074  20.019  10.169  1.00 57.13           H  
ATOM   3172  HB3 SER A 199     -23.763  19.515  11.697  1.00 57.13           H  
ATOM   3173  HG  SER A 199     -25.204  20.714   9.599  1.00 67.45           H  
ATOM   3174  N   SER A 200     -22.474  22.120  13.543  1.00 32.36           N  
ATOM   3175  CA  SER A 200     -21.409  21.990  14.534  1.00 33.18           C  
ATOM   3176  C   SER A 200     -21.289  20.517  14.963  1.00 34.08           C  
ATOM   3177  O   SER A 200     -22.249  19.750  14.853  1.00 40.79           O  
ATOM   3178  CB  SER A 200     -21.789  22.818  15.781  1.00 30.60           C  
ATOM   3179  OG  SER A 200     -21.756  24.205  15.517  1.00 37.49           O  
ATOM   3180  H   SER A 200     -23.365  22.461  13.873  1.00 38.74           H  
ATOM   3181  HA  SER A 200     -20.458  22.336  14.126  1.00 39.73           H  
ATOM   3182  HB2 SER A 200     -22.780  22.548  16.151  1.00 36.63           H  
ATOM   3183  HB3 SER A 200     -21.088  22.633  16.597  1.00 36.63           H  
ATOM   3184  HG  SER A 200     -21.962  24.653  16.331  1.00 44.90           H  
ATOM   3185  N   TRP A 201     -20.131  20.143  15.527  1.00 39.06           N  
ATOM   3186  CA  TRP A 201     -19.995  18.938  16.348  1.00 39.27           C  
ATOM   3187  C   TRP A 201     -20.781  19.157  17.650  1.00 38.51           C  
ATOM   3188  O   TRP A 201     -20.844  20.284  18.142  1.00 37.57           O  
ATOM   3189  CB  TRP A 201     -18.505  18.693  16.661  1.00 35.07           C  
ATOM   3190  CG  TRP A 201     -17.629  18.528  15.454  1.00 36.46           C  
ATOM   3191  CD1 TRP A 201     -16.748  19.441  14.985  1.00 33.06           C  
ATOM   3192  CD2 TRP A 201     -17.566  17.401  14.530  1.00 39.19           C  
ATOM   3193  NE1 TRP A 201     -16.162  18.966  13.829  1.00 28.34           N  
ATOM   3194  CE2 TRP A 201     -16.644  17.719  13.487  1.00 40.20           C  
ATOM   3195  CE3 TRP A 201     -18.211  16.145  14.454  1.00 41.05           C  
ATOM   3196  CZ2 TRP A 201     -16.397  16.846  12.412  1.00 37.45           C  
ATOM   3197  CZ3 TRP A 201     -17.979  15.266  13.377  1.00 42.63           C  
ATOM   3198  CH2 TRP A 201     -17.076  15.615  12.355  1.00 37.69           C  
ATOM   3199  H   TRP A 201     -19.378  20.815  15.575  1.00 46.78           H  
ATOM   3200  HA  TRP A 201     -20.401  18.081  15.807  1.00 47.04           H  
ATOM   3201  HB2 TRP A 201     -18.111  19.516  17.260  1.00 42.00           H  
ATOM   3202  HB3 TRP A 201     -18.397  17.795  17.272  1.00 42.00           H  
ATOM   3203  HD1 TRP A 201     -16.559  20.402  15.441  1.00 39.59           H  
ATOM   3204  HE1 TRP A 201     -15.480  19.500  13.303  1.00 33.92           H  
ATOM   3205  HE3 TRP A 201     -18.904  15.860  15.228  1.00 49.17           H  
ATOM   3206  HZ2 TRP A 201     -15.697  17.110  11.636  1.00 44.85           H  
ATOM   3207  HZ3 TRP A 201     -18.502  14.322  13.340  1.00 51.07           H  
ATOM   3208  HH2 TRP A 201     -16.901  14.938  11.531  1.00 45.14           H  
ATOM   3209  N   ASN A 202     -21.407  18.104  18.194  1.00 41.31           N  
ATOM   3210  CA  ASN A 202     -22.236  18.204  19.403  1.00 41.62           C  
ATOM   3211  C   ASN A 202     -21.382  18.497  20.650  1.00 38.82           C  
ATOM   3212  O   ASN A 202     -21.831  19.192  21.560  1.00 40.44           O  
ATOM   3213  CB  ASN A 202     -23.018  16.889  19.633  1.00 45.40           C  
ATOM   3214  CG  ASN A 202     -23.948  16.506  18.476  1.00 54.45           C  
ATOM   3215  OD1 ASN A 202     -24.658  17.347  17.928  1.00 48.97           O  
ATOM   3216  ND2 ASN A 202     -23.922  15.234  18.072  1.00 49.80           N  
ATOM   3217  H   ASN A 202     -21.322  17.198  17.746  1.00 49.49           H  
ATOM   3218  HA  ASN A 202     -22.946  19.025  19.278  1.00 49.86           H  
ATOM   3219  HB2 ASN A 202     -22.321  16.071  19.821  1.00 54.39           H  
ATOM   3220  HB3 ASN A 202     -23.631  16.976  20.531  1.00 54.39           H  
ATOM   3221 HD21 ASN A 202     -24.519  14.934  17.316  1.00 59.68           H  
ATOM   3222 HD22 ASN A 202     -23.299  14.576  18.517  1.00 59.68           H  
ATOM   3223  N   ASP A 203     -20.146  17.978  20.658  1.00 36.22           N  
ATOM   3224  CA  ASP A 203     -19.130  18.107  21.698  1.00 42.73           C  
ATOM   3225  C   ASP A 203     -17.789  17.596  21.138  1.00 42.48           C  
ATOM   3226  O   ASP A 203     -17.693  17.196  19.974  1.00 40.27           O  
ATOM   3227  CB  ASP A 203     -19.579  17.407  23.017  1.00 45.22           C  
ATOM   3228  CG  ASP A 203     -20.161  15.993  22.882  1.00 53.56           C  
ATOM   3229  OD1 ASP A 203     -19.765  15.278  21.937  1.00 45.43           O  
ATOM   3230  OD2 ASP A 203     -21.003  15.648  23.738  1.00 60.76           O1-
ATOM   3231  H   ASP A 203     -19.872  17.431  19.854  1.00 43.37           H  
ATOM   3232  HA  ASP A 203     -18.992  19.168  21.904  1.00 51.19           H  
ATOM   3233  HB2 ASP A 203     -18.759  17.367  23.734  1.00 54.17           H  
ATOM   3234  HB3 ASP A 203     -20.339  18.026  23.495  1.00 54.17           H  
ATOM   3235  N   PHE A 204     -16.748  17.591  21.986  1.00 40.59           N  
ATOM   3236  CA  PHE A 204     -15.434  17.016  21.688  1.00 38.17           C  
ATOM   3237  C   PHE A 204     -15.477  15.488  21.544  1.00 46.01           C  
ATOM   3238  O   PHE A 204     -14.702  14.951  20.757  1.00 46.54           O  
ATOM   3239  CB  PHE A 204     -14.441  17.392  22.805  1.00 34.20           C  
ATOM   3240  CG  PHE A 204     -13.879  18.789  22.649  1.00 42.30           C  
ATOM   3241  CD1 PHE A 204     -12.645  18.976  21.994  1.00 34.17           C  
ATOM   3242  CD2 PHE A 204     -14.596  19.907  23.124  1.00 47.84           C  
ATOM   3243  CE1 PHE A 204     -12.130  20.274  21.822  1.00 34.71           C  
ATOM   3244  CE2 PHE A 204     -14.083  21.204  22.932  1.00 38.02           C  
ATOM   3245  CZ  PHE A 204     -12.846  21.389  22.291  1.00 31.41           C  
ATOM   3246  H   PHE A 204     -16.895  17.946  22.919  1.00 48.61           H  
ATOM   3247  HA  PHE A 204     -15.077  17.422  20.739  1.00 45.71           H  
ATOM   3248  HB2 PHE A 204     -14.906  17.293  23.787  1.00 40.95           H  
ATOM   3249  HB3 PHE A 204     -13.595  16.701  22.813  1.00 40.95           H  
ATOM   3250  HD1 PHE A 204     -12.090  18.128  21.620  1.00 40.92           H  
ATOM   3251  HD2 PHE A 204     -15.547  19.777  23.619  1.00 57.32           H  
ATOM   3252  HE1 PHE A 204     -11.179  20.417  21.339  1.00 41.57           H  
ATOM   3253  HE2 PHE A 204     -14.637  22.064  23.274  1.00 45.53           H  
ATOM   3254  HZ  PHE A 204     -12.448  22.383  22.155  1.00 37.60           H  
ATOM   3255  N   ALA A 205     -16.404  14.809  22.244  1.00 43.00           N  
ATOM   3256  CA  ALA A 205     -16.627  13.367  22.156  1.00 43.94           C  
ATOM   3257  C   ALA A 205     -17.225  12.948  20.800  1.00 47.67           C  
ATOM   3258  O   ALA A 205     -16.968  11.831  20.358  1.00 45.89           O  
ATOM   3259  CB  ALA A 205     -17.571  12.934  23.289  1.00 38.34           C  
ATOM   3260  H   ALA A 205     -17.028  15.331  22.842  1.00 51.51           H  
ATOM   3261  HA  ALA A 205     -15.672  12.859  22.297  1.00 52.64           H  
ATOM   3262  HB1 ALA A 205     -17.713  11.853  23.290  1.00 45.92           H  
ATOM   3263  HB2 ALA A 205     -17.161  13.207  24.262  1.00 45.92           H  
ATOM   3264  HB3 ALA A 205     -18.555  13.393  23.205  1.00 45.92           H  
ATOM   3265  N   ASP A 206     -17.981  13.838  20.129  1.00 40.60           N  
ATOM   3266  CA  ASP A 206     -18.595  13.615  18.821  1.00 39.11           C  
ATOM   3267  C   ASP A 206     -17.565  13.700  17.678  1.00 44.07           C  
ATOM   3268  O   ASP A 206     -17.601  12.857  16.782  1.00 41.32           O  
ATOM   3269  CB  ASP A 206     -19.734  14.645  18.618  1.00 40.20           C  
ATOM   3270  CG  ASP A 206     -20.527  14.492  17.315  1.00 46.08           C  
ATOM   3271  OD1 ASP A 206     -20.780  13.333  16.918  1.00 50.76           O  
ATOM   3272  OD2 ASP A 206     -20.899  15.545  16.752  1.00 44.81           O1-
ATOM   3273  H   ASP A 206     -18.194  14.714  20.590  1.00 48.63           H  
ATOM   3274  HA  ASP A 206     -19.026  12.613  18.820  1.00 46.84           H  
ATOM   3275  HB2 ASP A 206     -20.446  14.560  19.439  1.00 48.15           H  
ATOM   3276  HB3 ASP A 206     -19.337  15.659  18.665  1.00 48.15           H  
ATOM   3277  N   PHE A 207     -16.621  14.661  17.724  1.00 36.56           N  
ATOM   3278  CA  PHE A 207     -15.504  14.731  16.774  1.00 40.98           C  
ATOM   3279  C   PHE A 207     -14.487  13.606  17.034  1.00 41.49           C  
ATOM   3280  O   PHE A 207     -13.961  13.036  16.080  1.00 37.24           O  
ATOM   3281  CB  PHE A 207     -14.780  16.095  16.876  1.00 33.25           C  
ATOM   3282  CG  PHE A 207     -13.555  16.210  15.973  1.00 37.13           C  
ATOM   3283  CD1 PHE A 207     -13.685  16.008  14.584  1.00 34.99           C  
ATOM   3284  CD2 PHE A 207     -12.274  16.432  16.523  1.00 27.27           C  
ATOM   3285  CE1 PHE A 207     -12.551  16.009  13.752  1.00 28.51           C  
ATOM   3286  CE2 PHE A 207     -11.137  16.438  15.690  1.00 30.63           C  
ATOM   3287  CZ  PHE A 207     -11.274  16.217  14.306  1.00 25.26           C  
ATOM   3288  H   PHE A 207     -16.641  15.324  18.486  1.00 43.79           H  
ATOM   3289  HA  PHE A 207     -15.900  14.614  15.763  1.00 49.09           H  
ATOM   3290  HB2 PHE A 207     -15.470  16.896  16.611  1.00 39.81           H  
ATOM   3291  HB3 PHE A 207     -14.485  16.283  17.910  1.00 39.81           H  
ATOM   3292  HD1 PHE A 207     -14.655  15.814  14.156  1.00 41.90           H  
ATOM   3293  HD2 PHE A 207     -12.155  16.581  17.586  1.00 32.63           H  
ATOM   3294  HE1 PHE A 207     -12.667  15.846  12.693  1.00 34.13           H  
ATOM   3295  HE2 PHE A 207     -10.160  16.609  16.114  1.00 36.67           H  
ATOM   3296  HZ  PHE A 207     -10.404  16.217  13.667  1.00 30.22           H  
ATOM   3297  N   GLU A 208     -14.235  13.274  18.311  1.00 37.71           N  
ATOM   3298  CA  GLU A 208     -13.351  12.196  18.749  1.00 46.12           C  
ATOM   3299  C   GLU A 208     -13.809  10.809  18.267  1.00 46.61           C  
ATOM   3300  O   GLU A 208     -12.970   9.967  17.965  1.00 42.76           O  
ATOM   3301  CB  GLU A 208     -13.212  12.270  20.278  1.00 38.61           C  
ATOM   3302  CG  GLU A 208     -12.367  11.164  20.939  1.00 49.13           C  
ATOM   3303  CD  GLU A 208     -12.024  11.454  22.405  1.00 72.23           C  
ATOM   3304  OE1 GLU A 208     -12.539  12.455  22.953  1.00 62.09           O  
ATOM   3305  OE2 GLU A 208     -11.246  10.650  22.961  1.00 60.66           O1-
ATOM   3306  H   GLU A 208     -14.693  13.805  19.040  1.00 45.16           H  
ATOM   3307  HA  GLU A 208     -12.369  12.386  18.324  1.00 55.26           H  
ATOM   3308  HB2 GLU A 208     -12.776  13.239  20.521  1.00 46.25           H  
ATOM   3309  HB3 GLU A 208     -14.203  12.255  20.727  1.00 46.25           H  
ATOM   3310  HG2 GLU A 208     -12.882  10.205  20.891  1.00 58.87           H  
ATOM   3311  HG3 GLU A 208     -11.432  11.047  20.392  1.00 58.87           H  
ATOM   3312  N   LYS A 209     -15.128  10.608  18.119  1.00 49.75           N  
ATOM   3313  CA  LYS A 209     -15.770   9.401  17.599  1.00 50.24           C  
ATOM   3314  C   LYS A 209     -15.438   9.150  16.118  1.00 51.15           C  
ATOM   3315  O   LYS A 209     -15.316   7.996  15.713  1.00 50.91           O  
ATOM   3316  CB  LYS A 209     -17.285   9.586  17.797  1.00 55.92           C  
ATOM   3317  CG  LYS A 209     -18.152   8.320  17.709  1.00 57.35           C  
ATOM   3318  CD  LYS A 209     -19.363   8.402  18.659  1.00 80.40           C  
ATOM   3319  CE  LYS A 209     -20.311   9.581  18.373  1.00 86.52           C  
ATOM   3320  NZ  LYS A 209     -21.240   9.808  19.493  1.00 67.84           N1+
ATOM   3321  H   LYS A 209     -15.742  11.362  18.395  1.00 59.62           H  
ATOM   3322  HA  LYS A 209     -15.421   8.554  18.193  1.00 60.20           H  
ATOM   3323  HB2 LYS A 209     -17.429   9.998  18.793  1.00 67.02           H  
ATOM   3324  HB3 LYS A 209     -17.672  10.337  17.108  1.00 67.02           H  
ATOM   3325  HG2 LYS A 209     -18.473   8.152  16.680  1.00 68.73           H  
ATOM   3326  HG3 LYS A 209     -17.558   7.450  17.990  1.00 68.73           H  
ATOM   3327  HD2 LYS A 209     -19.923   7.467  18.615  1.00 96.39           H  
ATOM   3328  HD3 LYS A 209     -18.990   8.476  19.682  1.00 96.39           H  
ATOM   3329  HE2 LYS A 209     -19.761  10.508  18.220  1.00103.74           H  
ATOM   3330  HE3 LYS A 209     -20.879   9.399  17.460  1.00103.74           H  
ATOM   3331  HZ1 LYS A 209     -21.843  10.588  19.274  1.00 81.31           H  
ATOM   3332  HZ2 LYS A 209     -21.799   8.981  19.645  1.00 81.31           H  
ATOM   3333  HZ3 LYS A 209     -20.713  10.019  20.329  1.00 81.31           H  
ATOM   3334  N   ILE A 210     -15.240  10.223  15.333  1.00 47.61           N  
ATOM   3335  CA  ILE A 210     -14.795  10.179  13.939  1.00 43.28           C  
ATOM   3336  C   ILE A 210     -13.264  10.032  13.879  1.00 45.02           C  
ATOM   3337  O   ILE A 210     -12.755   9.326  13.009  1.00 41.80           O  
ATOM   3338  CB  ILE A 210     -15.206  11.506  13.233  1.00 43.40           C  
ATOM   3339  CG1 ILE A 210     -16.709  11.835  13.376  1.00 47.07           C  
ATOM   3340  CG2 ILE A 210     -14.790  11.567  11.751  1.00 37.53           C  
ATOM   3341  CD1 ILE A 210     -17.662  10.702  12.978  1.00 42.59           C  
ATOM   3342  H   ILE A 210     -15.347  11.137  15.750  1.00 57.04           H  
ATOM   3343  HA  ILE A 210     -15.250   9.330  13.428  1.00 51.84           H  
ATOM   3344  HB  ILE A 210     -14.679  12.328  13.716  1.00 52.00           H  
ATOM   3345 HG12 ILE A 210     -16.924  12.130  14.402  1.00 56.40           H  
ATOM   3346 HG13 ILE A 210     -16.937  12.710  12.770  1.00 56.40           H  
ATOM   3347 HG21 ILE A 210     -15.136  12.494  11.292  1.00 44.95           H  
ATOM   3348 HG22 ILE A 210     -13.707  11.545  11.623  1.00 44.95           H  
ATOM   3349 HG23 ILE A 210     -15.207  10.734  11.184  1.00 44.95           H  
ATOM   3350 HD11 ILE A 210     -18.696  11.046  13.007  1.00 51.01           H  
ATOM   3351 HD12 ILE A 210     -17.452  10.348  11.970  1.00 51.01           H  
ATOM   3352 HD13 ILE A 210     -17.586   9.853  13.657  1.00 51.01           H  
ATOM   3353  N   PHE A 211     -12.545  10.708  14.789  1.00 37.52           N  
ATOM   3354  CA  PHE A 211     -11.100  10.878  14.758  1.00 36.44           C  
ATOM   3355  C   PHE A 211     -10.320   9.609  15.149  1.00 37.55           C  
ATOM   3356  O   PHE A 211      -9.277   9.362  14.549  1.00 39.48           O  
ATOM   3357  CB  PHE A 211     -10.732  12.020  15.721  1.00 35.34           C  
ATOM   3358  CG  PHE A 211      -9.254  12.334  15.743  1.00 33.34           C  
ATOM   3359  CD1 PHE A 211      -8.669  13.051  14.684  1.00 32.07           C  
ATOM   3360  CD2 PHE A 211      -8.450  11.832  16.786  1.00 32.84           C  
ATOM   3361  CE1 PHE A 211      -7.280  13.253  14.670  1.00 30.34           C  
ATOM   3362  CE2 PHE A 211      -7.064  12.056  16.783  1.00 28.44           C  
ATOM   3363  CZ  PHE A 211      -6.482  12.770  15.722  1.00 26.13           C  
ATOM   3364  H   PHE A 211     -13.051  11.258  15.471  1.00 44.93           H  
ATOM   3365  HA  PHE A 211     -10.810  11.171  13.747  1.00 43.64           H  
ATOM   3366  HB2 PHE A 211     -11.269  12.930  15.450  1.00 42.32           H  
ATOM   3367  HB3 PHE A 211     -11.048  11.766  16.730  1.00 42.32           H  
ATOM   3368  HD1 PHE A 211      -9.275  13.420  13.869  1.00 38.39           H  
ATOM   3369  HD2 PHE A 211      -8.903  11.247  17.570  1.00 39.32           H  
ATOM   3370  HE1 PHE A 211      -6.828  13.769  13.843  1.00 36.33           H  
ATOM   3371  HE2 PHE A 211      -6.446  11.658  17.573  1.00 34.03           H  
ATOM   3372  HZ  PHE A 211      -5.421  12.939  15.707  1.00 31.27           H  
ATOM   3373  N   VAL A 212     -10.794   8.809  16.123  1.00 37.23           N  
ATOM   3374  CA  VAL A 212     -10.114   7.591  16.599  1.00 43.77           C  
ATOM   3375  C   VAL A 212      -9.998   6.482  15.531  1.00 33.54           C  
ATOM   3376  O   VAL A 212      -9.121   5.627  15.641  1.00 34.46           O  
ATOM   3377  CB  VAL A 212     -10.804   7.036  17.874  1.00 44.49           C  
ATOM   3378  CG1 VAL A 212     -10.569   7.949  19.091  1.00 41.12           C  
ATOM   3379  CG2 VAL A 212     -12.296   6.688  17.683  1.00 42.41           C  
ATOM   3380  H   VAL A 212     -11.647   9.077  16.595  1.00 44.58           H  
ATOM   3381  HA  VAL A 212      -9.092   7.871  16.863  1.00 52.44           H  
ATOM   3382  HB  VAL A 212     -10.310   6.097  18.130  1.00 53.30           H  
ATOM   3383 HG11 VAL A 212     -11.067   7.565  19.981  1.00 49.25           H  
ATOM   3384 HG12 VAL A 212      -9.505   8.015  19.318  1.00 49.25           H  
ATOM   3385 HG13 VAL A 212     -10.919   8.965  18.924  1.00 49.25           H  
ATOM   3386 HG21 VAL A 212     -12.735   6.330  18.614  1.00 50.81           H  
ATOM   3387 HG22 VAL A 212     -12.884   7.540  17.350  1.00 50.81           H  
ATOM   3388 HG23 VAL A 212     -12.429   5.897  16.944  1.00 50.81           H  
ATOM   3389  N   LYS A 213     -10.841   6.524  14.485  1.00 37.38           N  
ATOM   3390  CA  LYS A 213     -10.804   5.623  13.334  1.00 38.28           C  
ATOM   3391  C   LYS A 213      -9.707   5.991  12.315  1.00 34.41           C  
ATOM   3392  O   LYS A 213      -9.410   5.172  11.445  1.00 41.17           O  
ATOM   3393  CB  LYS A 213     -12.170   5.702  12.612  1.00 53.80           C  
ATOM   3394  CG  LYS A 213     -13.257   4.865  13.304  1.00 60.12           C  
ATOM   3395  CD  LYS A 213     -14.618   4.922  12.591  1.00 65.54           C  
ATOM   3396  CE  LYS A 213     -15.436   6.165  12.965  1.00 75.62           C  
ATOM   3397  NZ  LYS A 213     -16.739   6.181  12.282  1.00 91.29           N1+
ATOM   3398  H   LYS A 213     -11.525   7.267  14.464  1.00 44.77           H  
ATOM   3399  HA  LYS A 213     -10.619   4.599  13.666  1.00 45.85           H  
ATOM   3400  HB2 LYS A 213     -12.488   6.740  12.521  1.00 64.48           H  
ATOM   3401  HB3 LYS A 213     -12.079   5.332  11.589  1.00 64.48           H  
ATOM   3402  HG2 LYS A 213     -12.924   3.827  13.326  1.00 72.06           H  
ATOM   3403  HG3 LYS A 213     -13.367   5.166  14.347  1.00 72.06           H  
ATOM   3404  HD2 LYS A 213     -14.478   4.864  11.510  1.00 78.56           H  
ATOM   3405  HD3 LYS A 213     -15.191   4.036  12.869  1.00 78.56           H  
ATOM   3406  HE2 LYS A 213     -15.618   6.167  14.037  1.00 90.66           H  
ATOM   3407  HE3 LYS A 213     -14.891   7.077  12.718  1.00 90.66           H  
ATOM   3408  HZ1 LYS A 213     -16.594   6.206  11.283  1.00109.46           H  
ATOM   3409  HZ2 LYS A 213     -17.255   5.348  12.527  1.00109.46           H  
ATOM   3410  HZ3 LYS A 213     -17.258   6.996  12.574  1.00109.46           H  
ATOM   3411  N   ILE A 214      -9.123   7.200  12.405  1.00 35.61           N  
ATOM   3412  CA  ILE A 214      -8.223   7.786  11.407  1.00 34.86           C  
ATOM   3413  C   ILE A 214      -6.926   8.368  11.980  1.00 34.74           C  
ATOM   3414  O   ILE A 214      -6.068   8.790  11.204  1.00 32.23           O  
ATOM   3415  CB  ILE A 214      -8.983   8.802  10.521  1.00 33.69           C  
ATOM   3416  CG1 ILE A 214      -9.552  10.008  11.307  1.00 32.51           C  
ATOM   3417  CG2 ILE A 214     -10.061   8.114   9.681  1.00 32.27           C  
ATOM   3418  CD1 ILE A 214     -10.082  11.155  10.432  1.00 31.29           C  
ATOM   3419  H   ILE A 214      -9.407   7.803  13.165  1.00 42.65           H  
ATOM   3420  HA  ILE A 214      -7.869   6.992  10.747  1.00 41.74           H  
ATOM   3421  HB  ILE A 214      -8.253   9.192   9.817  1.00 40.34           H  
ATOM   3422 HG12 ILE A 214     -10.351   9.666  11.963  1.00 38.93           H  
ATOM   3423 HG13 ILE A 214      -8.784  10.424  11.960  1.00 38.93           H  
ATOM   3424 HG21 ILE A 214     -10.401   8.813   8.928  1.00 38.64           H  
ATOM   3425 HG22 ILE A 214      -9.675   7.237   9.162  1.00 38.64           H  
ATOM   3426 HG23 ILE A 214     -10.922   7.810  10.276  1.00 38.64           H  
ATOM   3427 HD11 ILE A 214     -10.402  11.992  11.054  1.00 37.46           H  
ATOM   3428 HD12 ILE A 214      -9.315  11.526   9.753  1.00 37.46           H  
ATOM   3429 HD13 ILE A 214     -10.943  10.848   9.838  1.00 37.46           H  
ATOM   3430  N   SER A 215      -6.769   8.404  13.311  1.00 37.36           N  
ATOM   3431  CA  SER A 215      -5.596   8.938  13.994  1.00 29.90           C  
ATOM   3432  C   SER A 215      -4.358   8.059  13.746  1.00 34.70           C  
ATOM   3433  O   SER A 215      -4.469   6.835  13.663  1.00 36.44           O  
ATOM   3434  CB  SER A 215      -5.911   9.053  15.503  1.00 32.76           C  
ATOM   3435  OG  SER A 215      -6.030   7.803  16.157  1.00 32.31           O  
ATOM   3436  H   SER A 215      -7.509   8.040  13.895  1.00 44.74           H  
ATOM   3437  HA  SER A 215      -5.413   9.940  13.602  1.00 35.79           H  
ATOM   3438  HB2 SER A 215      -5.131   9.628  16.003  1.00 39.22           H  
ATOM   3439  HB3 SER A 215      -6.841   9.599  15.648  1.00 39.22           H  
ATOM   3440  HG  SER A 215      -5.207   7.342  16.090  1.00 38.69           H  
ATOM   3441  N   ASN A 216      -3.184   8.698  13.658  1.00 32.02           N  
ATOM   3442  CA  ASN A 216      -1.880   8.037  13.652  1.00 28.97           C  
ATOM   3443  C   ASN A 216      -1.192   8.263  15.011  1.00 25.77           C  
ATOM   3444  O   ASN A 216      -1.819   8.751  15.950  1.00 27.50           O  
ATOM   3445  CB  ASN A 216      -1.026   8.505  12.442  1.00 27.25           C  
ATOM   3446  CG  ASN A 216      -0.635   9.988  12.359  1.00 31.36           C  
ATOM   3447  OD1 ASN A 216      -0.723  10.748  13.321  1.00 25.90           O  
ATOM   3448  ND2 ASN A 216      -0.155  10.392  11.184  1.00 26.21           N  
ATOM   3449  H   ASN A 216      -3.178   9.704  13.770  1.00 38.33           H  
ATOM   3450  HA  ASN A 216      -2.003   6.957  13.555  1.00 34.67           H  
ATOM   3451  HB2 ASN A 216      -0.106   7.921  12.396  1.00 32.62           H  
ATOM   3452  HB3 ASN A 216      -1.570   8.253  11.530  1.00 32.62           H  
ATOM   3453 HD21 ASN A 216       0.250  11.320  11.110  1.00 31.36           H  
ATOM   3454 HD22 ASN A 216      -0.086   9.747  10.411  1.00 31.36           H  
ATOM   3455  N   THR A 217       0.093   7.887  15.114  1.00 22.49           N  
ATOM   3456  CA  THR A 217       0.913   7.922  16.328  1.00 27.22           C  
ATOM   3457  C   THR A 217       0.959   9.310  16.998  1.00 26.45           C  
ATOM   3458  O   THR A 217       0.660   9.414  18.189  1.00 28.28           O  
ATOM   3459  CB  THR A 217       2.331   7.400  15.988  1.00 28.22           C  
ATOM   3460  OG1 THR A 217       2.230   6.070  15.515  1.00 35.76           O  
ATOM   3461  CG2 THR A 217       3.299   7.371  17.185  1.00 26.07           C  
ATOM   3462  H   THR A 217       0.530   7.479  14.301  1.00 26.89           H  
ATOM   3463  HA  THR A 217       0.453   7.236  17.043  1.00 32.58           H  
ATOM   3464  HB  THR A 217       2.769   8.006  15.192  1.00 33.78           H  
ATOM   3465  HG1 THR A 217       1.877   5.530  16.206  1.00 42.82           H  
ATOM   3466 HG21 THR A 217       4.253   6.923  16.905  1.00 31.19           H  
ATOM   3467 HG22 THR A 217       3.517   8.373  17.555  1.00 31.19           H  
ATOM   3468 HG23 THR A 217       2.890   6.792  18.014  1.00 31.19           H  
ATOM   3469  N   ILE A 218       1.323  10.365  16.244  1.00 26.50           N  
ATOM   3470  CA  ILE A 218       1.475  11.719  16.781  1.00 24.76           C  
ATOM   3471  C   ILE A 218       0.106  12.395  16.956  1.00 21.10           C  
ATOM   3472  O   ILE A 218      -0.083  13.062  17.967  1.00 23.76           O  
ATOM   3473  CB  ILE A 218       2.415  12.578  15.880  1.00 24.01           C  
ATOM   3474  CG1 ILE A 218       3.827  11.937  15.816  1.00 23.65           C  
ATOM   3475  CG2 ILE A 218       2.499  14.054  16.353  1.00 20.88           C  
ATOM   3476  CD1 ILE A 218       4.906  12.763  15.099  1.00 23.81           C  
ATOM   3477  H   ILE A 218       1.527  10.221  15.266  1.00 31.72           H  
ATOM   3478  HA  ILE A 218       1.930  11.651  17.771  1.00 29.63           H  
ATOM   3479  HB  ILE A 218       2.003  12.575  14.871  1.00 28.73           H  
ATOM   3480 HG12 ILE A 218       4.181  11.719  16.822  1.00 28.29           H  
ATOM   3481 HG13 ILE A 218       3.758  10.972  15.314  1.00 28.29           H  
ATOM   3482 HG21 ILE A 218       3.155  14.656  15.727  1.00 24.97           H  
ATOM   3483 HG22 ILE A 218       1.537  14.562  16.327  1.00 24.97           H  
ATOM   3484 HG23 ILE A 218       2.872  14.115  17.373  1.00 24.97           H  
ATOM   3485 HD11 ILE A 218       5.826  12.186  15.001  1.00 28.49           H  
ATOM   3486 HD12 ILE A 218       4.588  13.051  14.100  1.00 28.49           H  
ATOM   3487 HD13 ILE A 218       5.163  13.667  15.650  1.00 28.49           H  
ATOM   3488  N   SER A 219      -0.852  12.232  16.027  1.00 18.71           N  
ATOM   3489  CA  SER A 219      -2.155  12.898  16.118  1.00 23.01           C  
ATOM   3490  C   SER A 219      -3.058  12.332  17.236  1.00 25.02           C  
ATOM   3491  O   SER A 219      -3.877  13.073  17.778  1.00 23.71           O  
ATOM   3492  CB  SER A 219      -2.838  12.882  14.739  1.00 22.20           C  
ATOM   3493  OG  SER A 219      -3.476  11.665  14.411  1.00 27.03           O  
ATOM   3494  H   SER A 219      -0.668  11.661  15.212  1.00 22.37           H  
ATOM   3495  HA  SER A 219      -1.964  13.943  16.361  1.00 27.53           H  
ATOM   3496  HB2 SER A 219      -3.586  13.673  14.727  1.00 26.55           H  
ATOM   3497  HB3 SER A 219      -2.128  13.132  13.950  1.00 26.55           H  
ATOM   3498  HG  SER A 219      -3.943  11.795  13.598  1.00 32.35           H  
ATOM   3499  N   GLU A 220      -2.859  11.063  17.636  1.00 27.26           N  
ATOM   3500  CA  GLU A 220      -3.478  10.453  18.813  1.00 29.16           C  
ATOM   3501  C   GLU A 220      -2.847  10.977  20.117  1.00 27.49           C  
ATOM   3502  O   GLU A 220      -3.554  11.120  21.114  1.00 29.53           O  
ATOM   3503  CB  GLU A 220      -3.318   8.921  18.726  1.00 32.13           C  
ATOM   3504  CG  GLU A 220      -3.922   8.141  19.915  1.00 46.99           C  
ATOM   3505  CD  GLU A 220      -3.901   6.621  19.739  1.00 62.87           C  
ATOM   3506  OE1 GLU A 220      -3.208   6.139  18.816  1.00 67.42           O  
ATOM   3507  OE2 GLU A 220      -4.578   5.960  20.556  1.00 69.75           O1-
ATOM   3508  H   GLU A 220      -2.191  10.500  17.125  1.00 32.63           H  
ATOM   3509  HA  GLU A 220      -4.543  10.693  18.820  1.00 34.91           H  
ATOM   3510  HB2 GLU A 220      -3.787   8.576  17.804  1.00 38.46           H  
ATOM   3511  HB3 GLU A 220      -2.258   8.671  18.639  1.00 38.46           H  
ATOM   3512  HG2 GLU A 220      -3.394   8.366  20.842  1.00 56.30           H  
ATOM   3513  HG3 GLU A 220      -4.958   8.446  20.059  1.00 56.30           H  
ATOM   3514  N   ARG A 221      -1.544  11.319  20.103  1.00 21.69           N  
ATOM   3515  CA  ARG A 221      -0.858  11.964  21.223  1.00 26.07           C  
ATOM   3516  C   ARG A 221      -1.356  13.408  21.390  1.00 26.97           C  
ATOM   3517  O   ARG A 221      -1.570  13.849  22.515  1.00 24.74           O  
ATOM   3518  CB  ARG A 221       0.667  11.964  20.974  1.00 26.37           C  
ATOM   3519  CG  ARG A 221       1.509  12.326  22.214  1.00 36.49           C  
ATOM   3520  CD  ARG A 221       1.559  11.209  23.268  1.00 49.26           C  
ATOM   3521  NE  ARG A 221       2.180   9.997  22.724  1.00 57.32           N  
ATOM   3522  CZ  ARG A 221       3.495   9.734  22.693  1.00 59.83           C  
ATOM   3523  NH1 ARG A 221       4.386  10.588  23.211  1.00 49.79           N  
ATOM   3524  NH2 ARG A 221       3.923   8.601  22.123  1.00 56.91           N1+
ATOM   3525  H   ARG A 221      -1.021  11.181  19.249  1.00 25.94           H  
ATOM   3526  HA  ARG A 221      -1.089  11.399  22.127  1.00 31.20           H  
ATOM   3527  HB2 ARG A 221       0.981  10.996  20.582  1.00 31.55           H  
ATOM   3528  HB3 ARG A 221       0.918  12.680  20.193  1.00 31.55           H  
ATOM   3529  HG2 ARG A 221       2.526  12.555  21.896  1.00 43.70           H  
ATOM   3530  HG3 ARG A 221       1.138  13.241  22.674  1.00 43.70           H  
ATOM   3531  HD2 ARG A 221       2.092  11.542  24.159  1.00 59.02           H  
ATOM   3532  HD3 ARG A 221       0.559  10.937  23.599  1.00 59.02           H  
ATOM   3533  HE  ARG A 221       1.546   9.334  22.300  1.00 68.69           H  
ATOM   3534 HH11 ARG A 221       4.073  11.440  23.653  1.00 59.66           H  
ATOM   3535 HH12 ARG A 221       5.380  10.394  23.145  1.00 59.66           H  
ATOM   3536 HH21 ARG A 221       3.266   7.946  21.724  1.00 68.21           H  
ATOM   3537 HH22 ARG A 221       4.911   8.394  22.088  1.00 68.21           H  
ATOM   3538  N   VAL A 222      -1.597  14.119  20.276  1.00 22.97           N  
ATOM   3539  CA  VAL A 222      -2.205  15.446  20.244  1.00 22.98           C  
ATOM   3540  C   VAL A 222      -3.645  15.415  20.794  1.00 23.93           C  
ATOM   3541  O   VAL A 222      -3.977  16.287  21.584  1.00 18.67           O  
ATOM   3542  CB  VAL A 222      -2.099  16.043  18.816  1.00 23.51           C  
ATOM   3543  CG1 VAL A 222      -2.857  17.366  18.651  1.00 18.46           C  
ATOM   3544  CG2 VAL A 222      -0.635  16.294  18.421  1.00 19.04           C  
ATOM   3545  H   VAL A 222      -1.376  13.693  19.386  1.00 27.48           H  
ATOM   3546  HA  VAL A 222      -1.633  16.087  20.914  1.00 27.49           H  
ATOM   3547  HB  VAL A 222      -2.526  15.331  18.112  1.00 28.12           H  
ATOM   3548 HG11 VAL A 222      -2.741  17.763  17.643  1.00 22.06           H  
ATOM   3549 HG12 VAL A 222      -3.920  17.238  18.824  1.00 22.06           H  
ATOM   3550 HG13 VAL A 222      -2.495  18.113  19.358  1.00 22.06           H  
ATOM   3551 HG21 VAL A 222      -0.553  16.562  17.368  1.00 22.76           H  
ATOM   3552 HG22 VAL A 222      -0.220  17.112  19.009  1.00 22.76           H  
ATOM   3553 HG23 VAL A 222       0.008  15.434  18.588  1.00 22.76           H  
ATOM   3554  N   MET A 223      -4.469  14.400  20.476  1.00 21.48           N  
ATOM   3555  CA  MET A 223      -5.819  14.214  21.032  1.00 24.32           C  
ATOM   3556  C   MET A 223      -5.842  14.115  22.570  1.00 26.36           C  
ATOM   3557  O   MET A 223      -6.765  14.636  23.196  1.00 24.63           O  
ATOM   3558  CB  MET A 223      -6.453  12.959  20.395  1.00 28.27           C  
ATOM   3559  CG  MET A 223      -7.851  12.574  20.922  1.00 33.93           C  
ATOM   3560  SD  MET A 223      -8.509  11.035  20.234  1.00 42.97           S  
ATOM   3561  CE  MET A 223      -7.551   9.816  21.170  1.00 35.99           C  
ATOM   3562  H   MET A 223      -4.139  13.705  19.819  1.00 25.69           H  
ATOM   3563  HA  MET A 223      -6.414  15.083  20.751  1.00 29.10           H  
ATOM   3564  HB2 MET A 223      -6.520  13.120  19.321  1.00 33.84           H  
ATOM   3565  HB3 MET A 223      -5.785  12.112  20.527  1.00 33.84           H  
ATOM   3566  HG2 MET A 223      -7.859  12.449  22.004  1.00 40.62           H  
ATOM   3567  HG3 MET A 223      -8.553  13.375  20.700  1.00 40.62           H  
ATOM   3568  HE1 MET A 223      -7.761   8.811  20.807  1.00 43.10           H  
ATOM   3569  HE2 MET A 223      -6.481   9.997  21.076  1.00 43.10           H  
ATOM   3570  HE3 MET A 223      -7.821   9.861  22.224  1.00 43.10           H  
ATOM   3571  N   ASN A 224      -4.838  13.454  23.165  1.00 20.77           N  
ATOM   3572  CA  ASN A 224      -4.764  13.184  24.600  1.00 24.18           C  
ATOM   3573  C   ASN A 224      -3.989  14.261  25.386  1.00 27.14           C  
ATOM   3574  O   ASN A 224      -4.053  14.238  26.615  1.00 34.42           O  
ATOM   3575  CB  ASN A 224      -4.038  11.828  24.807  1.00 26.58           C  
ATOM   3576  CG  ASN A 224      -4.772  10.601  24.245  1.00 29.71           C  
ATOM   3577  OD1 ASN A 224      -4.131   9.657  23.789  1.00 36.46           O  
ATOM   3578  ND2 ASN A 224      -6.106  10.576  24.307  1.00 30.15           N  
ATOM   3579  H   ASN A 224      -4.115  13.058  22.580  1.00 24.84           H  
ATOM   3580  HA  ASN A 224      -5.765  13.134  25.032  1.00 28.93           H  
ATOM   3581  HB2 ASN A 224      -3.050  11.866  24.347  1.00 31.81           H  
ATOM   3582  HB3 ASN A 224      -3.873  11.641  25.869  1.00 31.81           H  
ATOM   3583 HD21 ASN A 224      -6.601   9.768  23.960  1.00 36.09           H  
ATOM   3584 HD22 ASN A 224      -6.614  11.356  24.698  1.00 36.09           H  
ATOM   3585  N   HIS A 225      -3.266  15.182  24.719  1.00 22.70           N  
ATOM   3586  CA  HIS A 225      -2.296  16.092  25.347  1.00 24.13           C  
ATOM   3587  C   HIS A 225      -2.325  17.546  24.840  1.00 20.42           C  
ATOM   3588  O   HIS A 225      -1.523  18.343  25.321  1.00 20.99           O  
ATOM   3589  CB  HIS A 225      -0.872  15.483  25.318  1.00 22.92           C  
ATOM   3590  CG  HIS A 225      -0.700  14.132  25.970  1.00 35.84           C  
ATOM   3591  ND1 HIS A 225      -0.606  13.962  27.337  1.00 42.33           N  
ATOM   3592  CD2 HIS A 225      -0.631  12.863  25.443  1.00 29.86           C  
ATOM   3593  CE1 HIS A 225      -0.472  12.654  27.570  1.00 37.02           C  
ATOM   3594  NE2 HIS A 225      -0.481  11.922  26.463  1.00 36.07           N  
ATOM   3595  H   HIS A 225      -3.261  15.136  23.709  1.00 27.16           H  
ATOM   3596  HA  HIS A 225      -2.559  16.198  26.401  1.00 28.87           H  
ATOM   3597  HB2 HIS A 225      -0.546  15.383  24.285  1.00 27.41           H  
ATOM   3598  HB3 HIS A 225      -0.156  16.160  25.786  1.00 27.41           H  
ATOM   3599  HD1 HIS A 225      -0.666  14.700  28.038  1.00 50.70           H  
ATOM   3600  HD2 HIS A 225      -0.689  12.551  24.415  1.00 35.74           H  
ATOM   3601  HE1 HIS A 225      -0.385  12.234  28.561  1.00 44.33           H  
ATOM   3602  N   TRP A 226      -3.217  17.928  23.905  1.00 20.59           N  
ATOM   3603  CA  TRP A 226      -3.260  19.270  23.289  1.00 21.55           C  
ATOM   3604  C   TRP A 226      -3.595  20.415  24.266  1.00 22.64           C  
ATOM   3605  O   TRP A 226      -3.226  21.560  24.003  1.00 20.17           O  
ATOM   3606  CB  TRP A 226      -4.293  19.323  22.141  1.00 18.32           C  
ATOM   3607  CG  TRP A 226      -5.735  19.148  22.530  1.00 19.52           C  
ATOM   3608  CD1 TRP A 226      -6.337  18.008  22.939  1.00 21.65           C  
ATOM   3609  CD2 TRP A 226      -6.754  20.184  22.618  1.00 24.68           C  
ATOM   3610  NE1 TRP A 226      -7.660  18.259  23.236  1.00 24.83           N  
ATOM   3611  CE2 TRP A 226      -7.967  19.595  23.087  1.00 24.27           C  
ATOM   3612  CE3 TRP A 226      -6.763  21.576  22.377  1.00 24.51           C  
ATOM   3613  CZ2 TRP A 226      -9.127  20.353  23.318  1.00 21.94           C  
ATOM   3614  CZ3 TRP A 226      -7.918  22.343  22.607  1.00 19.20           C  
ATOM   3615  CH2 TRP A 226      -9.099  21.738  23.076  1.00 21.78           C  
ATOM   3616  H   TRP A 226      -3.846  17.232  23.529  1.00 24.62           H  
ATOM   3617  HA  TRP A 226      -2.273  19.470  22.868  1.00 25.78           H  
ATOM   3618  HB2 TRP A 226      -4.214  20.293  21.650  1.00 21.90           H  
ATOM   3619  HB3 TRP A 226      -4.037  18.630  21.346  1.00 21.90           H  
ATOM   3620  HD1 TRP A 226      -5.848  17.052  23.023  1.00 25.89           H  
ATOM   3621  HE1 TRP A 226      -8.290  17.533  23.548  1.00 29.70           H  
ATOM   3622  HE3 TRP A 226      -5.864  22.062  22.028  1.00 29.32           H  
ATOM   3623  HZ2 TRP A 226     -10.025  19.880  23.687  1.00 26.24           H  
ATOM   3624  HZ3 TRP A 226      -7.883  23.405  22.434  1.00 22.96           H  
ATOM   3625  HH2 TRP A 226      -9.981  22.336  23.254  1.00 26.05           H  
ATOM   3626  N   GLN A 227      -4.294  20.111  25.374  1.00 19.12           N  
ATOM   3627  CA  GLN A 227      -4.711  21.076  26.393  1.00 24.41           C  
ATOM   3628  C   GLN A 227      -3.570  21.429  27.364  1.00 19.35           C  
ATOM   3629  O   GLN A 227      -3.720  22.363  28.151  1.00 24.58           O  
ATOM   3630  CB  GLN A 227      -5.855  20.468  27.234  1.00 21.75           C  
ATOM   3631  CG  GLN A 227      -7.107  20.118  26.409  1.00 26.02           C  
ATOM   3632  CD  GLN A 227      -8.351  19.862  27.265  1.00 30.26           C  
ATOM   3633  OE1 GLN A 227      -8.593  20.542  28.261  1.00 35.69           O  
ATOM   3634  NE2 GLN A 227      -9.154  18.871  26.873  1.00 33.36           N  
ATOM   3635  H   GLN A 227      -4.563  19.148  25.511  1.00 22.86           H  
ATOM   3636  HA  GLN A 227      -5.056  21.993  25.913  1.00 29.20           H  
ATOM   3637  HB2 GLN A 227      -5.508  19.572  27.754  1.00 26.01           H  
ATOM   3638  HB3 GLN A 227      -6.127  21.182  28.013  1.00 26.01           H  
ATOM   3639  HG2 GLN A 227      -7.344  20.931  25.725  1.00 31.13           H  
ATOM   3640  HG3 GLN A 227      -6.901  19.244  25.791  1.00 31.13           H  
ATOM   3641 HE21 GLN A 227      -9.987  18.662  27.402  1.00 39.94           H  
ATOM   3642 HE22 GLN A 227      -8.925  18.331  26.051  1.00 39.94           H  
ATOM   3643  N   GLU A 228      -2.441  20.704  27.312  1.00 19.58           N  
ATOM   3644  CA  GLU A 228      -1.270  20.917  28.153  1.00 22.52           C  
ATOM   3645  C   GLU A 228      -0.400  22.025  27.547  1.00 22.77           C  
ATOM   3646  O   GLU A 228      -0.185  22.075  26.333  1.00 23.00           O  
ATOM   3647  CB  GLU A 228      -0.439  19.618  28.200  1.00 20.44           C  
ATOM   3648  CG  GLU A 228      -1.217  18.439  28.821  1.00 28.70           C  
ATOM   3649  CD  GLU A 228      -0.472  17.105  28.784  1.00 35.74           C  
ATOM   3650  OE1 GLU A 228       0.737  17.099  28.463  1.00 34.03           O  
ATOM   3651  OE2 GLU A 228      -1.143  16.092  29.076  1.00 40.78           O1-
ATOM   3652  H   GLU A 228      -2.380  19.963  26.627  1.00 23.41           H  
ATOM   3653  HA  GLU A 228      -1.579  21.188  29.165  1.00 26.94           H  
ATOM   3654  HB2 GLU A 228      -0.093  19.355  27.200  1.00 24.44           H  
ATOM   3655  HB3 GLU A 228       0.464  19.790  28.789  1.00 24.44           H  
ATOM   3656  HG2 GLU A 228      -1.469  18.665  29.857  1.00 34.35           H  
ATOM   3657  HG3 GLU A 228      -2.161  18.289  28.296  1.00 34.35           H  
ATOM   3658  N   ASP A 229       0.118  22.894  28.426  1.00 18.97           N  
ATOM   3659  CA  ASP A 229       1.050  23.985  28.128  1.00 23.52           C  
ATOM   3660  C   ASP A 229       2.395  23.492  27.559  1.00 22.31           C  
ATOM   3661  O   ASP A 229       3.009  24.201  26.762  1.00 21.93           O  
ATOM   3662  CB  ASP A 229       1.277  24.812  29.420  1.00 20.39           C  
ATOM   3663  CG  ASP A 229       0.062  25.618  29.899  1.00 23.83           C  
ATOM   3664  OD1 ASP A 229      -0.874  25.821  29.094  1.00 23.82           O  
ATOM   3665  OD2 ASP A 229       0.093  26.045  31.072  1.00 25.61           O1-
ATOM   3666  H   ASP A 229      -0.135  22.779  29.397  1.00 22.67           H  
ATOM   3667  HA  ASP A 229       0.602  24.621  27.363  1.00 28.14           H  
ATOM   3668  HB2 ASP A 229       1.581  24.146  30.229  1.00 24.38           H  
ATOM   3669  HB3 ASP A 229       2.099  25.513  29.308  1.00 24.38           H  
ATOM   3670  N   LEU A 230       2.819  22.266  27.914  1.00 19.22           N  
ATOM   3671  CA  LEU A 230       4.012  21.607  27.384  1.00 26.79           C  
ATOM   3672  C   LEU A 230       3.865  21.242  25.901  1.00 23.90           C  
ATOM   3673  O   LEU A 230       4.772  21.558  25.136  1.00 18.32           O  
ATOM   3674  CB  LEU A 230       4.328  20.339  28.207  1.00 25.97           C  
ATOM   3675  CG  LEU A 230       4.959  20.623  29.588  1.00 36.77           C  
ATOM   3676  CD1 LEU A 230       4.896  19.372  30.476  1.00 35.57           C  
ATOM   3677  CD2 LEU A 230       6.414  21.114  29.478  1.00 24.91           C  
ATOM   3678  H   LEU A 230       2.255  21.742  28.568  1.00 22.98           H  
ATOM   3679  HA  LEU A 230       4.848  22.302  27.451  1.00 32.06           H  
ATOM   3680  HB2 LEU A 230       3.409  19.764  28.332  1.00 31.07           H  
ATOM   3681  HB3 LEU A 230       5.005  19.687  27.652  1.00 31.07           H  
ATOM   3682  HG  LEU A 230       4.375  21.400  30.082  1.00 44.04           H  
ATOM   3683 HD11 LEU A 230       5.313  19.569  31.464  1.00 42.60           H  
ATOM   3684 HD12 LEU A 230       3.866  19.040  30.618  1.00 42.60           H  
ATOM   3685 HD13 LEU A 230       5.454  18.544  30.038  1.00 42.60           H  
ATOM   3686 HD21 LEU A 230       6.835  21.317  30.463  1.00 29.81           H  
ATOM   3687 HD22 LEU A 230       7.047  20.366  28.998  1.00 29.81           H  
ATOM   3688 HD23 LEU A 230       6.499  22.032  28.900  1.00 29.81           H  
ATOM   3689  N   MET A 231       2.737  20.637  25.479  1.00 20.10           N  
ATOM   3690  CA  MET A 231       2.488  20.272  24.078  1.00 23.92           C  
ATOM   3691  C   MET A 231       2.259  21.505  23.190  1.00 23.48           C  
ATOM   3692  O   MET A 231       2.684  21.497  22.036  1.00 21.05           O  
ATOM   3693  CB  MET A 231       1.262  19.342  23.979  1.00 23.68           C  
ATOM   3694  CG  MET A 231       0.970  18.865  22.537  1.00 24.84           C  
ATOM   3695  SD  MET A 231       0.582  17.112  22.340  1.00 43.00           S  
ATOM   3696  CE  MET A 231       2.246  16.424  22.544  1.00 26.19           C  
ATOM   3697  H   MET A 231       2.016  20.426  26.154  1.00 24.03           H  
ATOM   3698  HA  MET A 231       3.362  19.733  23.706  1.00 28.62           H  
ATOM   3699  HB2 MET A 231       1.432  18.476  24.620  1.00 28.32           H  
ATOM   3700  HB3 MET A 231       0.379  19.838  24.384  1.00 28.32           H  
ATOM   3701  HG2 MET A 231       0.143  19.445  22.126  1.00 29.72           H  
ATOM   3702  HG3 MET A 231       1.820  19.049  21.881  1.00 29.72           H  
ATOM   3703  HE1 MET A 231       2.216  15.340  22.443  1.00 31.35           H  
ATOM   3704  HE2 MET A 231       2.920  16.821  21.784  1.00 31.35           H  
ATOM   3705  HE3 MET A 231       2.647  16.667  23.527  1.00 31.35           H  
ATOM   3706  N   PHE A 232       1.632  22.566  23.722  1.00 18.23           N  
ATOM   3707  CA  PHE A 232       1.425  23.833  23.025  1.00 20.91           C  
ATOM   3708  C   PHE A 232       2.763  24.515  22.675  1.00 20.90           C  
ATOM   3709  O   PHE A 232       2.962  24.917  21.529  1.00 18.82           O  
ATOM   3710  CB  PHE A 232       0.550  24.743  23.908  1.00 18.60           C  
ATOM   3711  CG  PHE A 232       0.312  26.125  23.331  1.00 15.72           C  
ATOM   3712  CD1 PHE A 232      -0.766  26.365  22.458  1.00 14.65           C  
ATOM   3713  CD2 PHE A 232       1.209  27.168  23.632  1.00 17.98           C  
ATOM   3714  CE1 PHE A 232      -0.952  27.654  21.925  1.00 16.98           C  
ATOM   3715  CE2 PHE A 232       1.002  28.457  23.123  1.00 19.06           C  
ATOM   3716  CZ  PHE A 232      -0.091  28.705  22.282  1.00 16.82           C  
ATOM   3717  H   PHE A 232       1.297  22.497  24.674  1.00 21.79           H  
ATOM   3718  HA  PHE A 232       0.890  23.632  22.095  1.00 25.00           H  
ATOM   3719  HB2 PHE A 232      -0.417  24.268  24.079  1.00 22.23           H  
ATOM   3720  HB3 PHE A 232       1.000  24.856  24.896  1.00 22.23           H  
ATOM   3721  HD1 PHE A 232      -1.444  25.567  22.193  1.00 17.50           H  
ATOM   3722  HD2 PHE A 232       2.068  26.980  24.255  1.00 21.49           H  
ATOM   3723  HE1 PHE A 232      -1.756  27.850  21.243  1.00 20.29           H  
ATOM   3724  HE2 PHE A 232       1.688  29.250  23.366  1.00 22.78           H  
ATOM   3725  HZ  PHE A 232      -0.258  29.700  21.913  1.00 20.09           H  
ATOM   3726  N   GLY A 233       3.673  24.617  23.658  1.00 15.84           N  
ATOM   3727  CA  GLY A 233       4.980  25.249  23.511  1.00 17.78           C  
ATOM   3728  C   GLY A 233       6.018  24.387  22.776  1.00 19.47           C  
ATOM   3729  O   GLY A 233       6.985  24.932  22.245  1.00 18.97           O  
ATOM   3730  H   GLY A 233       3.438  24.255  24.572  1.00 18.92           H  
ATOM   3731  HA2 GLY A 233       4.869  26.206  23.002  1.00 21.25           H  
ATOM   3732  HA3 GLY A 233       5.349  25.479  24.508  1.00 21.25           H  
ATOM   3733  N   TYR A 234       5.801  23.060  22.709  1.00 18.82           N  
ATOM   3734  CA  TYR A 234       6.648  22.088  22.012  1.00 18.00           C  
ATOM   3735  C   TYR A 234       6.557  22.227  20.483  1.00 20.25           C  
ATOM   3736  O   TYR A 234       7.540  21.953  19.798  1.00 21.20           O  
ATOM   3737  CB  TYR A 234       6.203  20.662  22.418  1.00 15.32           C  
ATOM   3738  CG  TYR A 234       7.010  19.517  21.832  1.00 18.91           C  
ATOM   3739  CD1 TYR A 234       8.256  19.181  22.400  1.00 18.84           C  
ATOM   3740  CD2 TYR A 234       6.526  18.789  20.724  1.00 20.59           C  
ATOM   3741  CE1 TYR A 234       9.019  18.131  21.857  1.00 21.50           C  
ATOM   3742  CE2 TYR A 234       7.290  17.737  20.181  1.00 22.23           C  
ATOM   3743  CZ  TYR A 234       8.542  17.415  20.743  1.00 27.36           C  
ATOM   3744  OH  TYR A 234       9.310  16.424  20.205  1.00 25.06           O  
ATOM   3745  H   TYR A 234       4.990  22.695  23.190  1.00 22.49           H  
ATOM   3746  HA  TYR A 234       7.684  22.243  22.318  1.00 21.51           H  
ATOM   3747  HB2 TYR A 234       6.284  20.558  23.497  1.00 18.29           H  
ATOM   3748  HB3 TYR A 234       5.151  20.509  22.176  1.00 18.29           H  
ATOM   3749  HD1 TYR A 234       8.632  19.734  23.248  1.00 22.52           H  
ATOM   3750  HD2 TYR A 234       5.576  19.048  20.281  1.00 24.62           H  
ATOM   3751  HE1 TYR A 234       9.979  17.886  22.287  1.00 25.71           H  
ATOM   3752  HE2 TYR A 234       6.923  17.194  19.323  1.00 26.59           H  
ATOM   3753  HH  TYR A 234       8.882  15.931  19.521  1.00 29.98           H  
ATOM   3754  N   GLN A 235       5.399  22.652  19.951  1.00 18.04           N  
ATOM   3755  CA  GLN A 235       5.120  22.730  18.516  1.00 19.66           C  
ATOM   3756  C   GLN A 235       5.780  23.930  17.820  1.00 20.21           C  
ATOM   3757  O   GLN A 235       5.962  23.896  16.603  1.00 17.37           O  
ATOM   3758  CB  GLN A 235       3.604  22.839  18.316  1.00 16.71           C  
ATOM   3759  CG  GLN A 235       2.908  21.510  18.617  1.00 18.69           C  
ATOM   3760  CD  GLN A 235       1.397  21.661  18.544  1.00 18.80           C  
ATOM   3761  OE1 GLN A 235       0.851  21.871  17.464  1.00 18.26           O  
ATOM   3762  NE2 GLN A 235       0.721  21.538  19.686  1.00 16.64           N  
ATOM   3763  H   GLN A 235       4.640  22.877  20.580  1.00 21.56           H  
ATOM   3764  HA  GLN A 235       5.480  21.817  18.043  1.00 23.50           H  
ATOM   3765  HB2 GLN A 235       3.200  23.634  18.947  1.00 19.97           H  
ATOM   3766  HB3 GLN A 235       3.374  23.122  17.286  1.00 19.97           H  
ATOM   3767  HG2 GLN A 235       3.222  20.768  17.883  1.00 22.33           H  
ATOM   3768  HG3 GLN A 235       3.201  21.117  19.589  1.00 22.33           H  
ATOM   3769 HE21 GLN A 235      -0.289  21.617  19.690  1.00 19.88           H  
ATOM   3770 HE22 GLN A 235       1.224  21.384  20.550  1.00 19.88           H  
ATOM   3771  N   PHE A 236       6.187  24.960  18.576  1.00 19.86           N  
ATOM   3772  CA  PHE A 236       6.963  26.086  18.058  1.00 20.89           C  
ATOM   3773  C   PHE A 236       8.440  25.716  17.828  1.00 22.46           C  
ATOM   3774  O   PHE A 236       9.142  26.453  17.137  1.00 19.48           O  
ATOM   3775  CB  PHE A 236       6.894  27.243  19.070  1.00 17.63           C  
ATOM   3776  CG  PHE A 236       5.517  27.863  19.235  1.00 18.30           C  
ATOM   3777  CD1 PHE A 236       4.966  28.010  20.523  1.00 24.39           C  
ATOM   3778  CD2 PHE A 236       4.785  28.304  18.109  1.00 22.56           C  
ATOM   3779  CE1 PHE A 236       3.693  28.587  20.684  1.00 24.29           C  
ATOM   3780  CE2 PHE A 236       3.510  28.877  18.272  1.00 23.30           C  
ATOM   3781  CZ  PHE A 236       2.968  29.022  19.562  1.00 23.40           C  
ATOM   3782  H   PHE A 236       6.002  24.936  19.569  1.00 23.74           H  
ATOM   3783  HA  PHE A 236       6.556  26.404  17.096  1.00 24.98           H  
ATOM   3784  HB2 PHE A 236       7.266  26.912  20.042  1.00 21.06           H  
ATOM   3785  HB3 PHE A 236       7.560  28.043  18.755  1.00 21.06           H  
ATOM   3786  HD1 PHE A 236       5.519  27.680  21.389  1.00 29.18           H  
ATOM   3787  HD2 PHE A 236       5.195  28.211  17.114  1.00 26.98           H  
ATOM   3788  HE1 PHE A 236       3.267  28.694  21.667  1.00 29.06           H  
ATOM   3789  HE2 PHE A 236       2.954  29.212  17.408  1.00 27.87           H  
ATOM   3790  HZ  PHE A 236       1.997  29.466  19.697  1.00 27.99           H  
ATOM   3791  N   LEU A 237       8.898  24.575  18.370  1.00 20.28           N  
ATOM   3792  CA  LEU A 237      10.229  24.018  18.161  1.00 19.21           C  
ATOM   3793  C   LEU A 237      10.183  22.764  17.271  1.00 18.85           C  
ATOM   3794  O   LEU A 237      11.110  22.547  16.495  1.00 17.61           O  
ATOM   3795  CB  LEU A 237      10.826  23.614  19.528  1.00 21.07           C  
ATOM   3796  CG  LEU A 237      10.989  24.754  20.558  1.00 23.48           C  
ATOM   3797  CD1 LEU A 237      11.516  24.187  21.885  1.00 20.57           C  
ATOM   3798  CD2 LEU A 237      11.901  25.887  20.057  1.00 14.42           C  
ATOM   3799  H   LEU A 237       8.259  24.033  18.934  1.00 24.25           H  
ATOM   3800  HA  LEU A 237      10.882  24.743  17.677  1.00 22.96           H  
ATOM   3801  HB2 LEU A 237      10.200  22.840  19.974  1.00 25.20           H  
ATOM   3802  HB3 LEU A 237      11.799  23.148  19.370  1.00 25.20           H  
ATOM   3803  HG  LEU A 237      10.006  25.182  20.758  1.00 28.08           H  
ATOM   3804 HD11 LEU A 237      11.572  24.957  22.654  1.00 24.60           H  
ATOM   3805 HD12 LEU A 237      10.864  23.399  22.263  1.00 24.60           H  
ATOM   3806 HD13 LEU A 237      12.514  23.764  21.766  1.00 24.60           H  
ATOM   3807 HD21 LEU A 237      11.985  26.679  20.799  1.00 17.21           H  
ATOM   3808 HD22 LEU A 237      12.906  25.523  19.850  1.00 17.21           H  
ATOM   3809 HD23 LEU A 237      11.518  26.346  19.147  1.00 17.21           H  
ATOM   3810  N   ASN A 238       9.150  21.914  17.400  1.00 17.95           N  
ATOM   3811  CA  ASN A 238       9.138  20.532  16.892  1.00 16.94           C  
ATOM   3812  C   ASN A 238       7.814  20.134  16.221  1.00 17.71           C  
ATOM   3813  O   ASN A 238       7.596  18.952  15.955  1.00 17.90           O  
ATOM   3814  CB  ASN A 238       9.559  19.535  18.000  1.00 17.68           C  
ATOM   3815  CG  ASN A 238      10.899  19.852  18.667  1.00 23.06           C  
ATOM   3816  OD1 ASN A 238      11.918  19.974  17.994  1.00 18.34           O  
ATOM   3817  ND2 ASN A 238      10.893  20.044  19.986  1.00 21.69           N  
ATOM   3818  H   ASN A 238       8.424  22.150  18.064  1.00 21.45           H  
ATOM   3819  HA  ASN A 238       9.870  20.445  16.087  1.00 20.24           H  
ATOM   3820  HB2 ASN A 238       8.782  19.520  18.764  1.00 21.12           H  
ATOM   3821  HB3 ASN A 238       9.621  18.521  17.604  1.00 21.12           H  
ATOM   3822 HD21 ASN A 238      11.754  20.290  20.459  1.00 25.94           H  
ATOM   3823 HD22 ASN A 238      10.032  19.952  20.506  1.00 25.94           H  
ATOM   3824  N   GLY A 239       6.935  21.105  15.936  1.00 17.09           N  
ATOM   3825  CA  GLY A 239       5.643  20.902  15.290  1.00 15.04           C  
ATOM   3826  C   GLY A 239       5.747  20.912  13.763  1.00 23.88           C  
ATOM   3827  O   GLY A 239       6.809  20.651  13.196  1.00 21.49           O  
ATOM   3828  H   GLY A 239       7.185  22.057  16.165  1.00 20.41           H  
ATOM   3829  HA2 GLY A 239       5.194  19.968  15.622  1.00 17.96           H  
ATOM   3830  HA3 GLY A 239       4.963  21.692  15.606  1.00 17.96           H  
ATOM   3831  N   ALA A 240       4.622  21.227  13.103  1.00 18.06           N  
ATOM   3832  CA  ALA A 240       4.527  21.379  11.651  1.00 17.80           C  
ATOM   3833  C   ALA A 240       4.982  22.773  11.170  1.00 19.62           C  
ATOM   3834  O   ALA A 240       5.233  22.931   9.978  1.00 16.12           O  
ATOM   3835  CB  ALA A 240       3.053  21.198  11.251  1.00 15.25           C  
ATOM   3836  H   ALA A 240       3.784  21.398  13.640  1.00 21.58           H  
ATOM   3837  HA  ALA A 240       5.130  20.616  11.154  1.00 21.27           H  
ATOM   3838  HB1 ALA A 240       2.922  21.264  10.169  1.00 18.21           H  
ATOM   3839  HB2 ALA A 240       2.686  20.220  11.557  1.00 18.21           H  
ATOM   3840  HB3 ALA A 240       2.411  21.950  11.710  1.00 18.21           H  
ATOM   3841  N   ASN A 241       5.118  23.762  12.077  1.00 20.58           N  
ATOM   3842  CA  ASN A 241       5.517  25.145  11.788  1.00 18.80           C  
ATOM   3843  C   ASN A 241       6.549  25.669  12.813  1.00 18.97           C  
ATOM   3844  O   ASN A 241       6.256  26.634  13.523  1.00 20.34           O  
ATOM   3845  CB  ASN A 241       4.236  26.006  11.688  1.00 19.45           C  
ATOM   3846  CG  ASN A 241       4.466  27.379  11.048  1.00 19.83           C  
ATOM   3847  OD1 ASN A 241       5.069  27.479   9.985  1.00 22.01           O  
ATOM   3848  ND2 ASN A 241       4.011  28.446  11.700  1.00 20.15           N  
ATOM   3849  H   ASN A 241       4.915  23.541  13.041  1.00 24.61           H  
ATOM   3850  HA  ASN A 241       6.022  25.167  10.820  1.00 22.48           H  
ATOM   3851  HB2 ASN A 241       3.483  25.485  11.102  1.00 23.25           H  
ATOM   3852  HB3 ASN A 241       3.792  26.128  12.677  1.00 23.25           H  
ATOM   3853 HD21 ASN A 241       4.142  29.367  11.310  1.00 24.09           H  
ATOM   3854 HD22 ASN A 241       3.545  28.339  12.597  1.00 24.09           H  
ATOM   3855  N   PRO A 242       7.753  25.066  12.926  1.00 21.00           N  
ATOM   3856  CA  PRO A 242       8.743  25.421  13.953  1.00 19.90           C  
ATOM   3857  C   PRO A 242       9.677  26.586  13.532  1.00 18.56           C  
ATOM   3858  O   PRO A 242      10.896  26.461  13.654  1.00 18.82           O  
ATOM   3859  CB  PRO A 242       9.521  24.106  14.116  1.00 15.10           C  
ATOM   3860  CG  PRO A 242       9.583  23.554  12.705  1.00 15.73           C  
ATOM   3861  CD  PRO A 242       8.206  23.900  12.157  1.00 14.44           C  
ATOM   3862  HA  PRO A 242       8.252  25.680  14.889  1.00 23.79           H  
ATOM   3863  HB2 PRO A 242      10.504  24.207  14.570  1.00 18.03           H  
ATOM   3864  HB3 PRO A 242       8.945  23.424  14.742  1.00 18.03           H  
ATOM   3865  HG2 PRO A 242      10.344  24.079  12.129  1.00 18.79           H  
ATOM   3866  HG3 PRO A 242       9.799  22.486  12.669  1.00 18.79           H  
ATOM   3867  HD2 PRO A 242       8.233  24.096  11.084  1.00 17.24           H  
ATOM   3868  HD3 PRO A 242       7.553  23.050  12.338  1.00 17.24           H  
ATOM   3869  N   VAL A 243       9.135  27.705  13.014  1.00 17.58           N  
ATOM   3870  CA  VAL A 243       9.908  28.765  12.343  1.00 15.53           C  
ATOM   3871  C   VAL A 243       9.633  30.196  12.834  1.00 17.04           C  
ATOM   3872  O   VAL A 243      10.351  31.106  12.420  1.00 18.14           O  
ATOM   3873  CB  VAL A 243       9.791  28.640  10.800  1.00 11.90           C  
ATOM   3874  CG1 VAL A 243      10.297  27.289  10.280  1.00 14.58           C  
ATOM   3875  CG2 VAL A 243       8.375  28.920  10.270  1.00 12.25           C  
ATOM   3876  H   VAL A 243       8.127  27.756  12.952  1.00 21.00           H  
ATOM   3877  HA  VAL A 243      10.964  28.630  12.575  1.00 18.54           H  
ATOM   3878  HB  VAL A 243      10.445  29.397  10.364  1.00 14.20           H  
ATOM   3879 HG11 VAL A 243      10.399  27.292   9.194  1.00 17.41           H  
ATOM   3880 HG12 VAL A 243      11.270  27.075  10.712  1.00 17.41           H  
ATOM   3881 HG13 VAL A 243       9.627  26.471  10.546  1.00 17.41           H  
ATOM   3882 HG21 VAL A 243       8.373  28.903   9.182  1.00 14.61           H  
ATOM   3883 HG22 VAL A 243       7.662  28.174  10.621  1.00 14.61           H  
ATOM   3884 HG23 VAL A 243       8.008  29.899  10.571  1.00 14.61           H  
ATOM   3885  N   LEU A 244       8.610  30.415  13.676  1.00 16.91           N  
ATOM   3886  CA  LEU A 244       8.152  31.759  14.043  1.00 19.66           C  
ATOM   3887  C   LEU A 244       8.692  32.237  15.399  1.00 18.89           C  
ATOM   3888  O   LEU A 244       8.822  33.448  15.586  1.00 19.08           O  
ATOM   3889  CB  LEU A 244       6.611  31.761  14.122  1.00 14.86           C  
ATOM   3890  CG  LEU A 244       5.875  31.370  12.822  1.00 21.42           C  
ATOM   3891  CD1 LEU A 244       4.359  31.495  13.031  1.00 16.16           C  
ATOM   3892  CD2 LEU A 244       6.313  32.204  11.605  1.00 14.59           C  
ATOM   3893  H   LEU A 244       8.057  29.629  13.985  1.00 20.21           H  
ATOM   3894  HA  LEU A 244       8.468  32.494  13.302  1.00 23.51           H  
ATOM   3895  HB2 LEU A 244       6.286  31.090  14.919  1.00 17.74           H  
ATOM   3896  HB3 LEU A 244       6.278  32.760  14.412  1.00 17.74           H  
ATOM   3897  HG  LEU A 244       6.094  30.324  12.604  1.00 25.62           H  
ATOM   3898 HD11 LEU A 244       3.804  31.173  12.151  1.00 19.30           H  
ATOM   3899 HD12 LEU A 244       4.025  30.889  13.872  1.00 19.30           H  
ATOM   3900 HD13 LEU A 244       4.075  32.528  13.236  1.00 19.30           H  
ATOM   3901 HD21 LEU A 244       5.770  31.900  10.711  1.00 17.42           H  
ATOM   3902 HD22 LEU A 244       6.129  33.267  11.764  1.00 17.42           H  
ATOM   3903 HD23 LEU A 244       7.371  32.077  11.382  1.00 17.42           H  
ATOM   3904  N   ILE A 245       9.007  31.323  16.336  1.00 19.75           N  
ATOM   3905  CA  ILE A 245       9.496  31.656  17.677  1.00 20.27           C  
ATOM   3906  C   ILE A 245      10.895  32.287  17.626  1.00 20.85           C  
ATOM   3907  O   ILE A 245      11.753  31.872  16.850  1.00 19.30           O  
ATOM   3908  CB  ILE A 245       9.466  30.402  18.595  1.00 20.74           C  
ATOM   3909  CG1 ILE A 245       9.755  30.759  20.074  1.00 22.11           C  
ATOM   3910  CG2 ILE A 245      10.372  29.253  18.107  1.00 16.04           C  
ATOM   3911  CD1 ILE A 245       9.352  29.670  21.076  1.00 13.41           C  
ATOM   3912  H   ILE A 245       8.879  30.346  16.115  1.00 23.62           H  
ATOM   3913  HA  ILE A 245       8.813  32.399  18.088  1.00 24.23           H  
ATOM   3914  HB  ILE A 245       8.441  30.039  18.559  1.00 24.80           H  
ATOM   3915 HG12 ILE A 245      10.812  30.993  20.210  1.00 26.44           H  
ATOM   3916 HG13 ILE A 245       9.210  31.667  20.335  1.00 26.44           H  
ATOM   3917 HG21 ILE A 245      10.235  28.358  18.712  1.00 19.16           H  
ATOM   3918 HG22 ILE A 245      10.147  28.976  17.078  1.00 19.16           H  
ATOM   3919 HG23 ILE A 245      11.427  29.519  18.157  1.00 19.16           H  
ATOM   3920 HD11 ILE A 245       9.501  30.023  22.096  1.00 16.00           H  
ATOM   3921 HD12 ILE A 245       8.299  29.406  20.972  1.00 16.00           H  
ATOM   3922 HD13 ILE A 245       9.945  28.764  20.955  1.00 16.00           H  
ATOM   3923  N   ARG A 246      11.108  33.288  18.482  1.00 16.20           N  
ATOM   3924  CA  ARG A 246      12.369  33.984  18.663  1.00 17.68           C  
ATOM   3925  C   ARG A 246      12.584  34.277  20.143  1.00 18.46           C  
ATOM   3926  O   ARG A 246      11.621  34.453  20.890  1.00 20.44           O  
ATOM   3927  CB  ARG A 246      12.449  35.221  17.745  1.00 26.18           C  
ATOM   3928  CG  ARG A 246      11.383  36.300  18.019  1.00 29.93           C  
ATOM   3929  CD  ARG A 246      11.531  37.517  17.100  1.00 42.79           C  
ATOM   3930  NE  ARG A 246      11.219  37.163  15.706  1.00 60.71           N  
ATOM   3931  CZ  ARG A 246      12.080  37.129  14.672  1.00 59.23           C  
ATOM   3932  NH1 ARG A 246      13.375  37.446  14.817  1.00 38.69           N  
ATOM   3933  NH2 ARG A 246      11.628  36.761  13.467  1.00 50.40           N1+
ATOM   3934  H   ARG A 246      10.342  33.582  19.074  1.00 19.35           H  
ATOM   3935  HA  ARG A 246      13.168  33.300  18.374  1.00 21.12           H  
ATOM   3936  HB2 ARG A 246      13.432  35.679  17.846  1.00 31.33           H  
ATOM   3937  HB3 ARG A 246      12.383  34.892  16.707  1.00 31.33           H  
ATOM   3938  HG2 ARG A 246      10.384  35.877  17.903  1.00 35.83           H  
ATOM   3939  HG3 ARG A 246      11.452  36.638  19.052  1.00 35.83           H  
ATOM   3940  HD2 ARG A 246      10.826  38.289  17.410  1.00 51.26           H  
ATOM   3941  HD3 ARG A 246      12.524  37.955  17.197  1.00 51.26           H  
ATOM   3942  HE  ARG A 246      10.255  36.919  15.530  1.00 72.76           H  
ATOM   3943 HH11 ARG A 246      13.726  37.731  15.720  1.00 46.34           H  
ATOM   3944 HH12 ARG A 246      14.009  37.421  14.031  1.00 46.34           H  
ATOM   3945 HH21 ARG A 246      10.655  36.524  13.337  1.00 60.40           H  
ATOM   3946 HH22 ARG A 246      12.249  36.742  12.671  1.00 60.40           H  
ATOM   3947  N   ARG A 247      13.856  34.360  20.554  1.00 20.36           N  
ATOM   3948  CA  ARG A 247      14.260  34.774  21.889  1.00 22.64           C  
ATOM   3949  C   ARG A 247      14.041  36.288  22.024  1.00 24.06           C  
ATOM   3950  O   ARG A 247      14.555  37.077  21.230  1.00 25.89           O  
ATOM   3951  CB  ARG A 247      15.739  34.399  22.092  1.00 23.25           C  
ATOM   3952  CG  ARG A 247      16.286  34.749  23.491  1.00 28.40           C  
ATOM   3953  CD  ARG A 247      17.638  34.092  23.803  1.00 29.34           C  
ATOM   3954  NE  ARG A 247      18.614  34.289  22.721  1.00 37.96           N  
ATOM   3955  CZ  ARG A 247      19.337  35.396  22.483  1.00 45.41           C  
ATOM   3956  NH1 ARG A 247      19.216  36.489  23.250  1.00 36.05           N  
ATOM   3957  NH2 ARG A 247      20.191  35.403  21.452  1.00 38.77           N1+
ATOM   3958  H   ARG A 247      14.588  34.212  19.871  1.00 24.35           H  
ATOM   3959  HA  ARG A 247      13.658  34.250  22.632  1.00 27.08           H  
ATOM   3960  HB2 ARG A 247      15.850  33.327  21.929  1.00 27.82           H  
ATOM   3961  HB3 ARG A 247      16.351  34.881  21.328  1.00 27.82           H  
ATOM   3962  HG2 ARG A 247      16.368  35.831  23.606  1.00 33.99           H  
ATOM   3963  HG3 ARG A 247      15.569  34.422  24.246  1.00 33.99           H  
ATOM   3964  HD2 ARG A 247      18.043  34.463  24.744  1.00 35.12           H  
ATOM   3965  HD3 ARG A 247      17.497  33.018  23.930  1.00 35.12           H  
ATOM   3966  HE  ARG A 247      18.697  33.517  22.069  1.00 45.46           H  
ATOM   3967 HH11 ARG A 247      18.576  36.486  24.031  1.00 43.17           H  
ATOM   3968 HH12 ARG A 247      19.770  37.313  23.065  1.00 43.17           H  
ATOM   3969 HH21 ARG A 247      20.317  34.574  20.887  1.00 46.44           H  
ATOM   3970 HH22 ARG A 247      20.748  36.221  21.251  1.00 46.44           H  
ATOM   3971  N   CYS A 248      13.245  36.661  23.033  1.00 26.31           N  
ATOM   3972  CA  CYS A 248      12.844  38.022  23.352  1.00 24.00           C  
ATOM   3973  C   CYS A 248      13.984  38.676  24.152  1.00 29.54           C  
ATOM   3974  O   CYS A 248      14.355  38.181  25.216  1.00 27.46           O  
ATOM   3975  CB  CYS A 248      11.572  37.901  24.222  1.00 20.21           C  
ATOM   3976  SG  CYS A 248      10.763  39.496  24.498  1.00 32.46           S  
ATOM   3977  H   CYS A 248      12.905  35.938  23.653  1.00 31.48           H  
ATOM   3978  HA  CYS A 248      12.628  38.576  22.437  1.00 28.71           H  
ATOM   3979  HB2 CYS A 248      10.847  37.243  23.742  1.00 24.16           H  
ATOM   3980  HB3 CYS A 248      11.800  37.461  25.192  1.00 24.16           H  
ATOM   3981  HG  CYS A 248      10.557  39.780  23.208  1.00 38.86           H  
ATOM   3982  N   THR A 249      14.548  39.770  23.615  1.00 26.03           N  
ATOM   3983  CA  THR A 249      15.639  40.541  24.224  1.00 27.41           C  
ATOM   3984  C   THR A 249      15.106  41.747  25.027  1.00 26.36           C  
ATOM   3985  O   THR A 249      15.815  42.256  25.894  1.00 27.71           O  
ATOM   3986  CB  THR A 249      16.592  41.032  23.101  1.00 31.75           C  
ATOM   3987  OG1 THR A 249      15.953  41.918  22.197  1.00 33.05           O  
ATOM   3988  CG2 THR A 249      17.234  39.883  22.306  1.00 27.10           C  
ATOM   3989  H   THR A 249      14.216  40.091  22.717  1.00 31.15           H  
ATOM   3990  HA  THR A 249      16.209  39.910  24.909  1.00 32.80           H  
ATOM   3991  HB  THR A 249      17.403  41.596  23.565  1.00 38.01           H  
ATOM   3992  HG1 THR A 249      15.700  42.701  22.664  1.00 39.57           H  
ATOM   3993 HG21 THR A 249      17.963  40.263  21.590  1.00 32.43           H  
ATOM   3994 HG22 THR A 249      17.754  39.193  22.971  1.00 32.43           H  
ATOM   3995 HG23 THR A 249      16.492  39.311  21.748  1.00 32.43           H  
ATOM   3996  N   GLU A 250      13.865  42.181  24.755  1.00 21.82           N  
ATOM   3997  CA  GLU A 250      13.103  43.199  25.474  1.00 30.41           C  
ATOM   3998  C   GLU A 250      11.616  42.989  25.165  1.00 30.18           C  
ATOM   3999  O   GLU A 250      11.270  42.663  24.026  1.00 24.27           O  
ATOM   4000  CB  GLU A 250      13.663  44.616  25.197  1.00 38.89           C  
ATOM   4001  CG  GLU A 250      13.032  45.390  24.022  1.00 45.10           C  
ATOM   4002  CD  GLU A 250      13.702  46.745  23.789  1.00 78.75           C  
ATOM   4003  OE1 GLU A 250      14.066  47.393  24.795  1.00 73.77           O  
ATOM   4004  OE2 GLU A 250      13.835  47.114  22.602  1.00 80.93           O1-
ATOM   4005  H   GLU A 250      13.360  41.706  24.020  1.00 26.09           H  
ATOM   4006  HA  GLU A 250      13.250  43.017  26.537  1.00 36.40           H  
ATOM   4007  HB2 GLU A 250      13.496  45.202  26.103  1.00 46.57           H  
ATOM   4008  HB3 GLU A 250      14.747  44.587  25.080  1.00 46.57           H  
ATOM   4009  HG2 GLU A 250      13.107  44.797  23.109  1.00 54.03           H  
ATOM   4010  HG3 GLU A 250      11.971  45.573  24.197  1.00 54.03           H  
ATOM   4011  N   LEU A 251      10.735  43.196  26.162  1.00 26.57           N  
ATOM   4012  CA  LEU A 251       9.282  43.071  26.007  1.00 30.37           C  
ATOM   4013  C   LEU A 251       8.753  44.165  25.058  1.00 28.92           C  
ATOM   4014  O   LEU A 251       9.133  45.326  25.226  1.00 28.35           O  
ATOM   4015  CB  LEU A 251       8.561  43.241  27.366  1.00 28.44           C  
ATOM   4016  CG  LEU A 251       8.840  42.157  28.425  1.00 34.61           C  
ATOM   4017  CD1 LEU A 251       8.241  42.567  29.780  1.00 25.93           C  
ATOM   4018  CD2 LEU A 251       8.319  40.768  28.010  1.00 25.45           C  
ATOM   4019  H   LEU A 251      11.082  43.487  27.064  1.00 31.79           H  
ATOM   4020  HA  LEU A 251       9.088  42.075  25.615  1.00 36.36           H  
ATOM   4021  HB2 LEU A 251       8.826  44.215  27.783  1.00 34.04           H  
ATOM   4022  HB3 LEU A 251       7.482  43.281  27.200  1.00 34.04           H  
ATOM   4023  HG  LEU A 251       9.918  42.098  28.560  1.00 41.44           H  
ATOM   4024 HD11 LEU A 251       8.514  41.861  30.561  1.00 31.02           H  
ATOM   4025 HD12 LEU A 251       8.604  43.546  30.094  1.00 31.02           H  
ATOM   4026 HD13 LEU A 251       7.152  42.614  29.738  1.00 31.02           H  
ATOM   4027 HD21 LEU A 251       8.486  40.036  28.801  1.00 30.45           H  
ATOM   4028 HD22 LEU A 251       7.248  40.789  27.803  1.00 30.45           H  
ATOM   4029 HD23 LEU A 251       8.826  40.395  27.120  1.00 30.45           H  
ATOM   4030  N   PRO A 252       7.871  43.835  24.089  1.00 25.71           N  
ATOM   4031  CA  PRO A 252       7.242  44.835  23.220  1.00 23.01           C  
ATOM   4032  C   PRO A 252       6.235  45.693  24.004  1.00 24.72           C  
ATOM   4033  O   PRO A 252       5.508  45.177  24.854  1.00 22.91           O  
ATOM   4034  CB  PRO A 252       6.571  44.024  22.103  1.00 22.52           C  
ATOM   4035  CG  PRO A 252       6.384  42.619  22.654  1.00 18.38           C  
ATOM   4036  CD  PRO A 252       7.430  42.477  23.758  1.00 24.60           C  
ATOM   4037  HA  PRO A 252       8.006  45.484  22.786  1.00 27.52           H  
ATOM   4038  HB2 PRO A 252       5.624  44.444  21.778  1.00 26.93           H  
ATOM   4039  HB3 PRO A 252       7.226  43.990  21.232  1.00 26.93           H  
ATOM   4040  HG2 PRO A 252       5.386  42.522  23.080  1.00 21.97           H  
ATOM   4041  HG3 PRO A 252       6.482  41.862  21.878  1.00 21.97           H  
ATOM   4042  HD2 PRO A 252       7.010  41.962  24.624  1.00 29.44           H  
ATOM   4043  HD3 PRO A 252       8.283  41.900  23.396  1.00 29.44           H  
ATOM   4044  N   GLU A 253       6.197  47.003  23.707  1.00 23.75           N  
ATOM   4045  CA  GLU A 253       5.336  48.001  24.357  1.00 21.82           C  
ATOM   4046  C   GLU A 253       3.838  47.774  24.082  1.00 20.97           C  
ATOM   4047  O   GLU A 253       3.000  48.169  24.891  1.00 26.23           O  
ATOM   4048  CB  GLU A 253       5.729  49.410  23.853  1.00 23.81           C  
ATOM   4049  CG  GLU A 253       7.158  49.859  24.225  1.00 36.51           C  
ATOM   4050  CD  GLU A 253       7.404  49.956  25.734  1.00 43.11           C  
ATOM   4051  OE1 GLU A 253       6.476  50.398  26.448  1.00 33.74           O  
ATOM   4052  OE2 GLU A 253       8.524  49.589  26.148  1.00 40.23           O1-
ATOM   4053  H   GLU A 253       6.844  47.349  23.014  1.00 28.41           H  
ATOM   4054  HA  GLU A 253       5.481  47.935  25.437  1.00 26.09           H  
ATOM   4055  HB2 GLU A 253       5.625  49.448  22.767  1.00 28.48           H  
ATOM   4056  HB3 GLU A 253       5.021  50.149  24.235  1.00 28.48           H  
ATOM   4057  HG2 GLU A 253       7.892  49.183  23.786  1.00 43.72           H  
ATOM   4058  HG3 GLU A 253       7.353  50.841  23.794  1.00 43.72           H  
ATOM   4059  N   LYS A 254       3.514  47.093  22.970  1.00 16.87           N  
ATOM   4060  CA  LYS A 254       2.174  46.650  22.591  1.00 20.76           C  
ATOM   4061  C   LYS A 254       1.677  45.428  23.401  1.00 20.89           C  
ATOM   4062  O   LYS A 254       0.516  45.054  23.255  1.00 22.20           O  
ATOM   4063  CB  LYS A 254       2.168  46.341  21.075  1.00 18.91           C  
ATOM   4064  CG  LYS A 254       3.184  45.284  20.604  1.00 22.10           C  
ATOM   4065  CD  LYS A 254       3.056  44.930  19.115  1.00 22.37           C  
ATOM   4066  CE  LYS A 254       4.028  43.812  18.701  1.00 20.17           C  
ATOM   4067  NZ  LYS A 254       4.017  43.581  17.246  1.00 24.90           N1+
ATOM   4068  H   LYS A 254       4.272  46.808  22.368  1.00 20.16           H  
ATOM   4069  HA  LYS A 254       1.477  47.468  22.774  1.00 24.82           H  
ATOM   4070  HB2 LYS A 254       1.169  46.033  20.780  1.00 22.61           H  
ATOM   4071  HB3 LYS A 254       2.349  47.268  20.528  1.00 22.61           H  
ATOM   4072  HG2 LYS A 254       4.185  45.676  20.770  1.00 26.43           H  
ATOM   4073  HG3 LYS A 254       3.091  44.379  21.202  1.00 26.43           H  
ATOM   4074  HD2 LYS A 254       2.032  44.625  18.896  1.00 26.76           H  
ATOM   4075  HD3 LYS A 254       3.245  45.824  18.518  1.00 26.76           H  
ATOM   4076  HE2 LYS A 254       5.047  44.056  19.001  1.00 24.11           H  
ATOM   4077  HE3 LYS A 254       3.762  42.880  19.200  1.00 24.11           H  
ATOM   4078  HZ1 LYS A 254       4.575  42.756  17.039  1.00 29.79           H  
ATOM   4079  HZ2 LYS A 254       3.067  43.404  16.940  1.00 29.79           H  
ATOM   4080  HZ3 LYS A 254       4.393  44.372  16.745  1.00 29.79           H  
ATOM   4081  N   LEU A 255       2.517  44.846  24.277  1.00 18.90           N  
ATOM   4082  CA  LEU A 255       2.173  43.802  25.240  1.00 19.64           C  
ATOM   4083  C   LEU A 255       2.542  44.314  26.649  1.00 25.17           C  
ATOM   4084  O   LEU A 255       3.656  44.053  27.105  1.00 23.73           O  
ATOM   4085  CB  LEU A 255       2.909  42.493  24.858  1.00 17.10           C  
ATOM   4086  CG  LEU A 255       2.571  41.266  25.742  1.00 17.53           C  
ATOM   4087  CD1 LEU A 255       1.167  40.712  25.458  1.00 15.43           C  
ATOM   4088  CD2 LEU A 255       3.628  40.163  25.589  1.00 17.36           C  
ATOM   4089  H   LEU A 255       3.456  45.217  24.344  1.00 22.59           H  
ATOM   4090  HA  LEU A 255       1.106  43.590  25.203  1.00 23.48           H  
ATOM   4091  HB2 LEU A 255       2.699  42.249  23.816  1.00 20.44           H  
ATOM   4092  HB3 LEU A 255       3.983  42.675  24.902  1.00 20.44           H  
ATOM   4093  HG  LEU A 255       2.592  41.564  26.788  1.00 20.95           H  
ATOM   4094 HD11 LEU A 255       0.953  39.842  26.080  1.00 18.43           H  
ATOM   4095 HD12 LEU A 255       0.399  41.454  25.670  1.00 18.43           H  
ATOM   4096 HD13 LEU A 255       1.064  40.408  24.416  1.00 18.43           H  
ATOM   4097 HD21 LEU A 255       3.409  39.320  26.244  1.00 20.74           H  
ATOM   4098 HD22 LEU A 255       3.673  39.790  24.568  1.00 20.74           H  
ATOM   4099 HD23 LEU A 255       4.621  40.531  25.852  1.00 20.74           H  
ATOM   4100  N   PRO A 256       1.640  45.037  27.356  1.00 18.78           N  
ATOM   4101  CA  PRO A 256       1.865  45.537  28.723  1.00 22.93           C  
ATOM   4102  C   PRO A 256       1.631  44.444  29.793  1.00 25.14           C  
ATOM   4103  O   PRO A 256       0.775  44.578  30.669  1.00 22.92           O  
ATOM   4104  CB  PRO A 256       0.880  46.712  28.847  1.00 17.53           C  
ATOM   4105  CG  PRO A 256      -0.297  46.297  27.982  1.00 18.57           C  
ATOM   4106  CD  PRO A 256       0.362  45.530  26.836  1.00 18.91           C  
ATOM   4107  HA  PRO A 256       2.884  45.911  28.838  1.00 27.42           H  
ATOM   4108  HB2 PRO A 256       0.591  46.962  29.869  1.00 20.95           H  
ATOM   4109  HB3 PRO A 256       1.337  47.608  28.423  1.00 20.95           H  
ATOM   4110  HG2 PRO A 256      -0.955  45.635  28.546  1.00 22.20           H  
ATOM   4111  HG3 PRO A 256      -0.889  47.146  27.639  1.00 22.20           H  
ATOM   4112  HD2 PRO A 256      -0.287  44.732  26.479  1.00 22.60           H  
ATOM   4113  HD3 PRO A 256       0.558  46.207  26.005  1.00 22.60           H  
ATOM   4114  N   VAL A 257       2.415  43.360  29.717  1.00 21.68           N  
ATOM   4115  CA  VAL A 257       2.468  42.268  30.685  1.00 23.34           C  
ATOM   4116  C   VAL A 257       3.511  42.626  31.760  1.00 25.44           C  
ATOM   4117  O   VAL A 257       4.596  43.118  31.446  1.00 28.02           O  
ATOM   4118  CB  VAL A 257       2.849  40.961  29.935  1.00 18.52           C  
ATOM   4119  CG1 VAL A 257       4.192  41.019  29.181  1.00 17.98           C  
ATOM   4120  CG2 VAL A 257       2.785  39.717  30.841  1.00 18.11           C  
ATOM   4121  H   VAL A 257       3.100  43.334  28.973  1.00 25.93           H  
ATOM   4122  HA  VAL A 257       1.487  42.138  31.146  1.00 27.91           H  
ATOM   4123  HB  VAL A 257       2.081  40.814  29.174  1.00 22.14           H  
ATOM   4124 HG11 VAL A 257       4.301  40.146  28.545  1.00 21.48           H  
ATOM   4125 HG12 VAL A 257       4.266  41.889  28.529  1.00 21.48           H  
ATOM   4126 HG13 VAL A 257       5.043  41.048  29.857  1.00 21.48           H  
ATOM   4127 HG21 VAL A 257       2.949  38.806  30.265  1.00 21.64           H  
ATOM   4128 HG22 VAL A 257       3.542  39.746  31.624  1.00 21.64           H  
ATOM   4129 HG23 VAL A 257       1.812  39.629  31.323  1.00 21.64           H  
ATOM   4130  N   THR A 258       3.159  42.387  33.030  1.00 21.89           N  
ATOM   4131  CA  THR A 258       3.979  42.686  34.204  1.00 23.87           C  
ATOM   4132  C   THR A 258       4.458  41.382  34.858  1.00 22.05           C  
ATOM   4133  O   THR A 258       3.966  40.297  34.544  1.00 22.05           O  
ATOM   4134  CB  THR A 258       3.148  43.543  35.199  1.00 23.62           C  
ATOM   4135  OG1 THR A 258       2.089  42.810  35.788  1.00 25.15           O  
ATOM   4136  CG2 THR A 258       2.592  44.836  34.580  1.00 22.11           C  
ATOM   4137  H   THR A 258       2.250  41.985  33.209  1.00 26.17           H  
ATOM   4138  HA  THR A 258       4.865  43.256  33.918  1.00 28.56           H  
ATOM   4139  HB  THR A 258       3.805  43.836  36.019  1.00 28.26           H  
ATOM   4140  HG1 THR A 258       1.639  43.372  36.402  1.00 30.09           H  
ATOM   4141 HG21 THR A 258       2.114  45.458  35.337  1.00 26.45           H  
ATOM   4142 HG22 THR A 258       3.389  45.424  34.125  1.00 26.45           H  
ATOM   4143 HG23 THR A 258       1.849  44.630  33.808  1.00 26.45           H  
ATOM   4144  N   THR A 259       5.398  41.514  35.809  1.00 23.30           N  
ATOM   4145  CA  THR A 259       5.910  40.432  36.653  1.00 22.47           C  
ATOM   4146  C   THR A 259       4.798  39.792  37.498  1.00 27.95           C  
ATOM   4147  O   THR A 259       4.780  38.572  37.608  1.00 25.77           O  
ATOM   4148  CB  THR A 259       7.040  40.973  37.562  1.00 26.54           C  
ATOM   4149  OG1 THR A 259       8.148  41.292  36.751  1.00 32.34           O  
ATOM   4150  CG2 THR A 259       7.562  39.967  38.608  1.00 29.51           C  
ATOM   4151  H   THR A 259       5.758  42.440  35.990  1.00 27.87           H  
ATOM   4152  HA  THR A 259       6.314  39.653  36.003  1.00 26.88           H  
ATOM   4153  HB  THR A 259       6.716  41.879  38.075  1.00 31.76           H  
ATOM   4154  HG1 THR A 259       7.942  42.035  36.201  1.00 38.71           H  
ATOM   4155 HG21 THR A 259       8.420  40.373  39.144  1.00 35.32           H  
ATOM   4156 HG22 THR A 259       6.811  39.732  39.361  1.00 35.32           H  
ATOM   4157 HG23 THR A 259       7.867  39.030  38.140  1.00 35.32           H  
ATOM   4158  N   GLU A 260       3.876  40.601  38.053  1.00 30.82           N  
ATOM   4159  CA  GLU A 260       2.776  40.185  38.929  1.00 32.96           C  
ATOM   4160  C   GLU A 260       1.763  39.266  38.225  1.00 29.00           C  
ATOM   4161  O   GLU A 260       1.235  38.348  38.851  1.00 28.62           O  
ATOM   4162  CB  GLU A 260       2.028  41.438  39.430  1.00 38.56           C  
ATOM   4163  CG  GLU A 260       2.897  42.413  40.250  1.00 75.23           C  
ATOM   4164  CD  GLU A 260       2.120  43.613  40.804  1.00102.49           C  
ATOM   4165  OE1 GLU A 260       0.943  43.792  40.416  1.00 94.07           O  
ATOM   4166  OE2 GLU A 260       2.732  44.347  41.609  1.00 95.94           O1-
ATOM   4167  H   GLU A 260       3.960  41.592  37.882  1.00 36.90           H  
ATOM   4168  HA  GLU A 260       3.194  39.652  39.784  1.00 39.46           H  
ATOM   4169  HB2 GLU A 260       1.597  41.969  38.579  1.00 46.18           H  
ATOM   4170  HB3 GLU A 260       1.183  41.122  40.046  1.00 46.18           H  
ATOM   4171  HG2 GLU A 260       3.350  41.882  41.088  1.00 90.19           H  
ATOM   4172  HG3 GLU A 260       3.716  42.798  39.642  1.00 90.19           H  
ATOM   4173  N   MET A 261       1.521  39.498  36.924  1.00 24.80           N  
ATOM   4174  CA  MET A 261       0.588  38.741  36.091  1.00 27.21           C  
ATOM   4175  C   MET A 261       1.086  37.317  35.794  1.00 26.83           C  
ATOM   4176  O   MET A 261       0.273  36.397  35.721  1.00 28.68           O  
ATOM   4177  CB  MET A 261       0.423  39.486  34.753  1.00 27.27           C  
ATOM   4178  CG  MET A 261      -0.482  40.721  34.855  1.00 33.99           C  
ATOM   4179  SD  MET A 261      -0.433  41.791  33.396  1.00 32.38           S  
ATOM   4180  CE  MET A 261      -1.125  40.670  32.159  1.00 25.97           C  
ATOM   4181  H   MET A 261       2.010  40.265  36.485  1.00 29.67           H  
ATOM   4182  HA  MET A 261      -0.377  38.669  36.595  1.00 32.56           H  
ATOM   4183  HB2 MET A 261       1.400  39.777  34.365  1.00 32.64           H  
ATOM   4184  HB3 MET A 261      -0.002  38.814  34.008  1.00 32.64           H  
ATOM   4185  HG2 MET A 261      -1.513  40.417  35.038  1.00 40.70           H  
ATOM   4186  HG3 MET A 261      -0.186  41.329  35.710  1.00 40.70           H  
ATOM   4187  HE1 MET A 261      -1.197  41.203  31.217  1.00 31.07           H  
ATOM   4188  HE2 MET A 261      -0.484  39.804  32.005  1.00 31.07           H  
ATOM   4189  HE3 MET A 261      -2.120  40.330  32.449  1.00 31.07           H  
ATOM   4190  N   VAL A 262       2.408  37.138  35.639  1.00 22.59           N  
ATOM   4191  CA  VAL A 262       3.045  35.877  35.253  1.00 21.71           C  
ATOM   4192  C   VAL A 262       3.902  35.282  36.386  1.00 22.80           C  
ATOM   4193  O   VAL A 262       4.611  34.311  36.137  1.00 20.90           O  
ATOM   4194  CB  VAL A 262       3.868  36.076  33.949  1.00 16.45           C  
ATOM   4195  CG1 VAL A 262       3.007  36.597  32.784  1.00 15.14           C  
ATOM   4196  CG2 VAL A 262       5.121  36.952  34.127  1.00 14.15           C  
ATOM   4197  H   VAL A 262       3.011  37.943  35.741  1.00 27.02           H  
ATOM   4198  HA  VAL A 262       2.284  35.125  35.038  1.00 25.96           H  
ATOM   4199  HB  VAL A 262       4.220  35.091  33.639  1.00 19.65           H  
ATOM   4200 HG11 VAL A 262       3.577  36.623  31.854  1.00 18.09           H  
ATOM   4201 HG12 VAL A 262       2.147  35.952  32.619  1.00 18.09           H  
ATOM   4202 HG13 VAL A 262       2.638  37.606  32.971  1.00 18.09           H  
ATOM   4203 HG21 VAL A 262       5.633  37.072  33.175  1.00 16.90           H  
ATOM   4204 HG22 VAL A 262       4.871  37.943  34.498  1.00 16.90           H  
ATOM   4205 HG23 VAL A 262       5.837  36.513  34.819  1.00 16.90           H  
ATOM   4206  N   GLU A 263       3.848  35.837  37.612  1.00 28.39           N  
ATOM   4207  CA  GLU A 263       4.655  35.465  38.785  1.00 23.29           C  
ATOM   4208  C   GLU A 263       4.569  33.975  39.161  1.00 23.23           C  
ATOM   4209  O   GLU A 263       5.561  33.394  39.598  1.00 18.78           O  
ATOM   4210  CB  GLU A 263       4.289  36.406  39.964  1.00 23.54           C  
ATOM   4211  CG  GLU A 263       3.219  35.903  40.960  1.00 36.23           C  
ATOM   4212  CD  GLU A 263       2.751  36.988  41.931  1.00 59.35           C  
ATOM   4213  OE1 GLU A 263       3.596  37.823  42.324  1.00 46.06           O  
ATOM   4214  OE2 GLU A 263       1.551  36.953  42.277  1.00 52.40           O1-
ATOM   4215  H   GLU A 263       3.244  36.639  37.728  1.00 33.98           H  
ATOM   4216  HA  GLU A 263       5.690  35.671  38.506  1.00 27.86           H  
ATOM   4217  HB2 GLU A 263       5.203  36.595  40.529  1.00 28.16           H  
ATOM   4218  HB3 GLU A 263       3.983  37.380  39.590  1.00 28.16           H  
ATOM   4219  HG2 GLU A 263       2.346  35.552  40.409  1.00 43.39           H  
ATOM   4220  HG3 GLU A 263       3.592  35.062  41.545  1.00 43.39           H  
ATOM   4221  N   CYS A 264       3.390  33.368  38.950  1.00 20.56           N  
ATOM   4222  CA  CYS A 264       3.080  31.967  39.216  1.00 19.13           C  
ATOM   4223  C   CYS A 264       3.746  31.024  38.191  1.00 22.81           C  
ATOM   4224  O   CYS A 264       4.001  29.866  38.517  1.00 23.48           O  
ATOM   4225  CB  CYS A 264       1.543  31.828  39.141  1.00 28.10           C  
ATOM   4226  SG  CYS A 264       0.969  30.227  39.779  1.00 38.01           S  
ATOM   4227  H   CYS A 264       2.642  33.938  38.581  1.00 24.58           H  
ATOM   4228  HA  CYS A 264       3.427  31.716  40.220  1.00 22.86           H  
ATOM   4229  HB2 CYS A 264       1.064  32.606  39.737  1.00 33.63           H  
ATOM   4230  HB3 CYS A 264       1.186  31.953  38.118  1.00 33.63           H  
ATOM   4231  HG  CYS A 264       1.720  29.478  38.965  1.00 45.52           H  
ATOM   4232  N   SER A 265       4.043  31.517  36.976  1.00 20.05           N  
ATOM   4233  CA  SER A 265       4.695  30.760  35.909  1.00 19.11           C  
ATOM   4234  C   SER A 265       6.229  30.853  35.986  1.00 20.65           C  
ATOM   4235  O   SER A 265       6.892  29.942  35.496  1.00 18.66           O  
ATOM   4236  CB  SER A 265       4.281  31.350  34.548  1.00 17.58           C  
ATOM   4237  OG  SER A 265       2.925  31.074  34.273  1.00 17.42           O  
ATOM   4238  H   SER A 265       3.848  32.492  36.794  1.00 23.97           H  
ATOM   4239  HA  SER A 265       4.407  29.707  35.952  1.00 22.85           H  
ATOM   4240  HB2 SER A 265       4.461  32.421  34.480  1.00 21.01           H  
ATOM   4241  HB3 SER A 265       4.869  30.882  33.761  1.00 21.01           H  
ATOM   4242  HG  SER A 265       2.393  31.478  34.942  1.00 20.82           H  
ATOM   4243  N   LEU A 266       6.792  31.919  36.590  1.00 18.87           N  
ATOM   4244  CA  LEU A 266       8.237  32.107  36.764  1.00 18.38           C  
ATOM   4245  C   LEU A 266       8.734  31.273  37.957  1.00 23.60           C  
ATOM   4246  O   LEU A 266       8.040  31.155  38.967  1.00 19.87           O  
ATOM   4247  CB  LEU A 266       8.556  33.599  37.019  1.00 19.14           C  
ATOM   4248  CG  LEU A 266       8.131  34.572  35.894  1.00 22.23           C  
ATOM   4249  CD1 LEU A 266       8.613  35.999  36.198  1.00 16.17           C  
ATOM   4250  CD2 LEU A 266       8.596  34.132  34.496  1.00 19.25           C  
ATOM   4251  H   LEU A 266       6.185  32.622  36.985  1.00 22.56           H  
ATOM   4252  HA  LEU A 266       8.758  31.778  35.867  1.00 21.96           H  
ATOM   4253  HB2 LEU A 266       8.092  33.919  37.954  1.00 22.88           H  
ATOM   4254  HB3 LEU A 266       9.632  33.702  37.172  1.00 22.88           H  
ATOM   4255  HG  LEU A 266       7.046  34.606  35.872  1.00 26.59           H  
ATOM   4256 HD11 LEU A 266       8.235  36.706  35.460  1.00 19.32           H  
ATOM   4257 HD12 LEU A 266       8.270  36.334  37.177  1.00 19.32           H  
ATOM   4258 HD13 LEU A 266       9.701  36.059  36.185  1.00 19.32           H  
ATOM   4259 HD21 LEU A 266       8.388  34.898  33.748  1.00 23.02           H  
ATOM   4260 HD22 LEU A 266       9.666  33.933  34.488  1.00 23.02           H  
ATOM   4261 HD23 LEU A 266       8.088  33.224  34.170  1.00 23.02           H  
ATOM   4262  N   GLU A 267       9.926  30.670  37.808  1.00 23.77           N  
ATOM   4263  CA  GLU A 267      10.446  29.612  38.679  1.00 21.25           C  
ATOM   4264  C   GLU A 267      11.838  29.902  39.267  1.00 27.72           C  
ATOM   4265  O   GLU A 267      12.301  29.125  40.102  1.00 22.71           O  
ATOM   4266  CB  GLU A 267      10.466  28.285  37.894  1.00 21.00           C  
ATOM   4267  CG  GLU A 267       9.082  27.785  37.437  1.00 24.98           C  
ATOM   4268  CD  GLU A 267       9.131  26.447  36.693  1.00 29.78           C  
ATOM   4269  OE1 GLU A 267      10.249  25.924  36.485  1.00 26.17           O  
ATOM   4270  OE2 GLU A 267       8.036  25.968  36.328  1.00 26.41           O1-
ATOM   4271  H   GLU A 267      10.424  30.825  36.941  1.00 28.44           H  
ATOM   4272  HA  GLU A 267       9.789  29.477  39.540  1.00 25.41           H  
ATOM   4273  HB2 GLU A 267      11.115  28.398  37.024  1.00 25.12           H  
ATOM   4274  HB3 GLU A 267      10.914  27.511  38.516  1.00 25.12           H  
ATOM   4275  HG2 GLU A 267       8.423  27.677  38.299  1.00 29.88           H  
ATOM   4276  HG3 GLU A 267       8.616  28.512  36.776  1.00 29.88           H  
ATOM   4277  N   ARG A 268      12.512  30.986  38.851  1.00 27.07           N  
ATOM   4278  CA  ARG A 268      13.884  31.313  39.262  1.00 25.17           C  
ATOM   4279  C   ARG A 268      13.949  32.432  40.317  1.00 26.64           C  
ATOM   4280  O   ARG A 268      15.050  32.804  40.722  1.00 25.95           O  
ATOM   4281  CB  ARG A 268      14.682  31.731  38.006  1.00 26.95           C  
ATOM   4282  CG  ARG A 268      14.906  30.548  37.052  1.00 23.88           C  
ATOM   4283  CD  ARG A 268      15.783  30.891  35.846  1.00 28.21           C  
ATOM   4284  NE  ARG A 268      15.966  29.706  34.996  1.00 28.90           N  
ATOM   4285  CZ  ARG A 268      15.164  29.338  33.983  1.00 29.05           C  
ATOM   4286  NH1 ARG A 268      14.112  30.081  33.625  1.00 28.49           N  
ATOM   4287  NH2 ARG A 268      15.408  28.199  33.324  1.00 24.41           N1+
ATOM   4288  H   ARG A 268      12.075  31.588  38.168  1.00 32.39           H  
ATOM   4289  HA  ARG A 268      14.376  30.445  39.703  1.00 30.11           H  
ATOM   4290  HB2 ARG A 268      14.174  32.542  37.483  1.00 32.25           H  
ATOM   4291  HB3 ARG A 268      15.661  32.119  38.293  1.00 32.25           H  
ATOM   4292  HG2 ARG A 268      15.382  29.740  37.606  1.00 28.57           H  
ATOM   4293  HG3 ARG A 268      13.947  30.161  36.704  1.00 28.57           H  
ATOM   4294  HD2 ARG A 268      15.356  31.711  35.274  1.00 33.76           H  
ATOM   4295  HD3 ARG A 268      16.764  31.227  36.183  1.00 33.76           H  
ATOM   4296  HE  ARG A 268      16.739  29.104  35.243  1.00 34.59           H  
ATOM   4297 HH11 ARG A 268      13.925  30.953  34.098  1.00 34.10           H  
ATOM   4298 HH12 ARG A 268      13.504  29.777  32.872  1.00 34.10           H  
ATOM   4299 HH21 ARG A 268      16.191  27.615  33.580  1.00 29.21           H  
ATOM   4300 HH22 ARG A 268      14.768  27.883  32.607  1.00 29.21           H  
ATOM   4301  N   GLN A 269      12.795  32.978  40.748  1.00 26.62           N  
ATOM   4302  CA  GLN A 269      12.642  34.066  41.728  1.00 32.47           C  
ATOM   4303  C   GLN A 269      13.072  35.439  41.171  1.00 28.60           C  
ATOM   4304  O   GLN A 269      13.264  36.389  41.930  1.00 29.84           O  
ATOM   4305  CB  GLN A 269      13.268  33.739  43.106  1.00 33.03           C  
ATOM   4306  CG  GLN A 269      12.661  32.489  43.772  1.00 46.98           C  
ATOM   4307  CD  GLN A 269      13.258  32.208  45.153  1.00 81.71           C  
ATOM   4308  OE1 GLN A 269      13.584  33.125  45.904  1.00 99.35           O  
ATOM   4309  NE2 GLN A 269      13.408  30.928  45.497  1.00 71.36           N  
ATOM   4310  H   GLN A 269      11.941  32.602  40.362  1.00 31.86           H  
ATOM   4311  HA  GLN A 269      11.566  34.158  41.882  1.00 38.87           H  
ATOM   4312  HB2 GLN A 269      14.350  33.630  43.025  1.00 39.54           H  
ATOM   4313  HB3 GLN A 269      13.112  34.589  43.771  1.00 39.54           H  
ATOM   4314  HG2 GLN A 269      11.584  32.614  43.884  1.00 56.29           H  
ATOM   4315  HG3 GLN A 269      12.810  31.617  43.133  1.00 56.29           H  
ATOM   4316 HE21 GLN A 269      13.798  30.699  46.399  1.00 85.54           H  
ATOM   4317 HE22 GLN A 269      13.133  30.196  44.858  1.00 85.54           H  
ATOM   4318  N   LEU A 270      13.220  35.534  39.842  1.00 31.05           N  
ATOM   4319  CA  LEU A 270      13.543  36.742  39.096  1.00 24.81           C  
ATOM   4320  C   LEU A 270      12.229  37.378  38.625  1.00 24.12           C  
ATOM   4321  O   LEU A 270      11.244  36.678  38.373  1.00 23.65           O  
ATOM   4322  CB  LEU A 270      14.356  36.346  37.837  1.00 27.22           C  
ATOM   4323  CG  LEU A 270      15.636  35.520  38.108  1.00 28.09           C  
ATOM   4324  CD1 LEU A 270      16.319  35.131  36.791  1.00 30.51           C  
ATOM   4325  CD2 LEU A 270      16.631  36.231  39.037  1.00 24.22           C  
ATOM   4326  H   LEU A 270      13.042  34.704  39.296  1.00 37.17           H  
ATOM   4327  HA  LEU A 270      14.103  37.451  39.709  1.00 29.68           H  
ATOM   4328  HB2 LEU A 270      13.720  35.773  37.159  1.00 32.58           H  
ATOM   4329  HB3 LEU A 270      14.628  37.249  37.290  1.00 32.58           H  
ATOM   4330  HG  LEU A 270      15.348  34.591  38.596  1.00 33.62           H  
ATOM   4331 HD11 LEU A 270      17.218  34.541  36.969  1.00 36.52           H  
ATOM   4332 HD12 LEU A 270      15.654  34.529  36.174  1.00 36.52           H  
ATOM   4333 HD13 LEU A 270      16.602  36.012  36.216  1.00 36.52           H  
ATOM   4334 HD21 LEU A 270      16.189  36.460  40.006  1.00 28.98           H  
ATOM   4335 HD22 LEU A 270      17.504  35.606  39.224  1.00 28.98           H  
ATOM   4336 HD23 LEU A 270      16.984  37.162  38.599  1.00 28.98           H  
ATOM   4337  N   SER A 271      12.241  38.708  38.451  1.00 23.80           N  
ATOM   4338  CA  SER A 271      11.188  39.465  37.773  1.00 28.63           C  
ATOM   4339  C   SER A 271      11.153  39.104  36.277  1.00 24.46           C  
ATOM   4340  O   SER A 271      12.155  38.631  35.743  1.00 24.39           O  
ATOM   4341  CB  SER A 271      11.451  40.974  37.986  1.00 26.95           C  
ATOM   4342  OG  SER A 271      12.561  41.459  37.252  1.00 31.07           O  
ATOM   4343  H   SER A 271      13.088  39.212  38.672  1.00 28.47           H  
ATOM   4344  HA  SER A 271      10.235  39.196  38.226  1.00 34.27           H  
ATOM   4345  HB2 SER A 271      10.580  41.549  37.676  1.00 32.25           H  
ATOM   4346  HB3 SER A 271      11.599  41.192  39.044  1.00 32.25           H  
ATOM   4347  HG  SER A 271      12.589  42.399  37.346  1.00 37.20           H  
ATOM   4348  N   LEU A 272      10.018  39.340  35.597  1.00 25.37           N  
ATOM   4349  CA  LEU A 272       9.843  39.093  34.162  1.00 24.96           C  
ATOM   4350  C   LEU A 272      10.871  39.851  33.306  1.00 33.30           C  
ATOM   4351  O   LEU A 272      11.407  39.282  32.360  1.00 25.39           O  
ATOM   4352  CB  LEU A 272       8.397  39.442  33.738  1.00 18.16           C  
ATOM   4353  CG  LEU A 272       8.080  39.267  32.233  1.00 24.32           C  
ATOM   4354  CD1 LEU A 272       8.297  37.824  31.747  1.00 16.06           C  
ATOM   4355  CD2 LEU A 272       6.663  39.757  31.909  1.00 20.89           C  
ATOM   4356  H   LEU A 272       9.247  39.776  36.087  1.00 30.36           H  
ATOM   4357  HA  LEU A 272      10.004  38.025  34.008  1.00 29.87           H  
ATOM   4358  HB2 LEU A 272       7.704  38.828  34.315  1.00 21.70           H  
ATOM   4359  HB3 LEU A 272       8.185  40.475  34.021  1.00 21.70           H  
ATOM   4360  HG  LEU A 272       8.752  39.897  31.652  1.00 29.09           H  
ATOM   4361 HD11 LEU A 272       8.035  37.721  30.695  1.00 19.18           H  
ATOM   4362 HD12 LEU A 272       9.339  37.523  31.842  1.00 19.18           H  
ATOM   4363 HD13 LEU A 272       7.700  37.111  32.312  1.00 19.18           H  
ATOM   4364 HD21 LEU A 272       6.431  39.591  30.858  1.00 24.98           H  
ATOM   4365 HD22 LEU A 272       5.910  39.240  32.501  1.00 24.98           H  
ATOM   4366 HD23 LEU A 272       6.559  40.824  32.109  1.00 24.98           H  
ATOM   4367  N   GLU A 273      11.176  41.106  33.667  1.00 26.91           N  
ATOM   4368  CA  GLU A 273      12.119  41.976  32.969  1.00 29.81           C  
ATOM   4369  C   GLU A 273      13.561  41.469  33.114  1.00 30.44           C  
ATOM   4370  O   GLU A 273      14.314  41.522  32.146  1.00 31.06           O  
ATOM   4371  CB  GLU A 273      12.029  43.417  33.524  1.00 32.98           C  
ATOM   4372  CG  GLU A 273      10.647  44.097  33.369  1.00 51.13           C  
ATOM   4373  CD  GLU A 273       9.579  43.627  34.365  1.00 65.74           C  
ATOM   4374  OE1 GLU A 273       9.960  43.298  35.509  1.00 44.81           O  
ATOM   4375  OE2 GLU A 273       8.397  43.580  33.960  1.00 54.32           O1-
ATOM   4376  H   GLU A 273      10.700  41.501  34.469  1.00 32.20           H  
ATOM   4377  HA  GLU A 273      11.859  41.987  31.908  1.00 35.68           H  
ATOM   4378  HB2 GLU A 273      12.344  43.440  34.569  1.00 39.49           H  
ATOM   4379  HB3 GLU A 273      12.758  44.034  32.996  1.00 39.49           H  
ATOM   4380  HG2 GLU A 273      10.762  45.172  33.513  1.00 61.26           H  
ATOM   4381  HG3 GLU A 273      10.279  43.963  32.351  1.00 61.26           H  
ATOM   4382  N   GLN A 274      13.930  40.927  34.289  1.00 29.07           N  
ATOM   4383  CA  GLN A 274      15.230  40.303  34.532  1.00 29.55           C  
ATOM   4384  C   GLN A 274      15.335  38.933  33.841  1.00 29.13           C  
ATOM   4385  O   GLN A 274      16.414  38.584  33.371  1.00 28.94           O  
ATOM   4386  CB  GLN A 274      15.430  40.159  36.055  1.00 28.62           C  
ATOM   4387  CG  GLN A 274      16.805  39.585  36.458  1.00 41.42           C  
ATOM   4388  CD  GLN A 274      17.158  39.860  37.921  1.00 57.11           C  
ATOM   4389  OE1 GLN A 274      16.283  39.958  38.778  1.00 35.35           O  
ATOM   4390  NE2 GLN A 274      18.454  39.985  38.214  1.00 50.09           N  
ATOM   4391  H   GLN A 274      13.255  40.903  35.041  1.00 34.79           H  
ATOM   4392  HA  GLN A 274      16.011  40.955  34.135  1.00 35.37           H  
ATOM   4393  HB2 GLN A 274      15.313  41.148  36.501  1.00 34.26           H  
ATOM   4394  HB3 GLN A 274      14.639  39.542  36.484  1.00 34.26           H  
ATOM   4395  HG2 GLN A 274      16.837  38.509  36.287  1.00 49.61           H  
ATOM   4396  HG3 GLN A 274      17.579  40.027  35.828  1.00 49.61           H  
ATOM   4397 HE21 GLN A 274      18.730  40.164  39.169  1.00 60.02           H  
ATOM   4398 HE22 GLN A 274      19.151  39.902  37.489  1.00 60.02           H  
ATOM   4399  N   GLU A 275      14.217  38.195  33.730  1.00 27.54           N  
ATOM   4400  CA  GLU A 275      14.100  36.885  33.089  1.00 25.85           C  
ATOM   4401  C   GLU A 275      14.266  36.966  31.557  1.00 26.12           C  
ATOM   4402  O   GLU A 275      14.827  36.051  30.952  1.00 24.16           O  
ATOM   4403  CB  GLU A 275      12.709  36.314  33.455  1.00 21.85           C  
ATOM   4404  CG  GLU A 275      12.543  34.805  33.260  1.00 33.82           C  
ATOM   4405  CD  GLU A 275      13.338  34.005  34.293  1.00 31.82           C  
ATOM   4406  OE1 GLU A 275      12.744  33.640  35.331  1.00 30.14           O  
ATOM   4407  OE2 GLU A 275      14.517  33.722  33.997  1.00 37.42           O1-
ATOM   4408  H   GLU A 275      13.376  38.561  34.157  1.00 32.96           H  
ATOM   4409  HA  GLU A 275      14.892  36.255  33.495  1.00 30.94           H  
ATOM   4410  HB2 GLU A 275      12.493  36.520  34.503  1.00 26.13           H  
ATOM   4411  HB3 GLU A 275      11.930  36.824  32.891  1.00 26.13           H  
ATOM   4412  HG2 GLU A 275      11.490  34.549  33.358  1.00 40.50           H  
ATOM   4413  HG3 GLU A 275      12.827  34.508  32.253  1.00 40.50           H  
ATOM   4414  N   VAL A 276      13.839  38.089  30.948  1.00 22.11           N  
ATOM   4415  CA  VAL A 276      14.084  38.473  29.554  1.00 21.68           C  
ATOM   4416  C   VAL A 276      15.586  38.705  29.296  1.00 31.08           C  
ATOM   4417  O   VAL A 276      16.090  38.281  28.257  1.00 31.04           O  
ATOM   4418  CB  VAL A 276      13.240  39.740  29.221  1.00 25.38           C  
ATOM   4419  CG1 VAL A 276      13.655  40.478  27.941  1.00 18.46           C  
ATOM   4420  CG2 VAL A 276      11.741  39.435  29.108  1.00 18.57           C  
ATOM   4421  H   VAL A 276      13.358  38.769  31.523  1.00 26.44           H  
ATOM   4422  HA  VAL A 276      13.771  37.653  28.908  1.00 25.93           H  
ATOM   4423  HB  VAL A 276      13.359  40.449  30.039  1.00 30.37           H  
ATOM   4424 HG11 VAL A 276      12.943  41.272  27.732  1.00 22.06           H  
ATOM   4425 HG12 VAL A 276      14.638  40.940  28.029  1.00 22.06           H  
ATOM   4426 HG13 VAL A 276      13.661  39.811  27.081  1.00 22.06           H  
ATOM   4427 HG21 VAL A 276      11.165  40.355  29.045  1.00 22.19           H  
ATOM   4428 HG22 VAL A 276      11.522  38.853  28.214  1.00 22.19           H  
ATOM   4429 HG23 VAL A 276      11.362  38.894  29.964  1.00 22.19           H  
ATOM   4430  N   GLN A 277      16.298  39.344  30.243  1.00 27.96           N  
ATOM   4431  CA  GLN A 277      17.730  39.638  30.146  1.00 29.50           C  
ATOM   4432  C   GLN A 277      18.618  38.409  30.420  1.00 28.13           C  
ATOM   4433  O   GLN A 277      19.778  38.418  30.010  1.00 28.18           O  
ATOM   4434  CB  GLN A 277      18.102  40.756  31.150  1.00 29.03           C  
ATOM   4435  CG  GLN A 277      17.448  42.126  30.863  1.00 42.02           C  
ATOM   4436  CD  GLN A 277      17.759  42.698  29.478  1.00 64.08           C  
ATOM   4437  OE1 GLN A 277      18.870  42.558  28.971  1.00 65.14           O  
ATOM   4438  NE2 GLN A 277      16.766  43.332  28.850  1.00 50.99           N  
ATOM   4439  H   GLN A 277      15.816  39.655  31.076  1.00 33.46           H  
ATOM   4440  HA  GLN A 277      17.954  39.965  29.129  1.00 35.31           H  
ATOM   4441  HB2 GLN A 277      17.839  40.449  32.162  1.00 34.75           H  
ATOM   4442  HB3 GLN A 277      19.185  40.893  31.162  1.00 34.75           H  
ATOM   4443  HG2 GLN A 277      16.371  42.043  30.965  1.00 50.34           H  
ATOM   4444  HG3 GLN A 277      17.772  42.849  31.612  1.00 50.34           H  
ATOM   4445 HE21 GLN A 277      16.918  43.696  27.920  1.00 61.10           H  
ATOM   4446 HE22 GLN A 277      15.862  43.420  29.290  1.00 61.10           H  
ATOM   4447  N   GLN A 278      18.081  37.338  31.037  1.00 25.35           N  
ATOM   4448  CA  GLN A 278      18.748  36.034  31.139  1.00 27.03           C  
ATOM   4449  C   GLN A 278      18.531  35.182  29.869  1.00 26.14           C  
ATOM   4450  O   GLN A 278      19.164  34.135  29.734  1.00 28.79           O  
ATOM   4451  CB  GLN A 278      18.175  35.229  32.335  1.00 32.21           C  
ATOM   4452  CG  GLN A 278      18.345  35.835  33.745  1.00 37.06           C  
ATOM   4453  CD  GLN A 278      19.705  36.484  34.016  1.00 50.51           C  
ATOM   4454  OE1 GLN A 278      20.748  35.887  33.763  1.00 39.17           O  
ATOM   4455  NE2 GLN A 278      19.695  37.716  34.530  1.00 56.73           N  
ATOM   4456  H   GLN A 278      17.131  37.405  31.374  1.00 30.33           H  
ATOM   4457  HA  GLN A 278      19.824  36.167  31.258  1.00 32.35           H  
ATOM   4458  HB2 GLN A 278      17.113  35.043  32.173  1.00 38.56           H  
ATOM   4459  HB3 GLN A 278      18.646  34.245  32.352  1.00 38.56           H  
ATOM   4460  HG2 GLN A 278      17.553  36.551  33.933  1.00 44.39           H  
ATOM   4461  HG3 GLN A 278      18.196  35.049  34.484  1.00 44.39           H  
ATOM   4462 HE21 GLN A 278      20.570  38.183  34.718  1.00 67.99           H  
ATOM   4463 HE22 GLN A 278      18.815  38.182  34.699  1.00 67.99           H  
ATOM   4464  N   GLY A 279      17.664  35.622  28.940  1.00 24.06           N  
ATOM   4465  CA  GLY A 279      17.374  34.953  27.675  1.00 22.44           C  
ATOM   4466  C   GLY A 279      16.392  33.780  27.789  1.00 26.13           C  
ATOM   4467  O   GLY A 279      16.342  32.951  26.880  1.00 23.37           O  
ATOM   4468  H   GLY A 279      17.194  36.501  29.109  1.00 28.78           H  
ATOM   4469  HA2 GLY A 279      16.949  35.688  26.991  1.00 26.84           H  
ATOM   4470  HA3 GLY A 279      18.302  34.604  27.219  1.00 26.84           H  
ATOM   4471  N   ASN A 280      15.636  33.693  28.898  1.00 23.57           N  
ATOM   4472  CA  ASN A 280      14.693  32.609  29.182  1.00 23.44           C  
ATOM   4473  C   ASN A 280      13.262  32.916  28.705  1.00 20.56           C  
ATOM   4474  O   ASN A 280      12.419  32.026  28.786  1.00 20.34           O  
ATOM   4475  CB  ASN A 280      14.646  32.345  30.707  1.00 21.98           C  
ATOM   4476  CG  ASN A 280      15.961  31.798  31.272  1.00 28.28           C  
ATOM   4477  OD1 ASN A 280      16.568  30.899  30.696  1.00 29.04           O  
ATOM   4478  ND2 ASN A 280      16.419  32.343  32.398  1.00 28.42           N  
ATOM   4479  H   ASN A 280      15.736  34.415  29.599  1.00 28.19           H  
ATOM   4480  HA  ASN A 280      15.008  31.696  28.673  1.00 28.04           H  
ATOM   4481  HB2 ASN A 280      14.384  33.264  31.231  1.00 26.28           H  
ATOM   4482  HB3 ASN A 280      13.871  31.617  30.952  1.00 26.28           H  
ATOM   4483 HD21 ASN A 280      17.293  32.026  32.790  1.00 34.01           H  
ATOM   4484 HD22 ASN A 280      15.863  33.041  32.886  1.00 34.01           H  
ATOM   4485  N   ILE A 281      12.983  34.124  28.187  1.00 16.82           N  
ATOM   4486  CA  ILE A 281      11.682  34.506  27.632  1.00 17.44           C  
ATOM   4487  C   ILE A 281      11.786  34.523  26.101  1.00 20.87           C  
ATOM   4488  O   ILE A 281      12.785  34.959  25.526  1.00 17.81           O  
ATOM   4489  CB  ILE A 281      11.234  35.876  28.211  1.00 17.21           C  
ATOM   4490  CG1 ILE A 281      11.077  35.816  29.752  1.00 19.20           C  
ATOM   4491  CG2 ILE A 281       9.952  36.447  27.565  1.00 14.37           C  
ATOM   4492  CD1 ILE A 281       9.872  35.006  30.253  1.00 16.19           C  
ATOM   4493  H   ILE A 281      13.727  34.804  28.130  1.00 20.09           H  
ATOM   4494  HA  ILE A 281      10.932  33.764  27.900  1.00 20.84           H  
ATOM   4495  HB  ILE A 281      12.031  36.585  27.995  1.00 20.56           H  
ATOM   4496 HG12 ILE A 281      11.984  35.421  30.207  1.00 22.96           H  
ATOM   4497 HG13 ILE A 281      10.981  36.820  30.152  1.00 22.96           H  
ATOM   4498 HG21 ILE A 281       9.630  37.358  28.070  1.00 17.15           H  
ATOM   4499 HG22 ILE A 281      10.095  36.700  26.516  1.00 17.15           H  
ATOM   4500 HG23 ILE A 281       9.128  35.736  27.615  1.00 17.15           H  
ATOM   4501 HD11 ILE A 281       9.878  34.939  31.341  1.00 19.34           H  
ATOM   4502 HD12 ILE A 281       8.934  35.475  29.963  1.00 19.34           H  
ATOM   4503 HD13 ILE A 281       9.866  33.992  29.859  1.00 19.34           H  
ATOM   4504  N   PHE A 282      10.725  34.010  25.464  1.00 18.21           N  
ATOM   4505  CA  PHE A 282      10.569  33.800  24.030  1.00 16.87           C  
ATOM   4506  C   PHE A 282       9.223  34.381  23.590  1.00 16.32           C  
ATOM   4507  O   PHE A 282       8.343  34.611  24.420  1.00 14.29           O  
ATOM   4508  CB  PHE A 282      10.708  32.297  23.702  1.00 16.26           C  
ATOM   4509  CG  PHE A 282      12.072  31.715  24.025  1.00 21.40           C  
ATOM   4510  CD1 PHE A 282      13.058  31.628  23.023  1.00 19.85           C  
ATOM   4511  CD2 PHE A 282      12.377  31.303  25.340  1.00 19.14           C  
ATOM   4512  CE1 PHE A 282      14.356  31.190  23.346  1.00 19.21           C  
ATOM   4513  CE2 PHE A 282      13.680  30.882  25.665  1.00 21.28           C  
ATOM   4514  CZ  PHE A 282      14.672  30.832  24.670  1.00 18.30           C  
ATOM   4515  H   PHE A 282       9.945  33.715  26.038  1.00 21.77           H  
ATOM   4516  HA  PHE A 282      11.345  34.351  23.497  1.00 20.16           H  
ATOM   4517  HB2 PHE A 282       9.956  31.722  24.241  1.00 19.42           H  
ATOM   4518  HB3 PHE A 282      10.509  32.136  22.642  1.00 19.42           H  
ATOM   4519  HD1 PHE A 282      12.832  31.929  22.011  1.00 23.73           H  
ATOM   4520  HD2 PHE A 282      11.627  31.358  26.116  1.00 22.89           H  
ATOM   4521  HE1 PHE A 282      15.112  31.154  22.579  1.00 22.97           H  
ATOM   4522  HE2 PHE A 282      13.929  30.621  26.681  1.00 25.45           H  
ATOM   4523  HZ  PHE A 282      15.676  30.529  24.927  1.00 21.87           H  
ATOM   4524  N   ILE A 283       9.070  34.644  22.285  1.00 19.68           N  
ATOM   4525  CA  ILE A 283       7.904  35.313  21.716  1.00 17.23           C  
ATOM   4526  C   ILE A 283       7.590  34.788  20.309  1.00 18.46           C  
ATOM   4527  O   ILE A 283       8.495  34.584  19.501  1.00 19.32           O  
ATOM   4528  CB  ILE A 283       8.061  36.854  21.843  1.00 16.04           C  
ATOM   4529  CG1 ILE A 283       6.728  37.600  21.619  1.00 22.63           C  
ATOM   4530  CG2 ILE A 283       9.187  37.413  20.946  1.00 18.25           C  
ATOM   4531  CD1 ILE A 283       6.772  39.060  22.088  1.00 22.86           C  
ATOM   4532  H   ILE A 283       9.838  34.445  21.657  1.00 23.53           H  
ATOM   4533  HA  ILE A 283       7.052  35.025  22.333  1.00 20.59           H  
ATOM   4534  HB  ILE A 283       8.352  37.057  22.874  1.00 19.15           H  
ATOM   4535 HG12 ILE A 283       6.436  37.558  20.569  1.00 27.07           H  
ATOM   4536 HG13 ILE A 283       5.935  37.097  22.174  1.00 27.07           H  
ATOM   4537 HG21 ILE A 283       9.398  38.457  21.172  1.00 21.81           H  
ATOM   4538 HG22 ILE A 283      10.119  36.868  21.097  1.00 21.81           H  
ATOM   4539 HG23 ILE A 283       8.932  37.350  19.888  1.00 21.81           H  
ATOM   4540 HD11 ILE A 283       5.793  39.526  22.002  1.00 27.34           H  
ATOM   4541 HD12 ILE A 283       7.077  39.133  23.132  1.00 27.34           H  
ATOM   4542 HD13 ILE A 283       7.465  39.652  21.491  1.00 27.34           H  
ATOM   4543  N   VAL A 284       6.290  34.616  20.029  1.00 21.29           N  
ATOM   4544  CA  VAL A 284       5.707  34.362  18.715  1.00 20.37           C  
ATOM   4545  C   VAL A 284       4.689  35.492  18.500  1.00 20.47           C  
ATOM   4546  O   VAL A 284       3.782  35.660  19.317  1.00 21.33           O  
ATOM   4547  CB  VAL A 284       5.039  32.959  18.671  1.00 16.45           C  
ATOM   4548  CG1 VAL A 284       4.512  32.631  17.264  1.00 17.05           C  
ATOM   4549  CG2 VAL A 284       5.961  31.817  19.132  1.00 16.65           C  
ATOM   4550  H   VAL A 284       5.628  34.787  20.776  1.00 25.46           H  
ATOM   4551  HA  VAL A 284       6.476  34.418  17.942  1.00 24.36           H  
ATOM   4552  HB  VAL A 284       4.187  32.965  19.350  1.00 19.66           H  
ATOM   4553 HG11 VAL A 284       3.968  31.687  17.254  1.00 20.37           H  
ATOM   4554 HG12 VAL A 284       3.843  33.402  16.889  1.00 20.37           H  
ATOM   4555 HG13 VAL A 284       5.334  32.548  16.556  1.00 20.37           H  
ATOM   4556 HG21 VAL A 284       5.406  30.885  19.218  1.00 19.89           H  
ATOM   4557 HG22 VAL A 284       6.758  31.653  18.412  1.00 19.89           H  
ATOM   4558 HG23 VAL A 284       6.413  32.005  20.104  1.00 19.89           H  
ATOM   4559  N   ASP A 285       4.843  36.262  17.412  1.00 21.80           N  
ATOM   4560  CA  ASP A 285       4.085  37.481  17.136  1.00 18.17           C  
ATOM   4561  C   ASP A 285       3.518  37.431  15.709  1.00 24.46           C  
ATOM   4562  O   ASP A 285       4.269  37.334  14.738  1.00 26.00           O  
ATOM   4563  CB  ASP A 285       4.958  38.709  17.497  1.00 22.42           C  
ATOM   4564  CG  ASP A 285       4.381  40.089  17.159  1.00 32.37           C  
ATOM   4565  OD1 ASP A 285       3.144  40.203  17.015  1.00 25.84           O  
ATOM   4566  OD2 ASP A 285       5.197  41.032  17.100  1.00 30.67           O1-
ATOM   4567  H   ASP A 285       5.587  36.038  16.767  1.00 26.07           H  
ATOM   4568  HA  ASP A 285       3.220  37.524  17.801  1.00 21.72           H  
ATOM   4569  HB2 ASP A 285       5.174  38.697  18.566  1.00 26.82           H  
ATOM   4570  HB3 ASP A 285       5.921  38.625  16.992  1.00 26.82           H  
ATOM   4571  N   PHE A 286       2.182  37.485  15.613  1.00 24.53           N  
ATOM   4572  CA  PHE A 286       1.378  37.323  14.404  1.00 16.85           C  
ATOM   4573  C   PHE A 286       0.863  38.679  13.893  1.00 20.09           C  
ATOM   4574  O   PHE A 286      -0.284  38.789  13.460  1.00 21.01           O  
ATOM   4575  CB  PHE A 286       0.190  36.401  14.747  1.00 15.76           C  
ATOM   4576  CG  PHE A 286       0.596  34.978  15.060  1.00 17.99           C  
ATOM   4577  CD1 PHE A 286       0.740  34.541  16.392  1.00 15.26           C  
ATOM   4578  CD2 PHE A 286       0.867  34.096  14.001  1.00 19.79           C  
ATOM   4579  CE1 PHE A 286       1.163  33.226  16.656  1.00 16.62           C  
ATOM   4580  CE2 PHE A 286       1.303  32.788  14.264  1.00 17.62           C  
ATOM   4581  CZ  PHE A 286       1.443  32.345  15.593  1.00 14.77           C  
ATOM   4582  H   PHE A 286       1.664  37.596  16.476  1.00 29.34           H  
ATOM   4583  HA  PHE A 286       1.966  36.870  13.604  1.00 20.13           H  
ATOM   4584  HB2 PHE A 286      -0.368  36.812  15.584  1.00 18.82           H  
ATOM   4585  HB3 PHE A 286      -0.512  36.347  13.915  1.00 18.82           H  
ATOM   4586  HD1 PHE A 286       0.547  35.213  17.213  1.00 18.22           H  
ATOM   4587  HD2 PHE A 286       0.752  34.435  12.985  1.00 23.66           H  
ATOM   4588  HE1 PHE A 286       1.308  32.907  17.675  1.00 19.86           H  
ATOM   4589  HE2 PHE A 286       1.538  32.138  13.438  1.00 21.06           H  
ATOM   4590  HZ  PHE A 286       1.784  31.341  15.795  1.00 17.63           H  
ATOM   4591  N   GLU A 287       1.723  39.710  13.902  1.00 22.33           N  
ATOM   4592  CA  GLU A 287       1.465  41.051  13.364  1.00 25.85           C  
ATOM   4593  C   GLU A 287       1.194  41.084  11.844  1.00 25.84           C  
ATOM   4594  O   GLU A 287       0.640  42.066  11.352  1.00 29.87           O  
ATOM   4595  CB  GLU A 287       2.648  41.956  13.769  1.00 28.09           C  
ATOM   4596  CG  GLU A 287       3.950  41.760  12.963  1.00 41.94           C  
ATOM   4597  CD  GLU A 287       5.161  42.377  13.667  1.00 76.44           C  
ATOM   4598  OE1 GLU A 287       5.027  43.526  14.144  1.00 71.03           O  
ATOM   4599  OE2 GLU A 287       6.201  41.686  13.718  1.00 60.52           O1-
ATOM   4600  H   GLU A 287       2.640  39.552  14.298  1.00 26.71           H  
ATOM   4601  HA  GLU A 287       0.562  41.423  13.849  1.00 30.93           H  
ATOM   4602  HB2 GLU A 287       2.336  42.997  13.671  1.00 33.62           H  
ATOM   4603  HB3 GLU A 287       2.849  41.817  14.832  1.00 33.62           H  
ATOM   4604  HG2 GLU A 287       4.144  40.696  12.824  1.00 50.24           H  
ATOM   4605  HG3 GLU A 287       3.861  42.198  11.969  1.00 50.24           H  
ATOM   4606  N   LEU A 288       1.522  40.001  11.118  1.00 24.84           N  
ATOM   4607  CA  LEU A 288       1.210  39.799   9.705  1.00 25.43           C  
ATOM   4608  C   LEU A 288      -0.292  39.543   9.477  1.00 22.71           C  
ATOM   4609  O   LEU A 288      -0.818  39.969   8.450  1.00 22.59           O  
ATOM   4610  CB  LEU A 288       2.019  38.580   9.210  1.00 22.04           C  
ATOM   4611  CG  LEU A 288       1.896  38.267   7.702  1.00 35.06           C  
ATOM   4612  CD1 LEU A 288       2.513  39.363   6.820  1.00 35.42           C  
ATOM   4613  CD2 LEU A 288       2.534  36.916   7.389  1.00 37.51           C  
ATOM   4614  H   LEU A 288       1.981  39.241  11.599  1.00 29.72           H  
ATOM   4615  HA  LEU A 288       1.509  40.693   9.156  1.00 30.42           H  
ATOM   4616  HB2 LEU A 288       3.073  38.731   9.449  1.00 26.35           H  
ATOM   4617  HB3 LEU A 288       1.715  37.701   9.781  1.00 26.35           H  
ATOM   4618  HG  LEU A 288       0.846  38.170   7.427  1.00 41.98           H  
ATOM   4619 HD11 LEU A 288       2.468  39.084   5.767  1.00 42.42           H  
ATOM   4620 HD12 LEU A 288       1.982  40.308   6.927  1.00 42.42           H  
ATOM   4621 HD13 LEU A 288       3.561  39.534   7.069  1.00 42.42           H  
ATOM   4622 HD21 LEU A 288       2.439  36.703   6.328  1.00 44.92           H  
ATOM   4623 HD22 LEU A 288       3.595  36.903   7.639  1.00 44.92           H  
ATOM   4624 HD23 LEU A 288       2.046  36.111   7.939  1.00 44.92           H  
ATOM   4625  N   LEU A 289      -0.980  38.880  10.427  1.00 22.78           N  
ATOM   4626  CA  LEU A 289      -2.413  38.585  10.357  1.00 23.98           C  
ATOM   4627  C   LEU A 289      -3.289  39.801  10.712  1.00 22.16           C  
ATOM   4628  O   LEU A 289      -4.491  39.765  10.446  1.00 21.34           O  
ATOM   4629  CB  LEU A 289      -2.776  37.447  11.336  1.00 17.03           C  
ATOM   4630  CG  LEU A 289      -2.106  36.083  11.073  1.00 19.42           C  
ATOM   4631  CD1 LEU A 289      -2.611  35.050  12.088  1.00 18.24           C  
ATOM   4632  CD2 LEU A 289      -2.343  35.565   9.647  1.00 24.31           C  
ATOM   4633  H   LEU A 289      -0.490  38.591  11.263  1.00 27.25           H  
ATOM   4634  HA  LEU A 289      -2.670  38.276   9.347  1.00 28.68           H  
ATOM   4635  HB2 LEU A 289      -2.551  37.761  12.355  1.00 20.35           H  
ATOM   4636  HB3 LEU A 289      -3.857  37.291  11.308  1.00 20.35           H  
ATOM   4637  HG  LEU A 289      -1.031  36.193  11.219  1.00 23.21           H  
ATOM   4638 HD11 LEU A 289      -2.064  34.113  11.995  1.00 21.80           H  
ATOM   4639 HD12 LEU A 289      -2.488  35.406  13.110  1.00 21.80           H  
ATOM   4640 HD13 LEU A 289      -3.670  34.832  11.944  1.00 21.80           H  
ATOM   4641 HD21 LEU A 289      -1.934  34.562   9.524  1.00 29.08           H  
ATOM   4642 HD22 LEU A 289      -3.406  35.517   9.411  1.00 29.08           H  
ATOM   4643 HD23 LEU A 289      -1.862  36.203   8.905  1.00 29.08           H  
ATOM   4644  N   ASP A 290      -2.709  40.872  11.284  1.00 22.04           N  
ATOM   4645  CA  ASP A 290      -3.419  42.087  11.675  1.00 22.33           C  
ATOM   4646  C   ASP A 290      -3.766  42.908  10.423  1.00 23.76           C  
ATOM   4647  O   ASP A 290      -2.875  43.426   9.752  1.00 27.87           O  
ATOM   4648  CB  ASP A 290      -2.520  42.905  12.634  1.00 24.90           C  
ATOM   4649  CG  ASP A 290      -3.192  44.141  13.248  1.00 35.20           C  
ATOM   4650  OD1 ASP A 290      -4.439  44.138  13.356  1.00 33.68           O  
ATOM   4651  OD2 ASP A 290      -2.439  45.064  13.626  1.00 37.45           O1-
ATOM   4652  H   ASP A 290      -1.714  40.841  11.456  1.00 26.36           H  
ATOM   4653  HA  ASP A 290      -4.333  41.798  12.198  1.00 26.70           H  
ATOM   4654  HB2 ASP A 290      -2.193  42.273  13.456  1.00 29.79           H  
ATOM   4655  HB3 ASP A 290      -1.611  43.227  12.125  1.00 29.79           H  
ATOM   4656  N   GLY A 291      -5.067  43.001  10.114  1.00 24.92           N  
ATOM   4657  CA  GLY A 291      -5.604  43.696   8.949  1.00 27.04           C  
ATOM   4658  C   GLY A 291      -5.848  42.798   7.728  1.00 24.01           C  
ATOM   4659  O   GLY A 291      -6.270  43.313   6.694  1.00 25.81           O  
ATOM   4660  H   GLY A 291      -5.732  42.553  10.729  1.00 29.81           H  
ATOM   4661  HA2 GLY A 291      -6.557  44.140   9.236  1.00 32.36           H  
ATOM   4662  HA3 GLY A 291      -4.959  44.527   8.658  1.00 32.36           H  
ATOM   4663  N   ILE A 292      -5.615  41.476   7.833  1.00 22.96           N  
ATOM   4664  CA  ILE A 292      -5.971  40.497   6.802  1.00 26.58           C  
ATOM   4665  C   ILE A 292      -7.488  40.266   6.860  1.00 23.64           C  
ATOM   4666  O   ILE A 292      -8.052  40.071   7.939  1.00 25.19           O  
ATOM   4667  CB  ILE A 292      -5.213  39.160   7.047  1.00 25.17           C  
ATOM   4668  CG1 ILE A 292      -3.680  39.332   6.984  1.00 22.26           C  
ATOM   4669  CG2 ILE A 292      -5.654  38.023   6.103  1.00 16.56           C  
ATOM   4670  CD1 ILE A 292      -3.122  39.831   5.646  1.00 22.33           C  
ATOM   4671  H   ILE A 292      -5.275  41.116   8.714  1.00 27.46           H  
ATOM   4672  HA  ILE A 292      -5.710  40.891   5.818  1.00 31.81           H  
ATOM   4673  HB  ILE A 292      -5.445  38.824   8.059  1.00 30.12           H  
ATOM   4674 HG12 ILE A 292      -3.358  40.017   7.767  1.00 26.62           H  
ATOM   4675 HG13 ILE A 292      -3.212  38.375   7.210  1.00 26.62           H  
ATOM   4676 HG21 ILE A 292      -5.027  37.139   6.216  1.00 19.78           H  
ATOM   4677 HG22 ILE A 292      -6.680  37.706   6.286  1.00 19.78           H  
ATOM   4678 HG23 ILE A 292      -5.598  38.352   5.068  1.00 19.78           H  
ATOM   4679 HD11 ILE A 292      -2.033  39.805   5.666  1.00 26.71           H  
ATOM   4680 HD12 ILE A 292      -3.445  39.209   4.816  1.00 26.71           H  
ATOM   4681 HD13 ILE A 292      -3.427  40.855   5.436  1.00 26.71           H  
ATOM   4682  N   ASP A 293      -8.129  40.276   5.683  1.00 23.82           N  
ATOM   4683  CA  ASP A 293      -9.560  40.053   5.509  1.00 27.23           C  
ATOM   4684  C   ASP A 293      -9.887  38.580   5.764  1.00 30.54           C  
ATOM   4685  O   ASP A 293      -9.296  37.686   5.155  1.00 26.97           O  
ATOM   4686  CB  ASP A 293      -9.997  40.418   4.068  1.00 29.97           C  
ATOM   4687  CG  ASP A 293      -9.743  41.874   3.662  1.00 40.66           C  
ATOM   4688  OD1 ASP A 293      -9.698  42.739   4.565  1.00 43.30           O  
ATOM   4689  OD2 ASP A 293      -9.613  42.102   2.440  1.00 44.37           O1-
ATOM   4690  H   ASP A 293      -7.589  40.444   4.843  1.00 28.50           H  
ATOM   4691  HA  ASP A 293     -10.104  40.679   6.221  1.00 32.58           H  
ATOM   4692  HB2 ASP A 293      -9.484  39.775   3.350  1.00 35.88           H  
ATOM   4693  HB3 ASP A 293     -11.063  40.225   3.943  1.00 35.88           H  
ATOM   4694  N   ALA A 294     -10.850  38.345   6.666  1.00 28.92           N  
ATOM   4695  CA  ALA A 294     -11.393  37.026   6.955  1.00 27.17           C  
ATOM   4696  C   ALA A 294     -12.366  36.605   5.842  1.00 25.79           C  
ATOM   4697  O   ALA A 294     -12.937  37.453   5.152  1.00 27.76           O  
ATOM   4698  CB  ALA A 294     -12.143  37.081   8.290  1.00 23.81           C  
ATOM   4699  H   ALA A 294     -11.261  39.132   7.145  1.00 34.62           H  
ATOM   4700  HA  ALA A 294     -10.572  36.316   7.032  1.00 32.51           H  
ATOM   4701  HB1 ALA A 294     -12.464  36.081   8.578  1.00 28.49           H  
ATOM   4702  HB2 ALA A 294     -11.497  37.450   9.088  1.00 28.49           H  
ATOM   4703  HB3 ALA A 294     -13.023  37.723   8.246  1.00 28.49           H  
ATOM   4704  N   ASN A 295     -12.529  35.286   5.671  1.00 23.62           N  
ATOM   4705  CA  ASN A 295     -13.309  34.643   4.618  1.00 23.09           C  
ATOM   4706  C   ASN A 295     -14.808  34.970   4.767  1.00 28.34           C  
ATOM   4707  O   ASN A 295     -15.421  34.692   5.797  1.00 23.21           O  
ATOM   4708  CB  ASN A 295     -13.042  33.122   4.715  1.00 20.55           C  
ATOM   4709  CG  ASN A 295     -13.544  32.296   3.526  1.00 26.02           C  
ATOM   4710  OD1 ASN A 295     -14.305  32.774   2.692  1.00 29.44           O  
ATOM   4711  ND2 ASN A 295     -13.104  31.044   3.434  1.00 23.23           N  
ATOM   4712  H   ASN A 295     -11.990  34.674   6.270  1.00 28.26           H  
ATOM   4713  HA  ASN A 295     -12.945  35.019   3.660  1.00 27.62           H  
ATOM   4714  HB2 ASN A 295     -11.967  32.954   4.778  1.00 24.57           H  
ATOM   4715  HB3 ASN A 295     -13.459  32.727   5.637  1.00 24.57           H  
ATOM   4716 HD21 ASN A 295     -13.413  30.448   2.676  1.00 27.79           H  
ATOM   4717 HD22 ASN A 295     -12.444  30.688   4.118  1.00 27.79           H  
ATOM   4718  N   LYS A 296     -15.367  35.559   3.700  1.00 32.79           N  
ATOM   4719  CA  LYS A 296     -16.757  35.996   3.568  1.00 33.02           C  
ATOM   4720  C   LYS A 296     -17.478  35.281   2.409  1.00 32.88           C  
ATOM   4721  O   LYS A 296     -18.610  35.650   2.095  1.00 35.97           O  
ATOM   4722  CB  LYS A 296     -16.786  37.529   3.373  1.00 38.27           C  
ATOM   4723  CG  LYS A 296     -16.373  38.320   4.623  1.00 58.39           C  
ATOM   4724  CD  LYS A 296     -16.282  39.831   4.358  1.00 65.25           C  
ATOM   4725  CE  LYS A 296     -15.706  40.613   5.546  1.00 89.29           C  
ATOM   4726  NZ  LYS A 296     -14.264  40.357   5.716  1.00 76.37           N1+
ATOM   4727  H   LYS A 296     -14.766  35.743   2.910  1.00 39.26           H  
ATOM   4728  HA  LYS A 296     -17.321  35.749   4.470  1.00 39.53           H  
ATOM   4729  HB2 LYS A 296     -16.139  37.798   2.537  1.00 45.84           H  
ATOM   4730  HB3 LYS A 296     -17.788  37.858   3.093  1.00 45.84           H  
ATOM   4731  HG2 LYS A 296     -17.082  38.127   5.430  1.00 69.98           H  
ATOM   4732  HG3 LYS A 296     -15.412  37.956   4.977  1.00 69.98           H  
ATOM   4733  HD2 LYS A 296     -15.678  40.021   3.470  1.00 78.21           H  
ATOM   4734  HD3 LYS A 296     -17.280  40.208   4.131  1.00 78.21           H  
ATOM   4735  HE2 LYS A 296     -15.846  41.683   5.389  1.00107.06           H  
ATOM   4736  HE3 LYS A 296     -16.232  40.355   6.466  1.00107.06           H  
ATOM   4737  HZ1 LYS A 296     -14.106  39.367   5.845  1.00 91.55           H  
ATOM   4738  HZ2 LYS A 296     -13.768  40.663   4.891  1.00 91.55           H  
ATOM   4739  HZ3 LYS A 296     -13.921  40.863   6.519  1.00 91.55           H  
ATOM   4740  N   THR A 297     -16.854  34.264   1.778  1.00 35.39           N  
ATOM   4741  CA  THR A 297     -17.407  33.508   0.642  1.00 35.09           C  
ATOM   4742  C   THR A 297     -18.656  32.674   1.001  1.00 39.01           C  
ATOM   4743  O   THR A 297     -19.409  32.313   0.097  1.00 37.28           O  
ATOM   4744  CB  THR A 297     -16.324  32.604  -0.008  1.00 27.74           C  
ATOM   4745  OG1 THR A 297     -15.947  31.523   0.825  1.00 30.21           O  
ATOM   4746  CG2 THR A 297     -15.075  33.364  -0.485  1.00 28.50           C  
ATOM   4747  H   THR A 297     -15.935  33.997   2.102  1.00 42.38           H  
ATOM   4748  HA  THR A 297     -17.720  34.239  -0.106  1.00 42.02           H  
ATOM   4749  HB  THR A 297     -16.768  32.146  -0.893  1.00 33.20           H  
ATOM   4750  HG1 THR A 297     -15.440  31.866   1.549  1.00 36.16           H  
ATOM   4751 HG21 THR A 297     -14.371  32.691  -0.977  1.00 34.11           H  
ATOM   4752 HG22 THR A 297     -15.343  34.139  -1.203  1.00 34.11           H  
ATOM   4753 HG23 THR A 297     -14.547  33.848   0.335  1.00 34.11           H  
ATOM   4754  N   ASP A 298     -18.898  32.416   2.298  1.00 37.14           N  
ATOM   4755  CA  ASP A 298     -20.131  31.845   2.829  1.00 37.23           C  
ATOM   4756  C   ASP A 298     -20.811  32.927   3.694  1.00 38.60           C  
ATOM   4757  O   ASP A 298     -20.381  33.128   4.830  1.00 33.65           O  
ATOM   4758  CB  ASP A 298     -19.793  30.564   3.633  1.00 37.07           C  
ATOM   4759  CG  ASP A 298     -20.998  29.848   4.266  1.00 43.46           C  
ATOM   4760  OD1 ASP A 298     -22.148  30.185   3.907  1.00 39.24           O  
ATOM   4761  OD2 ASP A 298     -20.740  28.952   5.099  1.00 37.56           O1-
ATOM   4762  H   ASP A 298     -18.227  32.752   2.974  1.00 44.48           H  
ATOM   4763  HA  ASP A 298     -20.790  31.533   2.020  1.00 44.59           H  
ATOM   4764  HB2 ASP A 298     -19.294  29.849   2.978  1.00 44.40           H  
ATOM   4765  HB3 ASP A 298     -19.083  30.801   4.427  1.00 44.40           H  
ATOM   4766  N   PRO A 299     -21.860  33.622   3.194  1.00 43.57           N  
ATOM   4767  CA  PRO A 299     -22.664  34.594   3.960  1.00 38.72           C  
ATOM   4768  C   PRO A 299     -23.307  34.055   5.256  1.00 38.60           C  
ATOM   4769  O   PRO A 299     -23.609  34.844   6.150  1.00 43.29           O  
ATOM   4770  CB  PRO A 299     -23.789  35.024   3.003  1.00 38.03           C  
ATOM   4771  CG  PRO A 299     -23.266  34.738   1.609  1.00 45.46           C  
ATOM   4772  CD  PRO A 299     -22.262  33.603   1.787  1.00 43.54           C  
ATOM   4773  HA  PRO A 299     -22.027  35.448   4.196  1.00 46.38           H  
ATOM   4774  HB2 PRO A 299     -24.693  34.431   3.158  1.00 45.54           H  
ATOM   4775  HB3 PRO A 299     -24.063  36.072   3.132  1.00 45.54           H  
ATOM   4776  HG2 PRO A 299     -24.057  34.496   0.898  1.00 54.46           H  
ATOM   4777  HG3 PRO A 299     -22.745  35.620   1.235  1.00 54.46           H  
ATOM   4778  HD2 PRO A 299     -22.738  32.648   1.562  1.00 52.16           H  
ATOM   4779  HD3 PRO A 299     -21.416  33.737   1.113  1.00 52.16           H  
ATOM   4780  N   CYS A 300     -23.527  32.731   5.349  1.00 39.83           N  
ATOM   4781  CA  CYS A 300     -24.200  32.062   6.463  1.00 35.95           C  
ATOM   4782  C   CYS A 300     -23.223  31.598   7.564  1.00 40.94           C  
ATOM   4783  O   CYS A 300     -23.686  31.161   8.619  1.00 35.37           O  
ATOM   4784  CB  CYS A 300     -24.938  30.825   5.913  1.00 40.54           C  
ATOM   4785  SG  CYS A 300     -26.315  31.326   4.843  1.00 46.83           S  
ATOM   4786  H   CYS A 300     -23.238  32.141   4.579  1.00 47.71           H  
ATOM   4787  HA  CYS A 300     -24.925  32.734   6.926  1.00 43.06           H  
ATOM   4788  HB2 CYS A 300     -24.269  30.176   5.350  1.00 48.56           H  
ATOM   4789  HB3 CYS A 300     -25.362  30.231   6.723  1.00 48.56           H  
ATOM   4790  HG  CYS A 300     -26.716  30.086   4.547  1.00 56.10           H  
ATOM   4791  N   THR A 301     -21.898  31.720   7.358  1.00 37.08           N  
ATOM   4792  CA  THR A 301     -20.868  31.487   8.372  1.00 38.23           C  
ATOM   4793  C   THR A 301     -19.898  32.672   8.351  1.00 33.16           C  
ATOM   4794  O   THR A 301     -19.096  32.797   7.425  1.00 27.67           O  
ATOM   4795  CB  THR A 301     -20.141  30.134   8.159  1.00 39.45           C  
ATOM   4796  OG1 THR A 301     -21.060  29.062   8.229  1.00 39.53           O  
ATOM   4797  CG2 THR A 301     -19.074  29.859   9.237  1.00 31.77           C  
ATOM   4798  H   THR A 301     -21.586  32.087   6.468  1.00 44.40           H  
ATOM   4799  HA  THR A 301     -21.326  31.464   9.363  1.00 45.79           H  
ATOM   4800  HB  THR A 301     -19.664  30.111   7.179  1.00 47.25           H  
ATOM   4801  HG1 THR A 301     -21.646  29.118   7.486  1.00 47.35           H  
ATOM   4802 HG21 THR A 301     -18.637  28.868   9.127  1.00 38.04           H  
ATOM   4803 HG22 THR A 301     -18.252  30.574   9.187  1.00 38.04           H  
ATOM   4804 HG23 THR A 301     -19.502  29.922  10.238  1.00 38.04           H  
ATOM   4805  N   LEU A 302     -19.924  33.496   9.410  1.00 32.10           N  
ATOM   4806  CA  LEU A 302     -18.918  34.525   9.657  1.00 28.07           C  
ATOM   4807  C   LEU A 302     -17.678  33.838  10.240  1.00 27.51           C  
ATOM   4808  O   LEU A 302     -17.762  33.170  11.270  1.00 24.92           O  
ATOM   4809  CB  LEU A 302     -19.447  35.546  10.687  1.00 23.10           C  
ATOM   4810  CG  LEU A 302     -20.642  36.399  10.213  1.00 25.96           C  
ATOM   4811  CD1 LEU A 302     -21.147  37.285  11.361  1.00 28.09           C  
ATOM   4812  CD2 LEU A 302     -20.302  37.260   8.984  1.00 29.12           C  
ATOM   4813  H   LEU A 302     -20.604  33.329  10.138  1.00 38.43           H  
ATOM   4814  HA  LEU A 302     -18.651  35.029   8.727  1.00 33.60           H  
ATOM   4815  HB2 LEU A 302     -19.729  35.024  11.604  1.00 27.63           H  
ATOM   4816  HB3 LEU A 302     -18.637  36.221  10.964  1.00 27.63           H  
ATOM   4817  HG  LEU A 302     -21.458  35.730   9.937  1.00 31.07           H  
ATOM   4818 HD11 LEU A 302     -22.021  37.863  11.058  1.00 33.62           H  
ATOM   4819 HD12 LEU A 302     -21.436  36.685  12.225  1.00 33.62           H  
ATOM   4820 HD13 LEU A 302     -20.380  37.988  11.687  1.00 33.62           H  
ATOM   4821 HD21 LEU A 302     -21.139  37.905   8.715  1.00 34.85           H  
ATOM   4822 HD22 LEU A 302     -19.438  37.899   9.172  1.00 34.85           H  
ATOM   4823 HD23 LEU A 302     -20.084  36.647   8.109  1.00 34.85           H  
ATOM   4824  N   GLN A 303     -16.544  33.997   9.548  1.00 25.69           N  
ATOM   4825  CA  GLN A 303     -15.240  33.457   9.914  1.00 24.28           C  
ATOM   4826  C   GLN A 303     -14.366  34.622  10.397  1.00 22.14           C  
ATOM   4827  O   GLN A 303     -14.578  35.771  10.004  1.00 22.31           O  
ATOM   4828  CB  GLN A 303     -14.621  32.771   8.680  1.00 19.60           C  
ATOM   4829  CG  GLN A 303     -15.505  31.609   8.168  1.00 23.21           C  
ATOM   4830  CD  GLN A 303     -14.890  30.840   7.000  1.00 26.08           C  
ATOM   4831  OE1 GLN A 303     -13.743  30.404   7.067  1.00 25.23           O  
ATOM   4832  NE2 GLN A 303     -15.650  30.671   5.917  1.00 23.08           N  
ATOM   4833  H   GLN A 303     -16.576  34.562   8.711  1.00 30.74           H  
ATOM   4834  HA  GLN A 303     -15.337  32.723  10.715  1.00 29.05           H  
ATOM   4835  HB2 GLN A 303     -14.465  33.499   7.883  1.00 23.43           H  
ATOM   4836  HB3 GLN A 303     -13.630  32.397   8.938  1.00 23.43           H  
ATOM   4837  HG2 GLN A 303     -15.688  30.900   8.977  1.00 27.77           H  
ATOM   4838  HG3 GLN A 303     -16.482  31.984   7.863  1.00 27.77           H  
ATOM   4839 HE21 GLN A 303     -15.266  30.202   5.109  1.00 27.60           H  
ATOM   4840 HE22 GLN A 303     -16.585  31.052   5.894  1.00 27.60           H  
ATOM   4841  N   PHE A 304     -13.422  34.325  11.300  1.00 21.71           N  
ATOM   4842  CA  PHE A 304     -12.703  35.305  12.109  1.00 22.43           C  
ATOM   4843  C   PHE A 304     -11.215  34.967  12.195  1.00 21.51           C  
ATOM   4844  O   PHE A 304     -10.836  33.800  12.310  1.00 24.18           O  
ATOM   4845  CB  PHE A 304     -13.360  35.418  13.498  1.00 22.98           C  
ATOM   4846  CG  PHE A 304     -14.764  35.992  13.500  1.00 23.89           C  
ATOM   4847  CD1 PHE A 304     -14.964  37.384  13.578  1.00 23.20           C  
ATOM   4848  CD2 PHE A 304     -15.878  35.130  13.428  1.00 23.02           C  
ATOM   4849  CE1 PHE A 304     -16.271  37.909  13.594  1.00 23.34           C  
ATOM   4850  CE2 PHE A 304     -17.183  35.653  13.456  1.00 25.72           C  
ATOM   4851  CZ  PHE A 304     -17.380  37.043  13.536  1.00 25.33           C  
ATOM   4852  H   PHE A 304     -13.322  33.358  11.579  1.00 25.97           H  
ATOM   4853  HA  PHE A 304     -12.769  36.285  11.632  1.00 26.83           H  
ATOM   4854  HB2 PHE A 304     -13.396  34.432  13.962  1.00 27.49           H  
ATOM   4855  HB3 PHE A 304     -12.744  36.037  14.151  1.00 27.49           H  
ATOM   4856  HD1 PHE A 304     -14.117  38.053  13.629  1.00 27.75           H  
ATOM   4857  HD2 PHE A 304     -15.733  34.063  13.357  1.00 27.54           H  
ATOM   4858  HE1 PHE A 304     -16.423  38.976  13.656  1.00 27.92           H  
ATOM   4859  HE2 PHE A 304     -18.031  34.985  13.412  1.00 30.77           H  
ATOM   4860  HZ  PHE A 304     -18.383  37.446  13.552  1.00 30.30           H  
ATOM   4861  N   LEU A 305     -10.390  36.023  12.164  1.00 19.72           N  
ATOM   4862  CA  LEU A 305      -8.941  35.995  12.310  1.00 26.77           C  
ATOM   4863  C   LEU A 305      -8.548  36.839  13.527  1.00 26.18           C  
ATOM   4864  O   LEU A 305      -9.113  37.908  13.766  1.00 31.59           O  
ATOM   4865  CB  LEU A 305      -8.279  36.568  11.035  1.00 18.66           C  
ATOM   4866  CG  LEU A 305      -8.506  35.747   9.747  1.00 24.72           C  
ATOM   4867  CD1 LEU A 305      -7.973  36.501   8.522  1.00 24.90           C  
ATOM   4868  CD2 LEU A 305      -7.858  34.361   9.828  1.00 25.81           C  
ATOM   4869  H   LEU A 305     -10.805  36.940  12.086  1.00 23.58           H  
ATOM   4870  HA  LEU A 305      -8.591  34.976  12.482  1.00 32.03           H  
ATOM   4871  HB2 LEU A 305      -8.644  37.584  10.873  1.00 22.31           H  
ATOM   4872  HB3 LEU A 305      -7.204  36.667  11.198  1.00 22.31           H  
ATOM   4873  HG  LEU A 305      -9.577  35.610   9.595  1.00 29.58           H  
ATOM   4874 HD11 LEU A 305      -8.145  35.939   7.604  1.00 29.80           H  
ATOM   4875 HD12 LEU A 305      -8.470  37.464   8.410  1.00 29.80           H  
ATOM   4876 HD13 LEU A 305      -6.902  36.685   8.605  1.00 29.80           H  
ATOM   4877 HD21 LEU A 305      -7.960  33.822   8.887  1.00 30.88           H  
ATOM   4878 HD22 LEU A 305      -6.793  34.437  10.049  1.00 30.88           H  
ATOM   4879 HD23 LEU A 305      -8.325  33.751  10.599  1.00 30.88           H  
ATOM   4880  N   ALA A 306      -7.544  36.353  14.265  1.00 21.23           N  
ATOM   4881  CA  ALA A 306      -6.831  37.065  15.318  1.00 21.91           C  
ATOM   4882  C   ALA A 306      -5.442  37.470  14.794  1.00 23.97           C  
ATOM   4883  O   ALA A 306      -5.018  37.036  13.722  1.00 24.89           O  
ATOM   4884  CB  ALA A 306      -6.672  36.086  16.495  1.00 18.53           C  
ATOM   4885  H   ALA A 306      -7.137  35.477  13.973  1.00 25.39           H  
ATOM   4886  HA  ALA A 306      -7.369  37.957  15.646  1.00 26.20           H  
ATOM   4887  HB1 ALA A 306      -6.101  36.512  17.315  1.00 22.15           H  
ATOM   4888  HB2 ALA A 306      -7.645  35.821  16.903  1.00 22.15           H  
ATOM   4889  HB3 ALA A 306      -6.175  35.163  16.191  1.00 22.15           H  
ATOM   4890  N   ALA A 307      -4.713  38.265  15.590  1.00 18.02           N  
ATOM   4891  CA  ALA A 307      -3.304  38.592  15.380  1.00 16.59           C  
ATOM   4892  C   ALA A 307      -2.536  38.534  16.711  1.00 17.63           C  
ATOM   4893  O   ALA A 307      -2.102  39.586  17.184  1.00 19.54           O  
ATOM   4894  CB  ALA A 307      -3.209  39.933  14.640  1.00 15.46           C  
ATOM   4895  H   ALA A 307      -5.128  38.579  16.458  1.00 21.53           H  
ATOM   4896  HA  ALA A 307      -2.838  37.839  14.742  1.00 19.82           H  
ATOM   4897  HB1 ALA A 307      -2.172  40.217  14.468  1.00 18.47           H  
ATOM   4898  HB2 ALA A 307      -3.704  39.870  13.673  1.00 18.47           H  
ATOM   4899  HB3 ALA A 307      -3.685  40.737  15.203  1.00 18.47           H  
ATOM   4900  N   PRO A 308      -2.410  37.348  17.361  1.00 15.32           N  
ATOM   4901  CA  PRO A 308      -1.871  37.227  18.720  1.00 18.34           C  
ATOM   4902  C   PRO A 308      -0.404  37.649  18.902  1.00 17.38           C  
ATOM   4903  O   PRO A 308       0.390  37.667  17.963  1.00 18.29           O  
ATOM   4904  CB  PRO A 308      -1.983  35.744  19.107  1.00 13.91           C  
ATOM   4905  CG  PRO A 308      -2.842  35.080  18.052  1.00 13.55           C  
ATOM   4906  CD  PRO A 308      -2.916  36.057  16.888  1.00 12.26           C  
ATOM   4907  HA  PRO A 308      -2.509  37.836  19.352  1.00 21.92           H  
ATOM   4908  HB2 PRO A 308      -1.009  35.249  19.115  1.00 16.61           H  
ATOM   4909  HB3 PRO A 308      -2.405  35.623  20.105  1.00 16.61           H  
ATOM   4910  HG2 PRO A 308      -2.440  34.119  17.740  1.00 16.17           H  
ATOM   4911  HG3 PRO A 308      -3.842  34.908  18.453  1.00 16.17           H  
ATOM   4912  HD2 PRO A 308      -2.302  35.706  16.060  1.00 14.62           H  
ATOM   4913  HD3 PRO A 308      -3.939  36.083  16.541  1.00 14.62           H  
ATOM   4914  N   ILE A 309      -0.062  37.899  20.170  1.00 17.44           N  
ATOM   4915  CA  ILE A 309       1.283  37.982  20.713  1.00 19.08           C  
ATOM   4916  C   ILE A 309       1.301  36.949  21.851  1.00 19.12           C  
ATOM   4917  O   ILE A 309       0.701  37.178  22.903  1.00 17.60           O  
ATOM   4918  CB  ILE A 309       1.594  39.422  21.213  1.00 16.49           C  
ATOM   4919  CG1 ILE A 309       1.332  40.518  20.151  1.00 19.47           C  
ATOM   4920  CG2 ILE A 309       3.051  39.504  21.712  1.00 12.88           C  
ATOM   4921  CD1 ILE A 309       1.277  41.934  20.737  1.00 23.09           C  
ATOM   4922  H   ILE A 309      -0.812  37.905  20.851  1.00 20.84           H  
ATOM   4923  HA  ILE A 309       2.017  37.700  19.956  1.00 22.81           H  
ATOM   4924  HB  ILE A 309       0.935  39.636  22.055  1.00 19.70           H  
ATOM   4925 HG12 ILE A 309       2.091  40.469  19.372  1.00 23.27           H  
ATOM   4926 HG13 ILE A 309       0.378  40.356  19.651  1.00 23.27           H  
ATOM   4927 HG21 ILE A 309       3.280  40.476  22.146  1.00 15.37           H  
ATOM   4928 HG22 ILE A 309       3.266  38.761  22.480  1.00 15.37           H  
ATOM   4929 HG23 ILE A 309       3.747  39.335  20.890  1.00 15.37           H  
ATOM   4930 HD11 ILE A 309       1.058  42.664  19.959  1.00 27.62           H  
ATOM   4931 HD12 ILE A 309       0.498  42.018  21.495  1.00 27.62           H  
ATOM   4932 HD13 ILE A 309       2.221  42.221  21.196  1.00 27.62           H  
ATOM   4933  N   CYS A 310       1.970  35.810  21.628  1.00 18.20           N
[truncated: 478,662 more chars]
