# Supplementary material for: Design, Synthesis, and Pharmacological Characterization of a Potent Soluble Epoxide Hydrolase Inhibitor for the Treatment of Acute Pancreatitis
Source: J Med Chem. 2023 Jun 19;66(13):9201–22. doi: 10.1021/acs.jmedchem.3c00831 (PMC10350924; doi:10.1021/acs.jmedchem.3c00831)
Supplement: Supplementary file 26 — jm3c00831_si_026.pdb [file jm3c00831_si_026.pdb]

TITLE     48_sEH
REMARK   4      COMPLIES WITH FORMAT V. 3.0, 1-DEC-2006
REMARK 888
REMARK 888 WRITTEN BY MAESTRO (A PRODUCT OF SCHRODINGER, LLC)
ATOM      1  N   ARG A   4      42.184 -10.658  97.252  1.00 55.89           N  
ATOM      2  CA  ARG A   4      41.789  -9.300  97.608  1.00 55.94           C  
ATOM      3  C   ARG A   4      41.429  -8.460  96.377  1.00 39.97           C  
ATOM      4  O   ARG A   4      41.856  -8.734  95.251  1.00 38.93           O  
ATOM      5  CB  ARG A   4      42.897  -8.601  98.394  1.00 62.12           C  
ATOM      6  CG  ARG A   4      43.201  -9.171  99.758  1.00 37.53           C  
ATOM      7  CD  ARG A   4      42.386  -8.484 100.851  1.00 56.87           C  
ATOM      8  NE  ARG A   4      42.566  -7.031 100.846  1.00 46.78           N  
ATOM      9  CZ  ARG A   4      42.347  -6.248 101.901  1.00 60.16           C  
ATOM     10  NH1 ARG A   4      41.948  -6.781 103.045  1.00 73.15           N  
ATOM     11  NH2 ARG A   4      42.533  -4.935 101.820  1.00 52.55           N1+
ATOM     12  H1  ARG A   4      42.432 -11.186  98.076  1.00  0.00           H  
ATOM     13  H2  ARG A   4      41.408 -11.153  96.836  1.00  0.00           H  
ATOM     14  HA  ARG A   4      40.903  -9.366  98.240  1.00  0.00           H  
ATOM     15  HB3 ARG A   4      42.659  -7.547  98.470  1.00  0.00           H  
ATOM     16  HB2 ARG A   4      43.810  -8.673  97.801  1.00  0.00           H  
ATOM     17  HG3 ARG A   4      44.254  -9.006  99.991  1.00  0.00           H  
ATOM     18  HG2 ARG A   4      43.064 -10.252  99.776  1.00  0.00           H  
ATOM     19  HD2 ARG A   4      42.749  -8.880 101.800  1.00  0.00           H  
ATOM     20  HD3 ARG A   4      41.329  -8.742 100.791  1.00  0.00           H  
ATOM     21  HE  ARG A   4      42.820  -6.612  99.964  1.00  0.00           H  
ATOM     22 HH12 ARG A   4      41.780  -6.201 103.854  1.00  0.00           H  
ATOM     23 HH11 ARG A   4      41.791  -7.776 103.111  1.00  0.00           H  
ATOM     24 HH22 ARG A   4      42.827  -4.514 100.951  1.00  0.00           H  
ATOM     25 HH21 ARG A   4      42.385  -4.349 102.628  1.00  0.00           H  
ATOM     26  N   ALA A   5      40.639  -7.424  96.604  1.00 42.59           N  
ATOM     27  CA  ALA A   5      40.236  -6.548  95.522  1.00 38.64           C  
ATOM     28  C   ALA A   5      40.458  -5.098  95.876  1.00 36.67           C  
ATOM     29  O   ALA A   5      40.457  -4.713  97.058  1.00 35.06           O  
ATOM     30  CB  ALA A   5      38.784  -6.785  95.170  1.00 55.56           C  
ATOM     31  H   ALA A   5      40.282  -7.225  97.530  1.00  0.00           H  
ATOM     32  HA  ALA A   5      40.837  -6.737  94.641  1.00  0.00           H  
ATOM     33  HB1 ALA A   5      38.136  -5.977  95.504  1.00  0.00           H  
ATOM     34  HB2 ALA A   5      38.677  -6.826  94.086  1.00  0.00           H  
ATOM     35  HB3 ALA A   5      38.406  -7.734  95.553  1.00  0.00           H  
ATOM     36  N   ALA A   6      40.662  -4.284  94.848  1.00 32.40           N  
ATOM     37  CA  ALA A   6      40.744  -2.842  95.055  1.00 24.59           C  
ATOM     38  C   ALA A   6      39.896  -2.148  94.008  1.00 31.67           C  
ATOM     39  O   ALA A   6      39.947  -2.494  92.828  1.00 31.45           O  
ATOM     40  CB  ALA A   6      42.203  -2.365  95.004  1.00 35.09           C  
ATOM     41  H   ALA A   6      40.667  -4.626  93.895  1.00  0.00           H  
ATOM     42  HA  ALA A   6      40.369  -2.565  96.033  1.00  0.00           H  
ATOM     43  HB1 ALA A   6      42.273  -1.287  95.155  1.00  0.00           H  
ATOM     44  HB2 ALA A   6      42.792  -2.842  95.788  1.00  0.00           H  
ATOM     45  HB3 ALA A   6      42.669  -2.602  94.048  1.00  0.00           H  
ATOM     46  N   VAL A   7      39.106  -1.181  94.443  1.00 28.91           N  
ATOM     47  CA  VAL A   7      38.190  -0.516  93.543  1.00 29.70           C  
ATOM     48  C   VAL A   7      38.454   0.968  93.630  1.00 32.35           C  
ATOM     49  O   VAL A   7      38.548   1.529  94.732  1.00 32.97           O  
ATOM     50  CB  VAL A   7      36.716  -0.818  93.896  1.00 28.38           C  
ATOM     51  CG1 VAL A   7      35.799  -0.208  92.859  1.00 25.85           C  
ATOM     52  CG2 VAL A   7      36.493  -2.315  94.002  1.00 33.87           C  
ATOM     53  H   VAL A   7      39.064  -0.935  95.424  1.00  0.00           H  
ATOM     54  HA  VAL A   7      38.334  -0.825  92.512  1.00  0.00           H  
ATOM     55  HB  VAL A   7      36.473  -0.376  94.864  1.00  0.00           H  
ATOM     56 HG11 VAL A   7      34.760  -0.394  93.099  1.00  0.00           H  
ATOM     57 HG12 VAL A   7      35.892   0.875  92.791  1.00  0.00           H  
ATOM     58 HG13 VAL A   7      35.986  -0.618  91.866  1.00  0.00           H  
ATOM     59 HG21 VAL A   7      35.447  -2.547  94.178  1.00  0.00           H  
ATOM     60 HG22 VAL A   7      36.793  -2.828  93.088  1.00  0.00           H  
ATOM     61 HG23 VAL A   7      37.049  -2.755  94.829  1.00  0.00           H  
ATOM     62  N   PHE A   8      38.608   1.598  92.467  1.00 32.57           N  
ATOM     63  CA  PHE A   8      38.913   3.030  92.390  1.00 28.25           C  
ATOM     64  C   PHE A   8      37.821   3.777  91.669  1.00 36.37           C  
ATOM     65  O   PHE A   8      37.308   3.310  90.642  1.00 36.44           O  
ATOM     66  CB  PHE A   8      40.242   3.261  91.644  1.00 29.64           C  
ATOM     67  CG  PHE A   8      41.393   2.535  92.240  1.00 29.53           C  
ATOM     68  CD1 PHE A   8      41.522   1.162  92.071  1.00 29.39           C  
ATOM     69  CD2 PHE A   8      42.345   3.209  92.994  1.00 31.27           C  
ATOM     70  CE1 PHE A   8      42.574   0.480  92.652  1.00 30.08           C  
ATOM     71  CE2 PHE A   8      43.405   2.525  93.570  1.00 28.49           C  
ATOM     72  CZ  PHE A   8      43.517   1.162  93.399  1.00 32.20           C  
ATOM     73  H   PHE A   8      38.528   1.095  91.591  1.00  0.00           H  
ATOM     74  HA  PHE A   8      39.024   3.469  93.384  1.00  0.00           H  
ATOM     75  HB2 PHE A   8      40.466   4.328  91.599  1.00  0.00           H  
ATOM     76  HB3 PHE A   8      40.139   2.925  90.612  1.00  0.00           H  
ATOM     77  HD1 PHE A   8      40.808   0.610  91.478  1.00  0.00           H  
ATOM     78  HD2 PHE A   8      42.263   4.276  93.143  1.00  0.00           H  
ATOM     79  HE1 PHE A   8      42.664  -0.587  92.512  1.00  0.00           H  
ATOM     80  HE2 PHE A   8      44.139   3.058  94.155  1.00  0.00           H  
ATOM     81  HZ  PHE A   8      44.342   0.627  93.847  1.00  0.00           H  
ATOM     82  N   ASP A   9      37.456   4.933  92.209  1.00 30.35           N  
ATOM     83  CA  ASP A   9      36.600   5.878  91.495  1.00 37.73           C  
ATOM     84  C   ASP A   9      37.426   6.496  90.351  1.00 32.49           C  
ATOM     85  O   ASP A   9      38.640   6.356  90.319  1.00 33.97           O  
ATOM     86  CB  ASP A   9      36.125   6.965  92.466  1.00 35.48           C  
ATOM     87  CG  ASP A   9      35.087   7.904  91.862  1.00 41.12           C  
ATOM     88  OD1 ASP A   9      34.480   7.575  90.810  1.00 38.51           O  
ATOM     89  OD2 ASP A   9      34.874   8.985  92.460  1.00 46.22           O  
ATOM     90  H   ASP A   9      37.869   5.249  93.074  1.00  0.00           H  
ATOM     91  HA  ASP A   9      35.756   5.353  91.069  1.00  0.00           H  
ATOM     92  HB3 ASP A   9      36.968   7.558  92.811  1.00  0.00           H  
ATOM     93  HB2 ASP A   9      35.682   6.505  93.350  1.00  0.00           H  
ATOM     94  HD2 ASP A   9      35.407   9.132  93.247  1.00  0.00           H  
ATOM     95  N   LEU A  10      36.778   7.169  89.411  1.00 38.58           N  
ATOM     96  CA  LEU A  10      37.525   7.887  88.373  1.00 35.02           C  
ATOM     97  C   LEU A  10      37.741   9.353  88.777  1.00 32.17           C  
ATOM     98  O   LEU A  10      38.860   9.772  89.069  1.00 33.77           O  
ATOM     99  CD1 LEU A  10      38.615   7.761  85.355  1.00 39.59           C  
ATOM    100  CD2 LEU A  10      36.424   8.760  84.745  1.00 53.91           C  
ATOM    101  CB  LEU A  10      36.790   7.804  87.029  1.00 35.51           C  
ATOM    102  CG  LEU A  10      37.431   8.546  85.858  1.00 47.94           C  
ATOM    103  H   LEU A  10      35.774   7.287  89.450  1.00  0.00           H  
ATOM    104  HA  LEU A  10      38.509   7.447  88.206  1.00  0.00           H  
ATOM    105  HB3 LEU A  10      35.781   8.196  87.172  1.00  0.00           H  
ATOM    106  HB2 LEU A  10      36.637   6.757  86.761  1.00  0.00           H  
ATOM    107  HG  LEU A  10      37.773   9.539  86.150  1.00  0.00           H  
ATOM    108 HD11 LEU A  10      38.534   7.509  84.299  1.00  0.00           H  
ATOM    109 HD12 LEU A  10      39.528   8.345  85.476  1.00  0.00           H  
ATOM    110 HD13 LEU A  10      38.769   6.822  85.888  1.00  0.00           H  
ATOM    111 HD21 LEU A  10      36.906   9.032  83.806  1.00  0.00           H  
ATOM    112 HD22 LEU A  10      35.821   7.867  84.569  1.00  0.00           H  
ATOM    113 HD23 LEU A  10      35.741   9.572  84.996  1.00  0.00           H  
ATOM    114  N   ASP A  11      36.665  10.125  88.822  1.00 39.47           N  
ATOM    115  CA  ASP A  11      36.785  11.554  89.122  1.00 42.61           C  
ATOM    116  C   ASP A  11      37.259  11.812  90.557  1.00 45.32           C  
ATOM    117  O   ASP A  11      36.618  11.396  91.532  1.00 39.72           O  
ATOM    118  CB  ASP A  11      35.469  12.283  88.857  1.00 45.12           C  
ATOM    119  CG  ASP A  11      35.677  13.756  88.533  1.00 53.78           C  
ATOM    120  OD1 ASP A  11      34.867  14.593  88.980  1.00 52.62           O  
ATOM    121  OD2 ASP A  11      36.654  14.071  87.822  1.00 52.61           O1-
ATOM    122  H   ASP A  11      35.745   9.762  88.616  1.00  0.00           H  
ATOM    123  HA  ASP A  11      37.553  11.924  88.438  1.00  0.00           H  
ATOM    124  HB3 ASP A  11      34.811  12.204  89.724  1.00  0.00           H  
ATOM    125  HB2 ASP A  11      34.931  11.829  88.024  1.00  0.00           H  
ATOM    126  N   GLY A  12      38.392  12.492  90.677  1.00 36.44           N  
ATOM    127  CA  GLY A  12      38.929  12.847  91.975  1.00 40.84           C  
ATOM    128  C   GLY A  12      39.783  11.750  92.580  1.00 44.24           C  
ATOM    129  O   GLY A  12      40.246  11.872  93.712  1.00 40.26           O  
ATOM    130  H   GLY A  12      38.905  12.793  89.858  1.00  0.00           H  
ATOM    131  HA2 GLY A  12      38.138  13.117  92.667  1.00  0.00           H  
ATOM    132  HA3 GLY A  12      39.523  13.747  91.857  1.00  0.00           H  
ATOM    133  N   VAL A  13      39.991  10.669  91.836  1.00 34.53           N  
ATOM    134  CA  VAL A  13      40.795   9.554  92.339  1.00 28.04           C  
ATOM    135  C   VAL A  13      41.852   9.105  91.337  1.00 37.64           C  
ATOM    136  O   VAL A  13      43.049   9.325  91.566  1.00 34.74           O  
ATOM    137  CB  VAL A  13      39.918   8.368  92.791  1.00 32.78           C  
ATOM    138  CG1 VAL A  13      40.792   7.177  93.157  1.00 29.42           C  
ATOM    139  CG2 VAL A  13      39.051   8.791  93.971  1.00 34.48           C  
ATOM    140  H   VAL A  13      39.584  10.586  90.914  1.00  0.00           H  
ATOM    141  HA  VAL A  13      41.382   9.857  93.208  1.00  0.00           H  
ATOM    142  HB  VAL A  13      39.248   8.082  91.985  1.00  0.00           H  
ATOM    143 HG11 VAL A  13      40.191   6.397  93.626  1.00  0.00           H  
ATOM    144 HG12 VAL A  13      41.263   6.700  92.299  1.00  0.00           H  
ATOM    145 HG13 VAL A  13      41.568   7.450  93.871  1.00  0.00           H  
ATOM    146 HG21 VAL A  13      38.566   7.927  94.418  1.00  0.00           H  
ATOM    147 HG22 VAL A  13      39.645   9.260  94.755  1.00  0.00           H  
ATOM    148 HG23 VAL A  13      38.269   9.492  93.677  1.00  0.00           H  
ATOM    149  N   LEU A  14      41.422   8.477  90.241  1.00 35.93           N  
ATOM    150  CA  LEU A  14      42.353   8.147  89.145  1.00 33.79           C  
ATOM    151  C   LEU A  14      42.549   9.299  88.165  1.00 39.01           C  
ATOM    152  O   LEU A  14      43.452   9.259  87.321  1.00 39.42           O  
ATOM    153  CB  LEU A  14      41.898   6.897  88.375  1.00 33.88           C  
ATOM    154  CG  LEU A  14      42.067   5.555  89.073  1.00 32.66           C  
ATOM    155  CD1 LEU A  14      41.273   4.467  88.329  1.00 39.86           C  
ATOM    156  CD2 LEU A  14      43.533   5.163  89.234  1.00 34.11           C  
ATOM    157  H   LEU A  14      40.439   8.292  90.093  1.00  0.00           H  
ATOM    158  HA  LEU A  14      43.343   7.951  89.555  1.00  0.00           H  
ATOM    159  HB3 LEU A  14      42.426   6.829  87.423  1.00  0.00           H  
ATOM    160  HB2 LEU A  14      40.849   7.033  88.105  1.00  0.00           H  
ATOM    161  HG  LEU A  14      41.637   5.649  90.069  1.00  0.00           H  
ATOM    162 HD11 LEU A  14      41.396   3.498  88.809  1.00  0.00           H  
ATOM    163 HD12 LEU A  14      40.212   4.717  88.340  1.00  0.00           H  
ATOM    164 HD13 LEU A  14      41.590   4.376  87.289  1.00  0.00           H  
ATOM    165 HD21 LEU A  14      43.666   4.532  90.113  1.00  0.00           H  
ATOM    166 HD22 LEU A  14      43.884   4.593  88.375  1.00  0.00           H  
ATOM    167 HD23 LEU A  14      44.209   6.011  89.332  1.00  0.00           H  
ATOM    168  N   ALA A  15      41.707  10.322  88.264  1.00 33.51           N  
ATOM    169  CA  ALA A  15      41.853  11.490  87.393  1.00 43.25           C  
ATOM    170  C   ALA A  15      41.639  12.799  88.144  1.00 39.94           C  
ATOM    171  O   ALA A  15      40.675  12.943  88.906  1.00 43.93           O  
ATOM    172  CB  ALA A  15      40.901  11.401  86.206  1.00 33.88           C  
ATOM    173  H   ALA A  15      40.956  10.328  88.941  1.00  0.00           H  
ATOM    174  HA  ALA A  15      42.867  11.522  87.004  1.00  0.00           H  
ATOM    175  HB1 ALA A  15      41.282  11.973  85.373  1.00  0.00           H  
ATOM    176  HB2 ALA A  15      40.862  10.375  85.838  1.00  0.00           H  
ATOM    177  HB3 ALA A  15      39.883  11.661  86.470  1.00  0.00           H  
ATOM    178  N   LEU A  16      42.537  13.754  87.911  1.00 40.91           N  
ATOM    179  CA  LEU A  16      42.478  15.055  88.571  1.00 41.90           C  
ATOM    180  C   LEU A  16      42.746  16.190  87.597  1.00 52.35           C  
ATOM    181  O   LEU A  16      43.491  16.017  86.627  1.00 51.62           O  
ATOM    182  CB  LEU A  16      43.514  15.114  89.682  1.00 36.38           C  
ATOM    183  CG  LEU A  16      43.388  14.064  90.772  1.00 33.84           C  
ATOM    184  CD1 LEU A  16      44.653  14.085  91.642  1.00 45.08           C  
ATOM    185  CD2 LEU A  16      42.142  14.326  91.606  1.00 40.62           C  
ATOM    186  H   LEU A  16      43.285  13.610  87.242  1.00  0.00           H  
ATOM    187  HA  LEU A  16      41.494  15.156  88.997  1.00  0.00           H  
ATOM    188  HB2 LEU A  16      43.531  16.101  90.146  1.00  0.00           H  
ATOM    189  HB3 LEU A  16      44.499  15.001  89.224  1.00  0.00           H  
ATOM    190  HG  LEU A  16      43.315  13.067  90.340  1.00  0.00           H  
ATOM    191 HD11 LEU A  16      44.479  13.622  92.614  1.00  0.00           H  
ATOM    192 HD12 LEU A  16      45.466  13.546  91.159  1.00  0.00           H  
ATOM    193 HD13 LEU A  16      45.004  15.102  91.822  1.00  0.00           H  
ATOM    194 HD21 LEU A  16      41.756  13.372  91.944  1.00  0.00           H  
ATOM    195 HD22 LEU A  16      42.374  14.906  92.500  1.00  0.00           H  
ATOM    196 HD23 LEU A  16      41.348  14.856  91.085  1.00  0.00           H  
ATOM    197  N   PRO A  17      42.159  17.371  87.864  1.00 54.50           N  
ATOM    198  CA  PRO A  17      41.262  17.636  88.996  1.00 51.21           C  
ATOM    199  C   PRO A  17      39.868  17.060  88.772  1.00 55.26           C  
ATOM    200  O   PRO A  17      39.451  16.881  87.628  1.00 51.86           O  
ATOM    201  CB  PRO A  17      41.177  19.165  89.008  1.00 51.38           C  
ATOM    202  CG  PRO A  17      41.411  19.538  87.572  1.00 51.42           C  
ATOM    203  CD  PRO A  17      42.522  18.619  87.170  1.00 58.98           C  
ATOM    204  HA  PRO A  17      41.660  17.290  89.950  1.00  0.00           H  
ATOM    205  HB3 PRO A  17      41.972  19.572  89.634  1.00  0.00           H  
ATOM    206  HB2 PRO A  17      40.232  19.556  89.389  1.00  0.00           H  
ATOM    207  HG3 PRO A  17      41.667  20.589  87.443  1.00  0.00           H  
ATOM    208  HG2 PRO A  17      40.520  19.339  86.974  1.00  0.00           H  
ATOM    209  HD2 PRO A  17      42.579  18.506  86.087  1.00  0.00           H  
ATOM    210  HD3 PRO A  17      43.488  18.973  87.536  1.00  0.00           H  
ATOM    211  N   ALA A  18      39.150  16.793  89.856  1.00 48.75           N  
ATOM    212  CA  ALA A  18      37.780  16.310  89.755  1.00 60.18           C  
ATOM    213  C   ALA A  18      36.944  17.331  89.011  1.00 64.21           C  
ATOM    214  O   ALA A  18      36.832  18.477  89.442  1.00 59.18           O  
ATOM    215  CB  ALA A  18      37.197  16.053  91.136  1.00 57.99           C  
ATOM    216  H   ALA A  18      39.517  16.957  90.782  1.00  0.00           H  
ATOM    217  HA  ALA A  18      37.869  15.366  89.241  1.00  0.00           H  
ATOM    218  HB1 ALA A  18      36.209  15.597  91.073  1.00  0.00           H  
ATOM    219  HB2 ALA A  18      37.827  15.379  91.712  1.00  0.00           H  
ATOM    220  HB3 ALA A  18      37.099  16.973  91.714  1.00  0.00           H  
ATOM    221  N   VAL A  19      36.372  16.919  87.885  1.00 60.99           N  
ATOM    222  CA  VAL A  19      35.527  17.808  87.102  1.00 65.20           C  
ATOM    223  C   VAL A  19      34.602  18.576  88.047  1.00 67.95           C  
ATOM    224  O   VAL A  19      34.411  19.783  87.902  1.00 64.45           O  
ATOM    225  CB  VAL A  19      34.715  17.039  86.027  1.00 56.16           C  
ATOM    226  CG1 VAL A  19      33.703  17.954  85.366  1.00 65.97           C  
ATOM    227  CG2 VAL A  19      35.649  16.428  84.974  1.00 50.64           C  
ATOM    228  H   VAL A  19      36.455  15.952  87.591  1.00  0.00           H  
ATOM    229  HA  VAL A  19      36.180  18.532  86.609  1.00  0.00           H  
ATOM    230  HB  VAL A  19      34.167  16.219  86.495  1.00  0.00           H  
ATOM    231 HG11 VAL A  19      33.303  17.512  84.453  1.00  0.00           H  
ATOM    232 HG12 VAL A  19      32.844  18.144  86.011  1.00  0.00           H  
ATOM    233 HG13 VAL A  19      34.129  18.914  85.105  1.00  0.00           H  
ATOM    234 HG21 VAL A  19      35.093  16.021  84.129  1.00  0.00           H  
ATOM    235 HG22 VAL A  19      36.362  17.156  84.586  1.00  0.00           H  
ATOM    236 HG23 VAL A  19      36.201  15.601  85.406  1.00  0.00           H  
ATOM    237  N   PHE A  20      34.071  17.872  89.041  1.00 75.34           N  
ATOM    238  CA  PHE A  20      33.191  18.461  90.049  1.00 63.59           C  
ATOM    239  C   PHE A  20      33.811  19.664  90.765  1.00 63.27           C  
ATOM    240  O   PHE A  20      33.097  20.534  91.260  1.00 71.46           O  
ATOM    241  CB  PHE A  20      32.800  17.392  91.075  1.00 68.09           C  
ATOM    242  CG  PHE A  20      31.807  17.864  92.101  1.00 84.69           C  
ATOM    243  CD1 PHE A  20      30.441  17.704  91.891  1.00 58.12           C  
ATOM    244  CD2 PHE A  20      32.237  18.463  93.281  1.00 78.37           C  
ATOM    245  CE1 PHE A  20      29.518  18.133  92.839  1.00 75.34           C  
ATOM    246  CE2 PHE A  20      31.322  18.901  94.236  1.00 73.25           C  
ATOM    247  CZ  PHE A  20      29.960  18.733  94.014  1.00 72.82           C  
ATOM    248  H   PHE A  20      34.275  16.883  89.125  1.00  0.00           H  
ATOM    249  HA  PHE A  20      32.288  18.804  89.539  1.00  0.00           H  
ATOM    250  HB3 PHE A  20      33.688  17.011  91.582  1.00  0.00           H  
ATOM    251  HB2 PHE A  20      32.368  16.535  90.556  1.00  0.00           H  
ATOM    252  HD1 PHE A  20      30.086  17.242  90.981  1.00  0.00           H  
ATOM    253  HD2 PHE A  20      33.293  18.594  93.468  1.00  0.00           H  
ATOM    254  HE1 PHE A  20      28.461  18.003  92.662  1.00  0.00           H  
ATOM    255  HE2 PHE A  20      31.669  19.368  95.146  1.00  0.00           H  
ATOM    256  HZ  PHE A  20      29.246  19.070  94.752  1.00  0.00           H  
ATOM    257  N   GLY A  21      35.139  19.699  90.833  1.00 69.98           N  
ATOM    258  CA  GLY A  21      35.855  20.780  91.489  1.00 53.63           C  
ATOM    259  C   GLY A  21      35.990  22.019  90.613  1.00 65.30           C  
ATOM    260  O   GLY A  21      36.462  23.067  91.071  1.00 54.40           O  
ATOM    261  H   GLY A  21      35.698  18.990  90.367  1.00  0.00           H  
ATOM    262  HA3 GLY A  21      36.855  20.424  91.735  1.00  0.00           H  
ATOM    263  HA2 GLY A  21      35.380  21.048  92.435  1.00  0.00           H  
ATOM    264  N   VAL A  22      35.574  21.900  89.352  1.00 63.36           N  
ATOM    265  CA  VAL A  22      35.561  23.037  88.435  1.00 55.12           C  
ATOM    266  C   VAL A  22      34.352  23.921  88.704  1.00 50.19           C  
ATOM    267  O   VAL A  22      34.403  25.129  88.496  1.00 52.37           O  
ATOM    268  CB  VAL A  22      35.511  22.598  86.962  1.00 65.97           C  
ATOM    269  CG1 VAL A  22      34.071  22.313  86.541  1.00 67.33           C  
ATOM    270  CG2 VAL A  22      36.107  23.681  86.070  1.00 53.43           C  
ATOM    271  H   VAL A  22      35.207  21.022  89.006  1.00  0.00           H  
ATOM    272  HA  VAL A  22      36.461  23.634  88.595  1.00  0.00           H  
ATOM    273  HB  VAL A  22      36.102  21.687  86.855  1.00  0.00           H  
ATOM    274 HG11 VAL A  22      34.002  21.647  85.696  1.00  0.00           H  
ATOM    275 HG12 VAL A  22      33.450  21.810  87.273  1.00  0.00           H  
ATOM    276 HG13 VAL A  22      33.541  23.218  86.239  1.00  0.00           H  
ATOM    277 HG21 VAL A  22      36.144  23.372  85.028  1.00  0.00           H  
ATOM    278 HG22 VAL A  22      35.541  24.609  86.107  1.00  0.00           H  
ATOM    279 HG23 VAL A  22      37.132  23.910  86.363  1.00  0.00           H  
ATOM    280  N   LEU A  23      33.258  23.318  89.159  1.00 38.88           N  
ATOM    281  CA  LEU A  23      32.085  24.097  89.501  1.00 48.46           C  
ATOM    282  C   LEU A  23      32.498  25.142  90.532  1.00 49.50           C  
ATOM    283  O   LEU A  23      32.194  26.329  90.387  1.00 40.89           O  
ATOM    284  CD1 LEU A  23      29.058  21.649  89.571  1.00 56.13           C  
ATOM    285  CD2 LEU A  23      30.151  22.896  87.703  1.00 54.92           C  
ATOM    286  CB  LEU A  23      30.971  23.205  90.045  1.00 44.74           C  
ATOM    287  CG  LEU A  23      30.365  22.216  89.043  1.00 56.42           C  
ATOM    288  H   LEU A  23      33.233  22.321  89.322  1.00  0.00           H  
ATOM    289  HA  LEU A  23      31.765  24.647  88.617  1.00  0.00           H  
ATOM    290  HB3 LEU A  23      30.183  23.865  90.409  1.00  0.00           H  
ATOM    291  HB2 LEU A  23      31.324  22.660  90.920  1.00  0.00           H  
ATOM    292  HG  LEU A  23      31.064  21.392  88.891  1.00  0.00           H  
ATOM    293 HD11 LEU A  23      28.295  21.586  88.798  1.00  0.00           H  
ATOM    294 HD12 LEU A  23      29.182  20.635  89.951  1.00  0.00           H  
ATOM    295 HD13 LEU A  23      28.650  22.302  90.327  1.00  0.00           H  
ATOM    296 HD21 LEU A  23      29.387  22.404  87.107  1.00  0.00           H  
ATOM    297 HD22 LEU A  23      29.829  23.931  87.805  1.00  0.00           H  
ATOM    298 HD23 LEU A  23      31.061  22.881  87.103  1.00  0.00           H  
ATOM    299  N   GLY A  24      33.220  24.697  91.556  1.00 50.48           N  
ATOM    300  CA  GLY A  24      33.685  25.588  92.608  1.00 58.75           C  
ATOM    301  C   GLY A  24      34.585  26.711  92.114  1.00 52.03           C  
ATOM    302  O   GLY A  24      34.409  27.879  92.482  1.00 42.03           O  
ATOM    303  H   GLY A  24      33.447  23.716  91.630  1.00  0.00           H  
ATOM    304  HA2 GLY A  24      34.235  24.999  93.342  1.00  0.00           H  
ATOM    305  HA3 GLY A  24      32.825  26.012  93.130  1.00  0.00           H  
ATOM    306  N   ARG A  25      35.564  26.367  91.284  1.00 53.25           N  
ATOM    307  CA  ARG A  25      36.469  27.385  90.756  1.00 52.51           C  
ATOM    308  C   ARG A  25      35.745  28.303  89.785  1.00 47.04           C  
ATOM    309  O   ARG A  25      36.016  29.501  89.717  1.00 50.68           O  
ATOM    310  CB  ARG A  25      37.705  26.753  90.106  1.00 61.82           C  
ATOM    311  CG  ARG A  25      38.836  26.499  91.102  1.00 71.08           C  
ATOM    312  CD  ARG A  25      40.142  26.131  90.412  1.00 78.86           C  
ATOM    313  NE  ARG A  25      40.173  24.725  90.021  1.00 93.66           N  
ATOM    314  CZ  ARG A  25      40.880  23.789  90.648  1.00 94.64           C  
ATOM    315  NH1 ARG A  25      41.628  24.109  91.698  1.00 85.01           N  
ATOM    316  NH2 ARG A  25      40.846  22.532  90.222  1.00 78.71           N1+
ATOM    317  H   ARG A  25      35.703  25.408  91.000  1.00  0.00           H  
ATOM    318  HA  ARG A  25      36.806  28.010  91.587  1.00  0.00           H  
ATOM    319  HB3 ARG A  25      38.091  27.453  89.363  1.00  0.00           H  
ATOM    320  HB2 ARG A  25      37.445  25.849  89.554  1.00  0.00           H  
ATOM    321  HG3 ARG A  25      38.518  25.687  91.759  1.00  0.00           H  
ATOM    322  HG2 ARG A  25      39.011  27.363  91.745  1.00  0.00           H  
ATOM    323  HD3 ARG A  25      41.029  26.501  90.927  1.00  0.00           H  
ATOM    324  HD2 ARG A  25      40.163  26.637  89.446  1.00  0.00           H  
ATOM    325  HE  ARG A  25      39.583  24.460  89.245  1.00  0.00           H  
ATOM    326 HH11 ARG A  25      42.169  23.406  92.181  1.00  0.00           H  
ATOM    327 HH12 ARG A  25      41.657  25.065  92.022  1.00  0.00           H  
ATOM    328 HH21 ARG A  25      41.382  21.818  90.693  1.00  0.00           H  
ATOM    329 HH22 ARG A  25      40.278  22.278  89.426  1.00  0.00           H  
ATOM    330  N   THR A  26      34.806  27.739  89.038  1.00 46.31           N  
ATOM    331  CA  THR A  26      34.022  28.540  88.108  1.00 47.17           C  
ATOM    332  C   THR A  26      33.169  29.572  88.838  1.00 48.25           C  
ATOM    333  O   THR A  26      33.097  30.726  88.412  1.00 38.49           O  
ATOM    334  CB  THR A  26      33.139  27.665  87.209  1.00 49.27           C  
ATOM    335  OG1 THR A  26      33.971  26.735  86.497  1.00 45.76           O  
ATOM    336  CG2 THR A  26      32.389  28.528  86.214  1.00 35.05           C  
ATOM    337  H   THR A  26      34.599  26.750  89.102  1.00  0.00           H  
ATOM    338  HA  THR A  26      34.719  29.082  87.465  1.00  0.00           H  
ATOM    339  HB  THR A  26      32.431  27.089  87.804  1.00  0.00           H  
ATOM    340  HG1 THR A  26      34.306  26.094  87.135  1.00  0.00           H  
ATOM    341 HG21 THR A  26      31.856  27.893  85.510  1.00  0.00           H  
ATOM    342 HG22 THR A  26      31.632  29.160  86.679  1.00  0.00           H  
ATOM    343 HG23 THR A  26      33.060  29.166  85.639  1.00  0.00           H  
ATOM    344  N   GLU A  27      32.526  29.147  89.930  1.00 38.47           N  
ATOM    345  CA  GLU A  27      31.711  30.029  90.752  1.00 43.98           C  
ATOM    346  C   GLU A  27      32.527  31.238  91.186  1.00 48.83           C  
ATOM    347  O   GLU A  27      32.075  32.377  91.075  1.00 48.95           O  
ATOM    348  CG  GLU A  27      30.053  28.304  91.720  1.00 46.25           C  
ATOM    349  CD  GLU A  27      29.766  27.408  92.915  1.00 57.31           C  
ATOM    350  OE1 GLU A  27      30.457  27.559  93.946  1.00 42.97           O  
ATOM    351  OE2 GLU A  27      28.858  26.552  92.827  1.00 44.61           O1-
ATOM    352  CB  GLU A  27      31.192  29.289  91.991  1.00 41.69           C  
ATOM    353  H   GLU A  27      32.596  28.181  90.227  1.00  0.00           H  
ATOM    354  HA  GLU A  27      30.866  30.381  90.157  1.00  0.00           H  
ATOM    355  HB3 GLU A  27      30.847  30.010  92.736  1.00  0.00           H  
ATOM    356  HB2 GLU A  27      32.030  28.768  92.453  1.00  0.00           H  
ATOM    357  HG3 GLU A  27      30.258  27.687  90.851  1.00  0.00           H  
ATOM    358  HG2 GLU A  27      29.146  28.864  91.492  1.00  0.00           H  
ATOM    359  N   GLU A  28      33.732  30.979  91.682  1.00 43.06           N  
ATOM    360  CA  GLU A  28      34.608  32.052  92.133  1.00 46.41           C  
ATOM    361  C   GLU A  28      34.980  33.004  90.992  1.00 57.36           C  
ATOM    362  O   GLU A  28      34.814  34.220  91.105  1.00 50.13           O  
ATOM    363  CB  GLU A  28      35.861  31.462  92.760  1.00 44.31           C  
ATOM    364  CG  GLU A  28      36.649  32.449  93.583  1.00 70.71           C  
ATOM    365  CD  GLU A  28      37.815  31.792  94.277  1.00 83.95           C  
ATOM    366  OE1 GLU A  28      38.605  32.512  94.927  1.00 98.65           O  
ATOM    367  OE2 GLU A  28      37.938  30.550  94.166  1.00 66.01           O1-
ATOM    368  H   GLU A  28      34.070  30.029  91.761  1.00  0.00           H  
ATOM    369  HA  GLU A  28      34.069  32.617  92.897  1.00  0.00           H  
ATOM    370  HB3 GLU A  28      36.500  31.020  91.992  1.00  0.00           H  
ATOM    371  HB2 GLU A  28      35.549  30.630  93.396  1.00  0.00           H  
ATOM    372  HG3 GLU A  28      36.012  32.903  94.343  1.00  0.00           H  
ATOM    373  HG2 GLU A  28      37.029  33.259  92.960  1.00  0.00           H  
ATOM    374  N   ALA A  29      35.474  32.450  89.887  1.00 56.29           N  
ATOM    375  CA  ALA A  29      35.851  33.270  88.739  1.00 47.14           C  
ATOM    376  C   ALA A  29      34.724  34.193  88.315  1.00 50.42           C  
ATOM    377  O   ALA A  29      34.955  35.362  88.001  1.00 53.00           O  
ATOM    378  CB  ALA A  29      36.290  32.393  87.567  1.00 42.36           C  
ATOM    379  H   ALA A  29      35.599  31.449  89.814  1.00  0.00           H  
ATOM    380  HA  ALA A  29      36.700  33.889  89.038  1.00  0.00           H  
ATOM    381  HB1 ALA A  29      36.588  32.996  86.709  1.00  0.00           H  
ATOM    382  HB2 ALA A  29      37.143  31.773  87.844  1.00  0.00           H  
ATOM    383  HB3 ALA A  29      35.490  31.725  87.244  1.00  0.00           H  
ATOM    384  N   LEU A  30      33.501  33.673  88.305  1.00 41.26           N  
ATOM    385  CA  LEU A  30      32.358  34.459  87.855  1.00 37.06           C  
ATOM    386  C   LEU A  30      31.781  35.253  89.013  1.00 45.43           C  
ATOM    387  O   LEU A  30      30.791  35.970  88.854  1.00 56.46           O  
ATOM    388  CB  LEU A  30      31.284  33.560  87.243  1.00 46.66           C  
ATOM    389  CG  LEU A  30      31.745  32.657  86.096  1.00 57.48           C  
ATOM    390  CD1 LEU A  30      30.539  32.204  85.286  1.00 55.38           C  
ATOM    391  CD2 LEU A  30      32.763  33.366  85.201  1.00 61.39           C  
ATOM    392  H   LEU A  30      33.339  32.707  88.562  1.00  0.00           H  
ATOM    393  HA  LEU A  30      32.657  35.201  87.114  1.00  0.00           H  
ATOM    394  HB2 LEU A  30      30.472  34.200  86.892  1.00  0.00           H  
ATOM    395  HB3 LEU A  30      30.864  32.919  88.017  1.00  0.00           H  
ATOM    396  HG  LEU A  30      32.226  31.768  86.485  1.00  0.00           H  
ATOM    397 HD11 LEU A  30      30.575  31.126  85.126  1.00  0.00           H  
ATOM    398 HD12 LEU A  30      29.593  32.406  85.788  1.00  0.00           H  
ATOM    399 HD13 LEU A  30      30.496  32.669  84.301  1.00  0.00           H  
ATOM    400 HD21 LEU A  30      32.795  32.913  84.209  1.00  0.00           H  
ATOM    401 HD22 LEU A  30      32.527  34.419  85.052  1.00  0.00           H  
ATOM    402 HD23 LEU A  30      33.773  33.289  85.601  1.00  0.00           H  
ATOM    403  N   ALA A  31      32.402  35.115  90.179  1.00 43.16           N  
ATOM    404  CA  ALA A  31      31.908  35.783  91.376  1.00 50.37           C  
ATOM    405  C   ALA A  31      30.447  35.421  91.648  1.00 46.44           C  
ATOM    406  O   ALA A  31      29.641  36.280  92.009  1.00 47.08           O  
ATOM    407  CB  ALA A  31      32.058  37.291  91.229  1.00 59.90           C  
ATOM    408  H   ALA A  31      33.227  34.536  90.274  1.00  0.00           H  
ATOM    409  HA  ALA A  31      32.509  35.438  92.218  1.00  0.00           H  
ATOM    410  HB1 ALA A  31      31.906  37.787  92.189  1.00  0.00           H  
ATOM    411  HB2 ALA A  31      33.066  37.550  90.900  1.00  0.00           H  
ATOM    412  HB3 ALA A  31      31.359  37.741  90.525  1.00  0.00           H  
ATOM    413  N   LEU A  32      30.099  34.151  91.460  1.00 39.66           N  
ATOM    414  CA  LEU A  32      28.752  33.692  91.778  1.00 48.51           C  
ATOM    415  C   LEU A  32      28.690  33.238  93.235  1.00 44.89           C  
ATOM    416  O   LEU A  32      29.727  32.969  93.849  1.00 43.52           O  
ATOM    417  CB  LEU A  32      28.341  32.552  90.843  1.00 48.13           C  
ATOM    418  CG  LEU A  32      28.170  32.959  89.376  1.00 56.75           C  
ATOM    419  CD1 LEU A  32      28.080  31.733  88.487  1.00 58.20           C  
ATOM    420  CD2 LEU A  32      26.945  33.850  89.206  1.00 50.10           C  
ATOM    421  H   LEU A  32      30.787  33.458  91.187  1.00  0.00           H  
ATOM    422  HA  LEU A  32      28.048  34.510  91.632  1.00  0.00           H  
ATOM    423  HB3 LEU A  32      27.429  32.062  91.179  1.00  0.00           H  
ATOM    424  HB2 LEU A  32      29.107  31.778  90.905  1.00  0.00           H  
ATOM    425  HG  LEU A  32      29.037  33.538  89.064  1.00  0.00           H  
ATOM    426 HD11 LEU A  32      27.579  31.940  87.540  1.00  0.00           H  
ATOM    427 HD12 LEU A  32      29.074  31.360  88.241  1.00  0.00           H  
ATOM    428 HD13 LEU A  32      27.541  30.918  88.973  1.00  0.00           H  
ATOM    429 HD21 LEU A  32      26.247  33.473  88.458  1.00  0.00           H  
ATOM    430 HD22 LEU A  32      26.372  33.963  90.126  1.00  0.00           H  
ATOM    431 HD23 LEU A  32      27.240  34.851  88.888  1.00  0.00           H  
ATOM    432  N   PRO A  33      27.475  33.158  93.800  1.00 38.34           N  
ATOM    433  CA  PRO A  33      27.361  32.663  95.170  1.00 44.40           C  
ATOM    434  C   PRO A  33      27.967  31.276  95.286  1.00 47.37           C  
ATOM    435  O   PRO A  33      27.781  30.441  94.395  1.00 38.70           O  
ATOM    436  CB  PRO A  33      25.847  32.591  95.396  1.00 49.40           C  
ATOM    437  CG  PRO A  33      25.267  33.545  94.416  1.00 45.16           C  
ATOM    438  CD  PRO A  33      26.166  33.505  93.220  1.00 42.66           C  
ATOM    439  HA  PRO A  33      27.825  33.378  95.853  1.00  0.00           H  
ATOM    440  HB3 PRO A  33      25.567  32.835  96.421  1.00  0.00           H  
ATOM    441  HB2 PRO A  33      25.452  31.595  95.185  1.00  0.00           H  
ATOM    442  HG3 PRO A  33      25.338  34.533  94.869  1.00  0.00           H  
ATOM    443  HG2 PRO A  33      24.219  33.351  94.184  1.00  0.00           H  
ATOM    444  HD2 PRO A  33      25.839  32.718  92.540  1.00  0.00           H  
ATOM    445  HD3 PRO A  33      26.159  34.456  92.693  1.00  0.00           H  
ATOM    446  N   ARG A  34      28.687  31.046  96.377  1.00 40.29           N  
ATOM    447  CA  ARG A  34      29.295  29.752  96.651  1.00 40.80           C  
ATOM    448  C   ARG A  34      28.249  28.646  96.572  1.00 36.40           C  
ATOM    449  O   ARG A  34      27.156  28.772  97.122  1.00 39.06           O  
ATOM    450  NE  ARG A  34      32.915  30.785  98.728  1.00 67.53           N  
ATOM    451  CZ  ARG A  34      34.134  30.477  98.302  1.00 72.27           C  
ATOM    452  NH1 ARG A  34      34.432  30.606  97.016  1.00 65.92           N  
ATOM    453  NH2 ARG A  34      35.046  30.032  99.153  1.00 79.69           N1+
ATOM    454  CB  ARG A  34      29.916  29.749  98.041  1.00 40.47           C  
ATOM    455  CG  ARG A  34      30.490  31.081  98.454  1.00 56.88           C  
ATOM    456  CD  ARG A  34      31.858  31.283  97.856  1.00 66.38           C  
ATOM    457  H   ARG A  34      28.801  31.766  97.074  1.00  0.00           H  
ATOM    458  HA  ARG A  34      30.072  29.574  95.904  1.00  0.00           H  
ATOM    459  HB2 ARG A  34      30.645  28.944  98.141  1.00  0.00           H  
ATOM    460  HB3 ARG A  34      29.139  29.529  98.777  1.00  0.00           H  
ATOM    461  HG3 ARG A  34      30.617  31.020  99.537  1.00  0.00           H  
ATOM    462  HG2 ARG A  34      29.843  31.948  98.326  1.00  0.00           H  
ATOM    463  HD3 ARG A  34      32.031  32.322  97.574  1.00  0.00           H  
ATOM    464  HD2 ARG A  34      31.909  30.705  96.933  1.00  0.00           H  
ATOM    465  HE  ARG A  34      32.706  30.730  99.714  1.00  0.00           H  
ATOM    466 HH11 ARG A  34      35.355  30.379  96.673  1.00  0.00           H  
ATOM    467 HH12 ARG A  34      33.735  30.940  96.365  1.00  0.00           H  
ATOM    468 HH21 ARG A  34      35.974  29.801  98.829  1.00  0.00           H  
ATOM    469 HH22 ARG A  34      34.823  29.924 100.131  1.00  0.00           H  
ATOM    470  N   GLY A  35      28.584  27.582  95.854  1.00 37.32           N  
ATOM    471  CA  GLY A  35      27.752  26.395  95.826  1.00 43.03           C  
ATOM    472  C   GLY A  35      26.620  26.430  94.817  1.00 41.76           C  
ATOM    473  O   GLY A  35      25.994  25.402  94.570  1.00 39.12           O  
ATOM    474  H   GLY A  35      29.446  27.561  95.313  1.00  0.00           H  
ATOM    475  HA2 GLY A  35      27.345  26.175  96.815  1.00  0.00           H  
ATOM    476  HA3 GLY A  35      28.397  25.553  95.572  1.00  0.00           H  
ATOM    477  N   LEU A  36      26.359  27.598  94.230  1.00 31.53           N  
ATOM    478  CA  LEU A  36      25.279  27.741  93.254  1.00 35.95           C  
ATOM    479  C   LEU A  36      25.329  26.679  92.149  1.00 41.19           C  
ATOM    480  O   LEU A  36      24.326  26.030  91.834  1.00 39.26           O  
ATOM    481  CB  LEU A  36      25.344  29.120  92.597  1.00 38.23           C  
ATOM    482  CG  LEU A  36      24.136  29.594  91.780  1.00 41.35           C  
ATOM    483  CD1 LEU A  36      24.045  28.926  90.405  1.00 48.26           C  
ATOM    484  CD2 LEU A  36      22.861  29.388  92.582  1.00 47.07           C  
ATOM    485  H   LEU A  36      26.913  28.417  94.440  1.00  0.00           H  
ATOM    486  HA  LEU A  36      24.364  27.607  93.828  1.00  0.00           H  
ATOM    487  HB3 LEU A  36      26.259  29.234  92.013  1.00  0.00           H  
ATOM    488  HB2 LEU A  36      25.447  29.844  93.406  1.00  0.00           H  
ATOM    489  HG  LEU A  36      24.261  30.665  91.613  1.00  0.00           H  
ATOM    490 HD11 LEU A  36      23.807  29.662  89.636  1.00  0.00           H  
ATOM    491 HD12 LEU A  36      24.986  28.470  90.116  1.00  0.00           H  
ATOM    492 HD13 LEU A  36      23.273  28.157  90.364  1.00  0.00           H  
ATOM    493 HD21 LEU A  36      22.021  29.797  92.033  1.00  0.00           H  
ATOM    494 HD22 LEU A  36      22.703  28.335  92.783  1.00  0.00           H  
ATOM    495 HD23 LEU A  36      22.906  29.907  93.539  1.00  0.00           H  
ATOM    496  N   LEU A  37      26.497  26.542  91.533  1.00 38.85           N  
ATOM    497  CA  LEU A  37      26.664  25.624  90.421  1.00 36.93           C  
ATOM    498  C   LEU A  37      26.539  24.185  90.899  1.00 39.82           C  
ATOM    499  O   LEU A  37      25.908  23.363  90.236  1.00 39.74           O  
ATOM    500  CD1 LEU A  37      29.454  26.995  88.023  1.00 42.50           C  
ATOM    501  CD2 LEU A  37      26.984  27.383  87.957  1.00 40.18           C  
ATOM    502  CB  LEU A  37      28.004  25.847  89.709  1.00 37.45           C  
ATOM    503  CG  LEU A  37      28.187  27.116  88.864  1.00 46.21           C  
ATOM    504  H   LEU A  37      27.328  27.009  91.879  1.00  0.00           H  
ATOM    505  HA  LEU A  37      25.849  25.785  89.713  1.00  0.00           H  
ATOM    506  HB3 LEU A  37      28.134  25.004  89.029  1.00  0.00           H  
ATOM    507  HB2 LEU A  37      28.827  25.762  90.417  1.00  0.00           H  
ATOM    508  HG  LEU A  37      28.287  27.971  89.531  1.00  0.00           H  
ATOM    509 HD11 LEU A  37      30.058  27.896  88.126  1.00  0.00           H  
ATOM    510 HD12 LEU A  37      30.083  26.166  88.341  1.00  0.00           H  
ATOM    511 HD13 LEU A  37      29.254  26.855  86.960  1.00  0.00           H  
ATOM    512 HD21 LEU A  37      27.288  27.962  87.089  1.00  0.00           H  
ATOM    513 HD22 LEU A  37      26.522  26.463  87.598  1.00  0.00           H  
ATOM    514 HD23 LEU A  37      26.225  27.974  88.459  1.00  0.00           H  
ATOM    515  N   ASN A  38      27.119  23.878  92.055  1.00 36.12           N  
ATOM    516  CA  ASN A  38      27.046  22.520  92.577  1.00 48.20           C  
ATOM    517  C   ASN A  38      25.624  22.155  92.969  1.00 49.54           C  
ATOM    518  O   ASN A  38      25.204  21.003  92.857  1.00 36.82           O  
ATOM    519  CB  ASN A  38      28.010  22.323  93.744  1.00 49.01           C  
ATOM    520  CG  ASN A  38      29.411  21.980  93.280  1.00 58.60           C  
ATOM    521  OD1 ASN A  38      30.410  22.635  93.861  1.00 58.68           O  
ATOM    522  ND2 ASN A  38      29.591  21.137  92.402  1.00 58.06           N  
ATOM    523  H   ASN A  38      27.627  24.574  92.588  1.00  0.00           H  
ATOM    524  HA  ASN A  38      27.284  21.838  91.766  1.00  0.00           H  
ATOM    525  HB3 ASN A  38      27.698  21.471  94.350  1.00  0.00           H  
ATOM    526  HB2 ASN A  38      28.009  23.186  94.413  1.00  0.00           H  
ATOM    527 HD21 ASN A  38      30.532  20.905  92.115  1.00  0.00           H  
ATOM    528 HD22 ASN A  38      28.813  20.648  91.986  1.00  0.00           H  
ATOM    529  N   ASP A  39      24.886  23.164  93.405  1.00 42.25           N  
ATOM    530  CA  ASP A  39      23.488  23.011  93.768  1.00 46.06           C  
ATOM    531  C   ASP A  39      22.627  22.698  92.538  1.00 39.02           C  
ATOM    532  O   ASP A  39      21.787  21.799  92.574  1.00 38.42           O  
ATOM    533  OD2 ASP A  39      21.394  23.063  95.668  1.00 54.02           O1-
ATOM    534  CB  ASP A  39      23.000  24.298  94.413  1.00 38.66           C  
ATOM    535  CG  ASP A  39      21.652  24.138  95.077  1.00 61.80           C  
ATOM    536  OD1 ASP A  39      20.849  25.090  95.003  1.00 62.34           O  
ATOM    537  H   ASP A  39      25.291  24.087  93.514  1.00  0.00           H  
ATOM    538  HA  ASP A  39      23.418  22.182  94.476  1.00  0.00           H  
ATOM    539  HB3 ASP A  39      22.927  25.101  93.681  1.00  0.00           H  
ATOM    540  HB2 ASP A  39      23.689  24.633  95.187  1.00  0.00           H  
ATOM    541  N   ALA A  40      22.829  23.460  91.463  1.00 40.08           N  
ATOM    542  CA  ALA A  40      22.088  23.260  90.220  1.00 33.32           C  
ATOM    543  C   ALA A  40      22.395  21.880  89.643  1.00 35.35           C  
ATOM    544  O   ALA A  40      21.517  21.222  89.092  1.00 40.23           O  
ATOM    545  CB  ALA A  40      22.425  24.364  89.198  1.00 34.09           C  
ATOM    546  H   ALA A  40      23.510  24.208  91.486  1.00  0.00           H  
ATOM    547  HA  ALA A  40      21.071  23.288  90.504  1.00  0.00           H  
ATOM    548  HB1 ALA A  40      21.721  24.378  88.376  1.00  0.00           H  
ATOM    549  HB2 ALA A  40      22.380  25.349  89.665  1.00  0.00           H  
ATOM    550  HB3 ALA A  40      23.429  24.245  88.788  1.00  0.00           H  
ATOM    551  N   PHE A  41      23.647  21.461  89.782  1.00 35.11           N  
ATOM    552  CA  PHE A  41      24.123  20.180  89.283  1.00 33.73           C  
ATOM    553  C   PHE A  41      23.398  19.003  89.948  1.00 35.27           C  
ATOM    554  O   PHE A  41      23.038  18.038  89.291  1.00 33.45           O  
ATOM    555  CG  PHE A  41      26.285  18.870  88.959  1.00 42.38           C  
ATOM    556  CD1 PHE A  41      26.570  18.782  87.599  1.00 28.74           C  
ATOM    557  CD2 PHE A  41      26.658  17.819  89.789  1.00 41.38           C  
ATOM    558  CE1 PHE A  41      27.198  17.655  87.080  1.00 43.32           C  
ATOM    559  CE2 PHE A  41      27.279  16.692  89.274  1.00 43.87           C  
ATOM    560  CZ  PHE A  41      27.552  16.613  87.915  1.00 46.49           C  
ATOM    561  CB  PHE A  41      25.628  20.094  89.530  1.00 32.10           C  
ATOM    562  H   PHE A  41      24.333  22.059  90.226  1.00  0.00           H  
ATOM    563  HA  PHE A  41      23.946  20.115  88.212  1.00  0.00           H  
ATOM    564  HB3 PHE A  41      25.854  20.154  90.592  1.00  0.00           H  
ATOM    565  HB2 PHE A  41      26.107  20.960  89.075  1.00  0.00           H  
ATOM    566  HD1 PHE A  41      26.308  19.598  86.942  1.00  0.00           H  
ATOM    567  HD2 PHE A  41      26.454  17.871  90.849  1.00  0.00           H  
ATOM    568  HE1 PHE A  41      27.413  17.597  86.023  1.00  0.00           H  
ATOM    569  HE2 PHE A  41      27.556  15.880  89.930  1.00  0.00           H  
ATOM    570  HZ  PHE A  41      28.039  15.738  87.511  1.00  0.00           H  
ATOM    571  N   GLN A  42      23.156  19.087  91.249  1.00 37.06           N  
ATOM    572  CA  GLN A  42      22.542  17.962  91.947  1.00 29.35           C  
ATOM    573  C   GLN A  42      21.025  18.128  92.117  1.00 42.06           C  
ATOM    574  O   GLN A  42      20.341  17.235  92.635  1.00 44.33           O  
ATOM    575  CB  GLN A  42      23.235  17.748  93.298  1.00 35.02           C  
ATOM    576  CG  GLN A  42      23.032  18.887  94.282  1.00 38.60           C  
ATOM    577  CD  GLN A  42      21.670  18.837  94.950  1.00 53.68           C  
ATOM    578  OE1 GLN A  42      21.447  17.799  95.752  1.00 46.79           O  
ATOM    579  NE2 GLN A  42      20.822  19.713  94.740  1.00 42.11           N  
ATOM    580  H   GLN A  42      23.450  19.887  91.793  1.00  0.00           H  
ATOM    581  HA  GLN A  42      22.682  17.023  91.407  1.00  0.00           H  
ATOM    582  HB2 GLN A  42      24.305  17.629  93.119  1.00  0.00           H  
ATOM    583  HB3 GLN A  42      22.916  16.801  93.738  1.00  0.00           H  
ATOM    584  HG2 GLN A  42      23.181  19.855  93.812  1.00  0.00           H  
ATOM    585  HG3 GLN A  42      23.781  18.816  95.070  1.00  0.00           H  
ATOM    586 HE21 GLN A  42      19.930  19.674  95.210  1.00  0.00           H  
ATOM    587 HE22 GLN A  42      21.037  20.503  94.145  1.00  0.00           H  
ATOM    588  N   LYS A  43      20.496  19.260  91.666  1.00 33.80           N  
ATOM    589  CA  LYS A  43      19.084  19.563  91.880  1.00 40.33           C  
ATOM    590  C   LYS A  43      18.168  18.402  91.526  1.00 46.32           C  
ATOM    591  O   LYS A  43      18.311  17.794  90.468  1.00 41.73           O  
ATOM    592  CB  LYS A  43      18.647  20.811  91.109  1.00 39.93           C  
ATOM    593  CG  LYS A  43      17.331  21.363  91.641  1.00 45.17           C  
ATOM    594  CD  LYS A  43      16.732  22.459  90.783  1.00 55.60           C  
ATOM    595  CE  LYS A  43      17.485  23.747  90.972  1.00 46.59           C  
ATOM    596  NZ  LYS A  43      18.863  23.633  90.407  1.00 69.13           N1+
ATOM    597  H   LYS A  43      21.075  19.969  91.237  1.00  0.00           H  
ATOM    598  HA  LYS A  43      18.963  19.774  92.943  1.00  0.00           H  
ATOM    599  HB3 LYS A  43      18.612  20.618  90.035  1.00  0.00           H  
ATOM    600  HB2 LYS A  43      19.451  21.516  91.287  1.00  0.00           H  
ATOM    601  HG3 LYS A  43      17.459  21.711  92.668  1.00  0.00           H  
ATOM    602  HG2 LYS A  43      16.578  20.578  91.693  1.00  0.00           H  
ATOM    603  HD3 LYS A  43      15.688  22.608  91.064  1.00  0.00           H  
ATOM    604  HD2 LYS A  43      16.720  22.162  89.738  1.00  0.00           H  
ATOM    605  HE2 LYS A  43      17.536  24.018  92.027  1.00  0.00           H  
ATOM    606  HE3 LYS A  43      16.973  24.560  90.458  1.00  0.00           H  
ATOM    607  HZ1 LYS A  43      19.353  24.506  90.564  1.00  0.00           H  
ATOM    608  HZ2 LYS A  43      19.355  22.887  90.876  1.00  0.00           H  
ATOM    609  HZ3 LYS A  43      18.813  23.442  89.418  1.00  0.00           H  
ATOM    610  N   GLY A  44      17.224  18.110  92.416  1.00 41.92           N  
ATOM    611  CA  GLY A  44      16.242  17.067  92.180  1.00 46.33           C  
ATOM    612  C   GLY A  44      16.689  15.709  92.693  1.00 45.11           C  
ATOM    613  O   GLY A  44      15.922  14.741  92.670  1.00 43.19           O  
ATOM    614  H   GLY A  44      17.155  18.632  93.277  1.00  0.00           H  
ATOM    615  HA2 GLY A  44      15.972  16.988  91.125  1.00  0.00           H  
ATOM    616  HA3 GLY A  44      15.328  17.344  92.706  1.00  0.00           H  
ATOM    617  N   GLY A  45      17.939  15.631  93.142  1.00 44.46           N  
ATOM    618  CA  GLY A  45      18.465  14.405  93.711  1.00 41.50           C  
ATOM    619  C   GLY A  45      18.151  13.212  92.828  1.00 48.55           C  
ATOM    620  O   GLY A  45      18.253  13.309  91.601  1.00 40.06           O  
ATOM    621  H   GLY A  45      18.553  16.434  93.103  1.00  0.00           H  
ATOM    622  HA2 GLY A  45      18.082  14.365  94.728  1.00  0.00           H  
ATOM    623  HA3 GLY A  45      19.549  14.499  93.789  1.00  0.00           H  
ATOM    624  N   PRO A  46      17.750  12.090  93.445  1.00 49.42           N  
ATOM    625  CA  PRO A  46      17.451  10.821  92.768  1.00 48.78           C  
ATOM    626  C   PRO A  46      16.617  10.976  91.494  1.00 45.61           C  
ATOM    627  O   PRO A  46      16.811  10.217  90.543  1.00 50.95           O  
ATOM    628  CB  PRO A  46      16.662  10.051  93.826  1.00 42.49           C  
ATOM    629  CG  PRO A  46      17.226  10.546  95.121  1.00 44.80           C  
ATOM    630  CD  PRO A  46      17.530  12.000  94.901  1.00 52.97           C  
ATOM    631  HA  PRO A  46      18.395  10.319  92.546  1.00  0.00           H  
ATOM    632  HB2 PRO A  46      16.759   8.970  93.718  1.00  0.00           H  
ATOM    633  HB3 PRO A  46      15.598  10.293  93.782  1.00  0.00           H  
ATOM    634  HG3 PRO A  46      18.159  10.017  95.320  1.00  0.00           H  
ATOM    635  HG2 PRO A  46      16.566  10.372  95.972  1.00  0.00           H  
ATOM    636  HD2 PRO A  46      16.664  12.611  95.152  1.00  0.00           H  
ATOM    637  HD3 PRO A  46      18.387  12.312  95.501  1.00  0.00           H  
ATOM    638  N   GLU A  47      15.717  11.950  91.454  1.00 53.52           N  
ATOM    639  CA  GLU A  47      14.870  12.095  90.270  1.00 56.37           C  
ATOM    640  C   GLU A  47      15.278  13.247  89.338  1.00 56.18           C  
ATOM    641  O   GLU A  47      14.599  13.522  88.353  1.00 44.23           O  
ATOM    642  OE2 GLU A  47      13.120   8.647  90.946  1.00 82.98           O1-
ATOM    643  CB  GLU A  47      13.396  12.201  90.678  1.00 71.31           C  
ATOM    644  CG  GLU A  47      12.879  10.980  91.453  1.00 70.69           C  
ATOM    645  CD  GLU A  47      12.659   9.750  90.570  1.00 88.56           C  
ATOM    646  OE1 GLU A  47      12.009   9.884  89.509  1.00 86.14           O  
ATOM    647  H   GLU A  47      15.581  12.593  92.221  1.00  0.00           H  
ATOM    648  HA  GLU A  47      14.913  11.220  89.620  1.00  0.00           H  
ATOM    649  HB2 GLU A  47      12.763  12.378  89.807  1.00  0.00           H  
ATOM    650  HB3 GLU A  47      13.270  13.083  91.308  1.00  0.00           H  
ATOM    651  HG3 GLU A  47      11.914  11.227  91.895  1.00  0.00           H  
ATOM    652  HG2 GLU A  47      13.532  10.727  92.288  1.00  0.00           H  
ATOM    653  N   GLY A  48      16.403  13.897  89.633  1.00 40.68           N  
ATOM    654  CA  GLY A  48      16.817  15.068  88.874  1.00 39.79           C  
ATOM    655  C   GLY A  48      17.529  14.764  87.564  1.00 37.05           C  
ATOM    656  O   GLY A  48      17.825  13.604  87.247  1.00 36.43           O  
ATOM    657  H   GLY A  48      16.963  13.617  90.430  1.00  0.00           H  
ATOM    658  HA3 GLY A  48      17.505  15.623  89.505  1.00  0.00           H  
ATOM    659  HA2 GLY A  48      15.969  15.730  88.691  1.00  0.00           H  
ATOM    660  N   ALA A  49      17.814  15.812  86.798  1.00 33.69           N  
ATOM    661  CA  ALA A  49      18.390  15.648  85.458  1.00 30.11           C  
ATOM    662  C   ALA A  49      19.719  14.907  85.494  1.00 34.95           C  
ATOM    663  O   ALA A  49      19.995  14.050  84.645  1.00 29.85           O  
ATOM    664  CB  ALA A  49      18.564  16.995  84.777  1.00 35.57           C  
ATOM    665  H   ALA A  49      17.549  16.751  87.081  1.00  0.00           H  
ATOM    666  HA  ALA A  49      17.693  15.055  84.863  1.00  0.00           H  
ATOM    667  HB1 ALA A  49      18.981  16.884  83.775  1.00  0.00           H  
ATOM    668  HB2 ALA A  49      17.605  17.504  84.674  1.00  0.00           H  
ATOM    669  HB3 ALA A  49      19.227  17.652  85.342  1.00  0.00           H  
ATOM    670  N   THR A  50      20.546  15.225  86.481  1.00 28.92           N  
ATOM    671  CA  THR A  50      21.894  14.660  86.516  1.00 29.23           C  
ATOM    672  C   THR A  50      21.877  13.169  86.822  1.00 30.39           C  
ATOM    673  O   THR A  50      22.697  12.417  86.289  1.00 32.36           O  
ATOM    674  CB  THR A  50      22.844  15.446  87.460  1.00 30.75           C  
ATOM    675  OG1 THR A  50      22.966  16.797  86.983  1.00 30.95           O  
ATOM    676  CG2 THR A  50      24.222  14.816  87.491  1.00 36.27           C  
ATOM    677  H   THR A  50      20.306  15.924  87.174  1.00  0.00           H  
ATOM    678  HA  THR A  50      22.316  14.752  85.513  1.00  0.00           H  
ATOM    679  HB  THR A  50      22.434  15.474  88.470  1.00  0.00           H  
ATOM    680  HG1 THR A  50      23.277  17.341  87.716  1.00  0.00           H  
ATOM    681 HG21 THR A  50      24.916  15.455  88.037  1.00  0.00           H  
ATOM    682 HG22 THR A  50      24.233  13.852  88.000  1.00  0.00           H  
ATOM    683 HG23 THR A  50      24.627  14.678  86.487  1.00  0.00           H  
ATOM    684  N   THR A  51      20.943  12.724  87.657  1.00 30.99           N  
ATOM    685  CA  THR A  51      20.838  11.285  87.910  1.00 30.15           C  
ATOM    686  C   THR A  51      20.386  10.528  86.650  1.00 28.97           C  
ATOM    687  O   THR A  51      20.899   9.443  86.349  1.00 28.43           O  
ATOM    688  CB  THR A  51      19.938  10.976  89.116  1.00 35.66           C  
ATOM    689  OG1 THR A  51      20.622  11.386  90.303  1.00 32.24           O  
ATOM    690  CG2 THR A  51      19.636   9.481  89.201  1.00 35.70           C  
ATOM    691  H   THR A  51      20.282  13.345  88.105  1.00  0.00           H  
ATOM    692  HA  THR A  51      21.835  10.910  88.156  1.00  0.00           H  
ATOM    693  HB  THR A  51      19.003  11.536  89.055  1.00  0.00           H  
ATOM    694  HG1 THR A  51      20.704  12.344  90.286  1.00  0.00           H  
ATOM    695 HG21 THR A  51      19.209   9.229  90.172  1.00  0.00           H  
ATOM    696 HG22 THR A  51      18.914   9.155  88.452  1.00  0.00           H  
ATOM    697 HG23 THR A  51      20.542   8.883  89.094  1.00  0.00           H  
ATOM    698  N   ARG A  52      19.454  11.109  85.904  1.00 29.84           N  
ATOM    699  CA  ARG A  52      19.054  10.520  84.623  1.00 35.45           C  
ATOM    700  C   ARG A  52      20.255  10.378  83.696  1.00 32.99           C  
ATOM    701  O   ARG A  52      20.450   9.350  83.044  1.00 33.22           O  
ATOM    702  NH2 ARG A  52      14.653  11.402  80.489  1.00 52.40           N1+
ATOM    703  CB  ARG A  52      17.996  11.381  83.948  1.00 34.09           C  
ATOM    704  CG  ARG A  52      16.704  11.516  84.723  1.00 31.41           C  
ATOM    705  CD  ARG A  52      15.728  12.337  83.880  1.00 46.39           C  
ATOM    706  NE  ARG A  52      15.315  11.602  82.685  1.00 49.38           N  
ATOM    707  CZ  ARG A  52      15.040  12.160  81.507  1.00 59.88           C  
ATOM    708  NH1 ARG A  52      15.158  13.471  81.339  1.00 48.68           N  
ATOM    709  H   ARG A  52      19.045  11.995  86.169  1.00  0.00           H  
ATOM    710  HA  ARG A  52      18.639   9.526  84.808  1.00  0.00           H  
ATOM    711  HB3 ARG A  52      17.784  10.966  82.965  1.00  0.00           H  
ATOM    712  HB2 ARG A  52      18.398  12.373  83.753  1.00  0.00           H  
ATOM    713  HG3 ARG A  52      16.818  11.937  85.719  1.00  0.00           H  
ATOM    714  HG2 ARG A  52      16.300  10.514  84.866  1.00  0.00           H  
ATOM    715  HD2 ARG A  52      16.287  13.209  83.543  1.00  0.00           H  
ATOM    716  HD3 ARG A  52      14.892  12.731  84.457  1.00  0.00           H  
ATOM    717  HE  ARG A  52      15.210  10.597  82.797  1.00  0.00           H  
ATOM    718 HH11 ARG A  52      14.954  13.898  80.448  1.00  0.00           H  
ATOM    719 HH12 ARG A  52      15.444  14.053  82.113  1.00  0.00           H  
ATOM    720 HH21 ARG A  52      14.446  11.810  79.589  1.00  0.00           H  
ATOM    721 HH22 ARG A  52      14.567  10.403  80.611  1.00  0.00           H  
ATOM    722  N   LEU A  53      21.047  11.435  83.619  1.00 29.66           N  
ATOM    723  CA  LEU A  53      22.294  11.393  82.875  1.00 30.51           C  
ATOM    724  C   LEU A  53      23.221  10.254  83.312  1.00 34.53           C  
ATOM    725  O   LEU A  53      23.708   9.483  82.484  1.00 25.38           O  
ATOM    726  CB  LEU A  53      23.022  12.731  83.024  1.00 32.89           C  
ATOM    727  CG  LEU A  53      24.391  12.813  82.356  1.00 28.23           C  
ATOM    728  CD1 LEU A  53      24.233  12.847  80.847  1.00 31.49           C  
ATOM    729  CD2 LEU A  53      25.152  14.046  82.847  1.00 31.92           C  
ATOM    730  H   LEU A  53      20.839  12.278  84.138  1.00  0.00           H  
ATOM    731  HA  LEU A  53      22.052  11.239  81.823  1.00  0.00           H  
ATOM    732  HB3 LEU A  53      23.164  12.948  84.073  1.00  0.00           H  
ATOM    733  HB2 LEU A  53      22.383  13.534  82.655  1.00  0.00           H  
ATOM    734  HG  LEU A  53      25.013  11.962  82.621  1.00  0.00           H  
ATOM    735 HD11 LEU A  53      25.152  13.182  80.373  1.00  0.00           H  
ATOM    736 HD12 LEU A  53      24.030  11.855  80.456  1.00  0.00           H  
ATOM    737 HD13 LEU A  53      23.421  13.491  80.521  1.00  0.00           H  
ATOM    738 HD21 LEU A  53      26.115  13.762  83.273  1.00  0.00           H  
ATOM    739 HD22 LEU A  53      25.354  14.758  82.045  1.00  0.00           H  
ATOM    740 HD23 LEU A  53      24.615  14.596  83.620  1.00  0.00           H  
ATOM    741  N   MET A  54      23.471  10.135  84.613  1.00 29.83           N  
ATOM    742  CA  MET A  54      24.419   9.128  85.084  1.00 28.74           C  
ATOM    743  C   MET A  54      23.892   7.687  84.976  1.00 23.60           C  
ATOM    744  O   MET A  54      24.672   6.746  85.015  1.00 30.20           O  
ATOM    745  CE  MET A  54      27.730  12.357  86.887  1.00 53.53           C  
ATOM    746  CB  MET A  54      24.845   9.389  86.523  1.00 27.38           C  
ATOM    747  CG  MET A  54      25.460  10.753  86.798  1.00 39.57           C  
ATOM    748  SD  MET A  54      27.040  10.974  85.966  1.00 42.56           S  
ATOM    749  H   MET A  54      23.071  10.773  85.290  1.00  0.00           H  
ATOM    750  HA  MET A  54      25.310   9.189  84.462  1.00  0.00           H  
ATOM    751  HB2 MET A  54      25.560   8.626  86.839  1.00  0.00           H  
ATOM    752  HB3 MET A  54      23.982   9.268  87.181  1.00  0.00           H  
ATOM    753  HG3 MET A  54      25.615  10.866  87.871  1.00  0.00           H  
ATOM    754  HG2 MET A  54      24.835  11.575  86.484  1.00  0.00           H  
ATOM    755  HE1 MET A  54      28.706  12.626  86.485  1.00  0.00           H  
ATOM    756  HE2 MET A  54      27.074  13.225  86.818  1.00  0.00           H  
ATOM    757  HE3 MET A  54      27.850  12.092  87.938  1.00  0.00           H  
ATOM    758  N   LYS A  55      22.576   7.525  84.885  1.00 29.72           N  
ATOM    759  CA  LYS A  55      22.000   6.198  84.679  1.00 26.80           C  
ATOM    760  C   LYS A  55      21.922   5.820  83.199  1.00 35.00           C  
ATOM    761  O   LYS A  55      21.508   4.710  82.879  1.00 35.75           O  
ATOM    762  CD  LYS A  55      19.303   5.817  87.423  1.00 36.35           C  
ATOM    763  CE  LYS A  55      19.422   5.665  88.932  1.00 40.51           C  
ATOM    764  NZ  LYS A  55      18.179   5.112  89.543  1.00 40.34           N1+
ATOM    765  CB  LYS A  55      20.613   6.119  85.301  1.00 27.86           C  
ATOM    766  CG  LYS A  55      20.647   6.168  86.826  1.00 33.48           C  
ATOM    767  H   LYS A  55      21.946   8.315  84.916  1.00  0.00           H  
ATOM    768  HA  LYS A  55      22.611   5.431  85.161  1.00  0.00           H  
ATOM    769  HB3 LYS A  55      20.139   5.179  85.013  1.00  0.00           H  
ATOM    770  HB2 LYS A  55      19.972   6.915  84.917  1.00  0.00           H  
ATOM    771  HG3 LYS A  55      20.981   7.136  87.191  1.00  0.00           H  
ATOM    772  HG2 LYS A  55      21.389   5.449  87.179  1.00  0.00           H  
ATOM    773  HD3 LYS A  55      18.931   4.888  86.988  1.00  0.00           H  
ATOM    774  HD2 LYS A  55      18.575   6.593  87.179  1.00  0.00           H  
ATOM    775  HE3 LYS A  55      19.660   6.619  89.402  1.00  0.00           H  
ATOM    776  HE2 LYS A  55      20.235   4.980  89.173  1.00  0.00           H  
ATOM    777  HZ1 LYS A  55      18.353   5.028  90.541  1.00  0.00           H  
ATOM    778  HZ2 LYS A  55      17.405   5.740  89.382  1.00  0.00           H  
ATOM    779  HZ3 LYS A  55      17.979   4.203  89.154  1.00  0.00           H  
ATOM    780  N   GLY A  56      22.298   6.740  82.310  1.00 28.42           N  
ATOM    781  CA  GLY A  56      22.268   6.489  80.868  1.00 23.46           C  
ATOM    782  C   GLY A  56      20.911   6.722  80.218  1.00 30.71           C  
ATOM    783  O   GLY A  56      20.648   6.263  79.107  1.00 34.43           O  
ATOM    784  H   GLY A  56      22.626   7.644  82.624  1.00  0.00           H  
ATOM    785  HA2 GLY A  56      22.598   5.476  80.640  1.00  0.00           H  
ATOM    786  HA3 GLY A  56      22.988   7.152  80.392  1.00  0.00           H  
ATOM    787  N   GLU A  57      20.033   7.447  80.901  1.00 32.97           N  
ATOM    788  CA  GLU A  57      18.697   7.716  80.367  1.00 28.08           C  
ATOM    789  C   GLU A  57      18.734   8.724  79.225  1.00 37.28           C  
ATOM    790  O   GLU A  57      17.927   8.657  78.290  1.00 32.43           O  
ATOM    791  CB  GLU A  57      17.764   8.223  81.481  1.00 31.81           C  
ATOM    792  CG  GLU A  57      17.521   7.186  82.570  1.00 37.16           C  
ATOM    793  CD  GLU A  57      16.445   7.616  83.564  1.00 50.87           C  
ATOM    794  OE1 GLU A  57      16.411   7.060  84.679  1.00 50.07           O  
ATOM    795  OE2 GLU A  57      15.631   8.508  83.232  1.00 56.93           O1-
ATOM    796  H   GLU A  57      20.261   7.834  81.808  1.00  0.00           H  
ATOM    797  HA  GLU A  57      18.273   6.790  79.974  1.00  0.00           H  
ATOM    798  HB3 GLU A  57      16.814   8.507  81.023  1.00  0.00           H  
ATOM    799  HB2 GLU A  57      18.170   9.131  81.914  1.00  0.00           H  
ATOM    800  HG3 GLU A  57      18.444   6.983  83.113  1.00  0.00           H  
ATOM    801  HG2 GLU A  57      17.203   6.243  82.125  1.00  0.00           H  
ATOM    802  N   ILE A  58      19.678   9.653  79.324  1.00 32.91           N  
ATOM    803  CA  ILE A  58      19.868  10.705  78.337  1.00 32.44           C  
ATOM    804  C   ILE A  58      21.368  10.915  78.157  1.00 33.55           C  
ATOM    805  O   ILE A  58      22.163  10.515  79.010  1.00 34.13           O  
ATOM    806  CG2 ILE A  58      17.749  11.936  78.898  1.00 31.34           C  
ATOM    807  CD1 ILE A  58      19.492  13.828  80.672  1.00 37.94           C  
ATOM    808  CB  ILE A  58      19.268  12.036  78.810  1.00 33.16           C  
ATOM    809  CG1 ILE A  58      19.903  12.440  80.151  1.00 32.61           C  
ATOM    810  H   ILE A  58      20.326   9.640  80.099  1.00  0.00           H  
ATOM    811  HA  ILE A  58      19.451  10.421  77.369  1.00  0.00           H  
ATOM    812  HB  ILE A  58      19.492  12.805  78.073  1.00  0.00           H  
ATOM    813 HG13 ILE A  58      20.989  12.486  80.115  1.00  0.00           H  
ATOM    814 HG12 ILE A  58      19.657  11.709  80.922  1.00  0.00           H  
ATOM    815 HG21 ILE A  58      17.303  12.910  79.096  1.00  0.00           H  
ATOM    816 HG22 ILE A  58      17.324  11.571  77.963  1.00  0.00           H  
ATOM    817 HG23 ILE A  58      17.431  11.266  79.697  1.00  0.00           H  
ATOM    818 HD11 ILE A  58      20.154  14.153  81.475  1.00  0.00           H  
ATOM    819 HD12 ILE A  58      19.537  14.578  79.881  1.00  0.00           H  
ATOM    820 HD13 ILE A  58      18.478  13.816  81.071  1.00  0.00           H  
ATOM    821  N   THR A  59      21.744  11.559  77.056  1.00 28.64           N  
ATOM    822  CA  THR A  59      23.140  11.847  76.775  1.00 26.06           C  
ATOM    823  C   THR A  59      23.572  13.191  77.341  1.00 28.57           C  
ATOM    824  O   THR A  59      22.743  14.027  77.721  1.00 29.03           O  
ATOM    825  CB  THR A  59      23.421  11.891  75.264  1.00 28.39           C  
ATOM    826  OG1 THR A  59      22.834  13.071  74.706  1.00 33.84           O  
ATOM    827  CG2 THR A  59      22.857  10.643  74.578  1.00 31.00           C  
ATOM    828  H   THR A  59      21.064  11.869  76.371  1.00  0.00           H  
ATOM    829  HA  THR A  59      23.782  11.078  77.208  1.00  0.00           H  
ATOM    830  HB  THR A  59      24.498  11.911  75.102  1.00  0.00           H  
ATOM    831  HG1 THR A  59      23.238  13.202  73.836  1.00  0.00           H  
ATOM    832 HG21 THR A  59      23.173  10.603  73.538  1.00  0.00           H  
ATOM    833 HG22 THR A  59      23.221   9.734  75.060  1.00  0.00           H  
ATOM    834 HG23 THR A  59      21.769  10.613  74.585  1.00  0.00           H  
ATOM    835  N   LEU A  60      24.881  13.405  77.364  1.00 31.51           N  
ATOM    836  CA  LEU A  60      25.429  14.655  77.876  1.00 32.24           C  
ATOM    837  C   LEU A  60      24.879  15.886  77.145  1.00 33.25           C  
ATOM    838  O   LEU A  60      24.589  16.902  77.775  1.00 32.31           O  
ATOM    839  CB  LEU A  60      26.956  14.622  77.839  1.00 30.57           C  
ATOM    840  CG  LEU A  60      27.673  15.813  78.492  1.00 36.44           C  
ATOM    841  CD1 LEU A  60      27.295  15.919  79.951  1.00 34.19           C  
ATOM    842  CD2 LEU A  60      29.175  15.659  78.341  1.00 32.51           C  
ATOM    843  H   LEU A  60      25.536  12.702  77.043  1.00  0.00           H  
ATOM    844  HA  LEU A  60      25.105  14.746  78.909  1.00  0.00           H  
ATOM    845  HB3 LEU A  60      27.278  14.535  76.800  1.00  0.00           H  
ATOM    846  HB2 LEU A  60      27.290  13.706  78.325  1.00  0.00           H  
ATOM    847  HG  LEU A  60      27.387  16.735  77.985  1.00  0.00           H  
ATOM    848 HD11 LEU A  60      27.983  16.564  80.500  1.00  0.00           H  
ATOM    849 HD12 LEU A  60      26.300  16.337  80.064  1.00  0.00           H  
ATOM    850 HD13 LEU A  60      27.299  14.944  80.440  1.00  0.00           H  
ATOM    851 HD21 LEU A  60      29.632  16.629  78.200  1.00  0.00           H  
ATOM    852 HD22 LEU A  60      29.627  15.265  79.247  1.00  0.00           H  
ATOM    853 HD23 LEU A  60      29.452  15.012  77.513  1.00  0.00           H  
ATOM    854  N   SER A  61      24.713  15.797  75.826  1.00 33.70           N  
ATOM    855  CA  SER A  61      24.200  16.934  75.070  1.00 30.28           C  
ATOM    856  C   SER A  61      22.737  17.231  75.351  1.00 30.67           C  
ATOM    857  O   SER A  61      22.339  18.384  75.324  1.00 34.07           O  
ATOM    858  CB  SER A  61      24.430  16.756  73.558  1.00 36.49           C  
ATOM    859  OG  SER A  61      25.817  16.709  73.274  1.00 29.85           O  
ATOM    860  H   SER A  61      24.966  14.961  75.312  1.00  0.00           H  
ATOM    861  HA  SER A  61      24.763  17.821  75.366  1.00  0.00           H  
ATOM    862  HB3 SER A  61      23.998  17.587  72.998  1.00  0.00           H  
ATOM    863  HB2 SER A  61      23.955  15.844  73.194  1.00  0.00           H  
ATOM    864  HG  SER A  61      26.128  15.821  73.488  1.00  0.00           H  
ATOM    865  N   GLN A  62      21.933  16.198  75.628  1.00 25.89           N  
ATOM    866  CA  GLN A  62      20.568  16.420  76.091  1.00 33.83           C  
ATOM    867  C   GLN A  62      20.552  17.037  77.498  1.00 30.47           C  
ATOM    868  O   GLN A  62      19.616  17.760  77.866  1.00 35.51           O  
ATOM    869  NE2 GLN A  62      17.716  13.011  74.653  1.00 33.41           N  
ATOM    870  CB  GLN A  62      19.780  15.109  76.105  1.00 31.35           C  
ATOM    871  CG  GLN A  62      19.705  14.384  74.749  1.00 32.36           C  
ATOM    872  CD  GLN A  62      19.023  13.038  74.884  1.00 28.49           C  
ATOM    873  OE1 GLN A  62      19.656  12.044  75.233  1.00 35.14           O  
ATOM    874  H   GLN A  62      22.283  15.249  75.635  1.00  0.00           H  
ATOM    875  HA  GLN A  62      20.066  17.111  75.411  1.00  0.00           H  
ATOM    876  HB2 GLN A  62      18.768  15.290  76.473  1.00  0.00           H  
ATOM    877  HB3 GLN A  62      20.249  14.442  76.826  1.00  0.00           H  
ATOM    878  HG3 GLN A  62      20.690  14.237  74.315  1.00  0.00           H  
ATOM    879  HG2 GLN A  62      19.161  15.001  74.033  1.00  0.00           H  
ATOM    880 HE21 GLN A  62      17.204  12.146  74.741  1.00  0.00           H  
ATOM    881 HE22 GLN A  62      17.224  13.857  74.393  1.00  0.00           H  
ATOM    882  N   TRP A  63      21.576  16.729  78.286  1.00 32.35           N  
ATOM    883  CA  TRP A  63      21.628  17.178  79.676  1.00 33.32           C  
ATOM    884  C   TRP A  63      21.957  18.673  79.816  1.00 32.61           C  
ATOM    885  O   TRP A  63      21.402  19.345  80.684  1.00 33.95           O  
ATOM    886  CB  TRP A  63      22.619  16.319  80.475  1.00 24.13           C  
ATOM    887  CG  TRP A  63      22.928  16.791  81.886  1.00 30.58           C  
ATOM    888  CD1 TRP A  63      22.240  16.481  83.042  1.00 31.63           C  
ATOM    889  CD2 TRP A  63      24.034  17.604  82.286  1.00 33.28           C  
ATOM    890  NE1 TRP A  63      22.858  17.069  84.129  1.00 32.36           N  
ATOM    891  CE2 TRP A  63      23.956  17.769  83.690  1.00 33.05           C  
ATOM    892  CE3 TRP A  63      25.081  18.225  81.590  1.00 28.04           C  
ATOM    893  CZ2 TRP A  63      24.887  18.518  84.405  1.00 32.94           C  
ATOM    894  CZ3 TRP A  63      26.001  18.969  82.305  1.00 39.48           C  
ATOM    895  CH2 TRP A  63      25.895  19.113  83.700  1.00 33.12           C  
ATOM    896  H   TRP A  63      22.316  16.119  77.962  1.00  0.00           H  
ATOM    897  HA  TRP A  63      20.646  17.034  80.134  1.00  0.00           H  
ATOM    898  HB3 TRP A  63      23.568  16.234  79.952  1.00  0.00           H  
ATOM    899  HB2 TRP A  63      22.219  15.309  80.540  1.00  0.00           H  
ATOM    900  HD1 TRP A  63      21.357  15.861  83.074  1.00  0.00           H  
ATOM    901  HE1 TRP A  63      22.556  16.971  85.093  1.00  0.00           H  
ATOM    902  HE3 TRP A  63      25.153  18.136  80.518  1.00  0.00           H  
ATOM    903  HZ2 TRP A  63      24.798  18.633  85.474  1.00  0.00           H  
ATOM    904  HZ3 TRP A  63      26.813  19.456  81.785  1.00  0.00           H  
ATOM    905  HH2 TRP A  63      26.622  19.708  84.229  1.00  0.00           H  
ATOM    906  N   ILE A  64      22.853  19.171  78.966  1.00 32.73           N  
ATOM    907  CA  ILE A  64      23.286  20.571  79.001  1.00 40.43           C  
ATOM    908  C   ILE A  64      22.136  21.564  79.209  1.00 34.17           C  
ATOM    909  O   ILE A  64      22.182  22.363  80.134  1.00 37.22           O  
ATOM    910  CB  ILE A  64      24.079  20.982  77.729  1.00 44.03           C  
ATOM    911  CG1 ILE A  64      25.348  20.141  77.556  1.00 35.31           C  
ATOM    912  CG2 ILE A  64      24.412  22.475  77.762  1.00 46.78           C  
ATOM    913  CD1 ILE A  64      26.305  20.244  78.693  1.00 52.82           C  
ATOM    914  H   ILE A  64      23.288  18.572  78.277  1.00  0.00           H  
ATOM    915  HA  ILE A  64      23.898  20.684  79.894  1.00  0.00           H  
ATOM    916  HB  ILE A  64      23.619  20.764  76.788  1.00  0.00           H  
ATOM    917 HG12 ILE A  64      25.862  20.457  76.647  1.00  0.00           H  
ATOM    918 HG13 ILE A  64      25.093  19.111  77.370  1.00  0.00           H  
ATOM    919 HG21 ILE A  64      25.135  22.726  76.986  1.00  0.00           H  
ATOM    920 HG22 ILE A  64      23.544  23.108  77.572  1.00  0.00           H  
ATOM    921 HG23 ILE A  64      24.847  22.776  78.715  1.00  0.00           H  
ATOM    922 HD11 ILE A  64      27.062  19.464  78.610  1.00  0.00           H  
ATOM    923 HD12 ILE A  64      26.836  21.195  78.664  1.00  0.00           H  
ATOM    924 HD13 ILE A  64      25.869  20.139  79.678  1.00  0.00           H  
ATOM    925  N   PRO A  65      21.111  21.529  78.334  1.00 42.33           N  
ATOM    926  CA  PRO A  65      19.944  22.413  78.472  1.00 37.05           C  
ATOM    927  C   PRO A  65      19.241  22.261  79.813  1.00 39.60           C  
ATOM    928  O   PRO A  65      18.755  23.239  80.380  1.00 33.00           O  
ATOM    929  CB  PRO A  65      18.995  21.934  77.367  1.00 38.77           C  
ATOM    930  CG  PRO A  65      19.848  21.227  76.394  1.00 36.93           C  
ATOM    931  CD  PRO A  65      21.031  20.687  77.127  1.00 41.26           C  
ATOM    932  HA  PRO A  65      20.254  23.446  78.302  1.00  0.00           H  
ATOM    933  HB3 PRO A  65      18.443  22.756  76.909  1.00  0.00           H  
ATOM    934  HB2 PRO A  65      18.253  21.227  77.744  1.00  0.00           H  
ATOM    935  HG3 PRO A  65      20.194  21.962  75.664  1.00  0.00           H  
ATOM    936  HG2 PRO A  65      19.312  20.459  75.835  1.00  0.00           H  
ATOM    937  HD2 PRO A  65      20.891  19.655  77.380  1.00  0.00           H  
ATOM    938  HD3 PRO A  65      21.791  20.770  76.374  1.00  0.00           H  
ATOM    939  N   LEU A  66      19.166  21.035  80.312  1.00 37.14           N  
ATOM    940  CA  LEU A  66      18.514  20.801  81.590  1.00 27.62           C  
ATOM    941  C   LEU A  66      19.311  21.462  82.711  1.00 39.07           C  
ATOM    942  O   LEU A  66      18.746  22.057  83.626  1.00 30.80           O  
ATOM    943  CB  LEU A  66      18.361  19.301  81.852  1.00 36.06           C  
ATOM    944  CG  LEU A  66      17.279  18.588  81.035  1.00 42.89           C  
ATOM    945  CD1 LEU A  66      15.943  19.317  81.182  1.00 49.50           C  
ATOM    946  CD2 LEU A  66      17.656  18.509  79.591  1.00 64.73           C  
ATOM    947  H   LEU A  66      19.579  20.244  79.840  1.00  0.00           H  
ATOM    948  HA  LEU A  66      17.538  21.283  81.587  1.00  0.00           H  
ATOM    949  HB3 LEU A  66      18.079  19.178  82.899  1.00  0.00           H  
ATOM    950  HB2 LEU A  66      19.305  18.768  81.768  1.00  0.00           H  
ATOM    951  HG  LEU A  66      17.174  17.576  81.430  1.00  0.00           H  
ATOM    952 HD11 LEU A  66      15.117  18.631  80.998  1.00  0.00           H  
ATOM    953 HD12 LEU A  66      15.801  19.703  82.187  1.00  0.00           H  
ATOM    954 HD13 LEU A  66      15.831  20.151  80.487  1.00  0.00           H  
ATOM    955 HD21 LEU A  66      17.616  17.472  79.255  1.00  0.00           H  
ATOM    956 HD22 LEU A  66      17.016  19.093  78.929  1.00  0.00           H  
ATOM    957 HD23 LEU A  66      18.657  18.882  79.489  1.00  0.00           H  
ATOM    958  N   MET A  67      20.631  21.357  82.621  1.00 35.04           N  
ATOM    959  CA  MET A  67      21.515  21.968  83.606  1.00 26.17           C  
ATOM    960  C   MET A  67      21.413  23.504  83.584  1.00 39.61           C  
ATOM    961  O   MET A  67      21.363  24.147  84.636  1.00 33.53           O  
ATOM    962  CE  MET A  67      22.134  22.012  86.392  1.00 49.59           C  
ATOM    963  CB  MET A  67      22.955  21.503  83.396  1.00 28.90           C  
ATOM    964  CG  MET A  67      23.978  22.230  84.252  1.00 29.92           C  
ATOM    965  SD  MET A  67      23.875  21.927  86.027  1.00 35.48           S  
ATOM    966  H   MET A  67      21.057  20.848  81.856  1.00  0.00           H  
ATOM    967  HA  MET A  67      21.030  21.541  84.449  1.00  0.00           H  
ATOM    968  HB3 MET A  67      23.243  21.621  82.353  1.00  0.00           H  
ATOM    969  HB2 MET A  67      23.009  20.433  83.593  1.00  0.00           H  
ATOM    970  HG2 MET A  67      23.869  23.280  84.234  1.00  0.00           H  
ATOM    971  HG3 MET A  67      24.991  21.998  83.926  1.00  0.00           H  
ATOM    972  HE1 MET A  67      22.537  21.494  87.213  1.00  0.00           H  
ATOM    973  HE2 MET A  67      21.862  22.979  86.787  1.00  0.00           H  
ATOM    974  HE3 MET A  67      21.397  21.221  86.284  1.00  0.00           H  
ATOM    975  N   GLU A  68      21.374  24.083  82.387  1.00 33.07           N  
ATOM    976  CA  GLU A  68      21.106  25.512  82.216  1.00 41.79           C  
ATOM    977  C   GLU A  68      19.874  25.956  82.994  1.00 42.86           C  
ATOM    978  O   GLU A  68      19.910  26.955  83.721  1.00 40.14           O  
ATOM    979  CB  GLU A  68      20.891  25.841  80.741  1.00 39.19           C  
ATOM    980  CG  GLU A  68      22.135  25.714  79.894  1.00 57.10           C  
ATOM    981  CD  GLU A  68      22.959  26.983  79.871  1.00 65.25           C  
ATOM    982  OE1 GLU A  68      22.556  27.973  80.533  1.00 54.02           O  
ATOM    983  OE2 GLU A  68      24.007  26.986  79.183  1.00 55.64           O1-
ATOM    984  H   GLU A  68      21.449  23.524  81.547  1.00  0.00           H  
ATOM    985  HA  GLU A  68      21.918  26.109  82.612  1.00  0.00           H  
ATOM    986  HB3 GLU A  68      20.424  26.819  80.623  1.00  0.00           H  
ATOM    987  HB2 GLU A  68      20.155  25.166  80.320  1.00  0.00           H  
ATOM    988  HG3 GLU A  68      21.848  25.498  78.864  1.00  0.00           H  
ATOM    989  HG2 GLU A  68      22.765  24.887  80.217  1.00  0.00           H  
ATOM    990  N   GLU A  69      18.782  25.220  82.815  1.00 33.52           N  
ATOM    991  CA  GLU A  69      17.519  25.544  83.452  1.00 39.95           C  
ATOM    992  C   GLU A  69      17.670  25.524  84.961  1.00 40.77           C  
ATOM    993  O   GLU A  69      17.134  26.389  85.644  1.00 36.27           O  
ATOM    994  OE1 GLU A  69      14.893  22.512  81.957  1.00 67.65           O  
ATOM    995  OE2 GLU A  69      15.418  22.943  79.866  1.00 81.08           O1-
ATOM    996  CB  GLU A  69      16.420  24.565  83.028  1.00 46.49           C  
ATOM    997  CG  GLU A  69      16.204  24.481  81.521  1.00 72.14           C  
ATOM    998  CD  GLU A  69      15.450  23.221  81.087  1.00 76.22           C  
ATOM    999  H   GLU A  69      18.797  24.418  82.198  1.00  0.00           H  
ATOM   1000  HA  GLU A  69      17.219  26.548  83.155  1.00  0.00           H  
ATOM   1001  HB2 GLU A  69      15.480  24.807  83.519  1.00  0.00           H  
ATOM   1002  HB3 GLU A  69      16.692  23.581  83.404  1.00  0.00           H  
ATOM   1003  HG3 GLU A  69      17.089  24.664  80.933  1.00  0.00           H  
ATOM   1004  HG2 GLU A  69      15.562  25.319  81.246  1.00  0.00           H  
ATOM   1005  N   ASN A  70      18.392  24.538  85.490  1.00 33.22           N  
ATOM   1006  CA  ASN A  70      18.561  24.458  86.934  1.00 30.78           C  
ATOM   1007  C   ASN A  70      19.389  25.641  87.433  1.00 31.14           C  
ATOM   1008  O   ASN A  70      19.148  26.177  88.513  1.00 35.61           O  
ATOM   1009  CB  ASN A  70      19.223  23.134  87.329  1.00 33.12           C  
ATOM   1010  CG  ASN A  70      18.300  21.952  87.158  1.00 40.18           C  
ATOM   1011  OD1 ASN A  70      18.875  20.768  87.041  1.00 39.96           O  
ATOM   1012  ND2 ASN A  70      17.079  22.102  87.145  1.00 36.02           N  
ATOM   1013  H   ASN A  70      18.823  23.829  84.911  1.00  0.00           H  
ATOM   1014  HA  ASN A  70      17.568  24.539  87.383  1.00  0.00           H  
ATOM   1015  HB3 ASN A  70      19.777  23.107  88.256  1.00  0.00           H  
ATOM   1016  HB2 ASN A  70      19.917  22.976  86.526  1.00  0.00           H  
ATOM   1017 HD21 ASN A  70      16.477  21.303  86.997  1.00  0.00           H  
ATOM   1018 HD22 ASN A  70      16.665  23.019  87.212  1.00  0.00           H  
ATOM   1019  N   CYS A  71      20.369  26.045  86.637  1.00 34.09           N  
ATOM   1020  CA  CYS A  71      21.185  27.199  86.996  1.00 38.23           C  
ATOM   1021  C   CYS A  71      20.346  28.472  87.067  1.00 44.90           C  
ATOM   1022  O   CYS A  71      20.505  29.268  87.992  1.00 42.28           O  
ATOM   1023  CB  CYS A  71      22.375  27.358  86.043  1.00 39.87           C  
ATOM   1024  SG  CYS A  71      23.679  26.144  86.343  1.00 41.22           S  
ATOM   1025  H   CYS A  71      20.563  25.578  85.760  1.00  0.00           H  
ATOM   1026  HA  CYS A  71      21.590  27.036  87.998  1.00  0.00           H  
ATOM   1027  HB3 CYS A  71      22.831  28.341  86.170  1.00  0.00           H  
ATOM   1028  HB2 CYS A  71      22.071  27.296  85.000  1.00  0.00           H  
ATOM   1029  HG  CYS A  71      22.991  25.089  85.895  1.00  0.00           H  
ATOM   1030  N   ARG A  72      19.432  28.648  86.116  1.00 39.77           N  
ATOM   1031  CA  ARG A  72      18.551  29.817  86.135  1.00 47.48           C  
ATOM   1032  C   ARG A  72      17.655  29.816  87.377  1.00 42.92           C  
ATOM   1033  O   ARG A  72      17.489  30.844  88.036  1.00 38.92           O  
ATOM   1034  CB  ARG A  72      17.702  29.914  84.858  1.00 43.65           C  
ATOM   1035  CG  ARG A  72      18.419  30.521  83.638  1.00 71.41           C  
ATOM   1036  CD  ARG A  72      19.558  29.633  83.150  1.00 70.87           C  
ATOM   1037  NE  ARG A  72      19.749  29.637  81.696  1.00 75.28           N  
ATOM   1038  CZ  ARG A  72      18.977  28.981  80.828  1.00 77.44           C  
ATOM   1039  NH1 ARG A  72      17.928  28.286  81.257  1.00 64.86           N  
ATOM   1040  NH2 ARG A  72      19.245  29.030  79.523  1.00 73.48           N1+
ATOM   1041  H   ARG A  72      19.320  27.974  85.369  1.00  0.00           H  
ATOM   1042  HA  ARG A  72      19.174  30.711  86.191  1.00  0.00           H  
ATOM   1043  HB3 ARG A  72      16.871  30.593  85.060  1.00  0.00           H  
ATOM   1044  HB2 ARG A  72      17.227  28.960  84.623  1.00  0.00           H  
ATOM   1045  HG2 ARG A  72      18.844  31.465  83.969  1.00  0.00           H  
ATOM   1046  HG3 ARG A  72      17.729  30.767  82.830  1.00  0.00           H  
ATOM   1047  HD3 ARG A  72      19.024  28.772  83.403  1.00  0.00           H  
ATOM   1048  HD2 ARG A  72      20.492  29.773  83.689  1.00  0.00           H  
ATOM   1049  HE  ARG A  72      20.532  30.173  81.346  1.00  0.00           H  
ATOM   1050 HH11 ARG A  72      17.352  27.772  80.605  1.00  0.00           H  
ATOM   1051 HH12 ARG A  72      17.725  28.244  82.244  1.00  0.00           H  
ATOM   1052 HH21 ARG A  72      20.096  29.477  79.207  1.00  0.00           H  
ATOM   1053 HH22 ARG A  72      18.639  28.582  78.848  1.00  0.00           H  
ATOM   1054  N   LYS A  73      17.093  28.660  87.708  1.00 35.82           N  
ATOM   1055  CA  LYS A  73      16.214  28.559  88.866  1.00 44.29           C  
ATOM   1056  C   LYS A  73      16.964  28.874  90.165  1.00 37.87           C  
ATOM   1057  O   LYS A  73      16.469  29.614  91.009  1.00 38.31           O  
ATOM   1058  CB  LYS A  73      15.570  27.164  88.931  1.00 46.22           C  
ATOM   1059  CG  LYS A  73      14.645  26.837  87.739  1.00 48.66           C  
ATOM   1060  CD  LYS A  73      13.312  27.609  87.782  1.00 76.15           C  
ATOM   1061  CE  LYS A  73      13.417  29.065  87.276  1.00 68.28           C  
ATOM   1062  NZ  LYS A  73      13.067  29.269  85.825  1.00 43.65           N1+
ATOM   1063  H   LYS A  73      17.245  27.826  87.155  1.00  0.00           H  
ATOM   1064  HA  LYS A  73      15.463  29.337  88.892  1.00  0.00           H  
ATOM   1065  HB3 LYS A  73      15.008  27.050  89.860  1.00  0.00           H  
ATOM   1066  HB2 LYS A  73      16.360  26.413  88.968  1.00  0.00           H  
ATOM   1067  HG3 LYS A  73      14.436  25.767  87.745  1.00  0.00           H  
ATOM   1068  HG2 LYS A  73      15.129  27.043  86.791  1.00  0.00           H  
ATOM   1069  HD2 LYS A  73      12.935  27.620  88.806  1.00  0.00           H  
ATOM   1070  HD3 LYS A  73      12.561  27.069  87.204  1.00  0.00           H  
ATOM   1071  HE2 LYS A  73      14.409  29.485  87.280  1.00  0.00           H  
ATOM   1072  HE3 LYS A  73      12.778  29.718  87.872  1.00  0.00           H  
ATOM   1073  HZ1 LYS A  73      13.654  28.683  85.247  1.00  0.00           H  
ATOM   1074  HZ2 LYS A  73      12.100  29.018  85.676  1.00  0.00           H  
ATOM   1075  HZ3 LYS A  73      13.202  30.240  85.582  1.00  0.00           H  
ATOM   1076  N   CYS A  74      18.161  28.315  90.307  1.00 34.40           N  
ATOM   1077  CA  CYS A  74      18.992  28.545  91.491  1.00 35.90           C  
ATOM   1078  C   CYS A  74      19.396  30.014  91.627  1.00 44.14           C  
ATOM   1079  O   CYS A  74      19.354  30.562  92.720  1.00 35.16           O  
ATOM   1080  SG  CYS A  74      19.885  25.911  91.810  1.00 44.50           S  
ATOM   1081  CB  CYS A  74      20.239  27.648  91.479  1.00 33.82           C  
ATOM   1082  H   CYS A  74      18.536  27.706  89.590  1.00  0.00           H  
ATOM   1083  HA  CYS A  74      18.398  28.287  92.370  1.00  0.00           H  
ATOM   1084  HB3 CYS A  74      20.805  27.915  92.355  1.00  0.00           H  
ATOM   1085  HB2 CYS A  74      20.854  27.769  90.587  1.00  0.00           H  
ATOM   1086  HG  CYS A  74      19.778  26.032  93.138  1.00  0.00           H  
ATOM   1087  N   SER A  75      19.786  30.644  90.521  1.00 42.38           N  
ATOM   1088  CA  SER A  75      20.164  32.054  90.548  1.00 44.11           C  
ATOM   1089  C   SER A  75      18.954  32.927  90.900  1.00 44.30           C  
ATOM   1090  O   SER A  75      19.064  33.901  91.654  1.00 43.22           O  
ATOM   1091  CB  SER A  75      20.781  32.482  89.206  1.00 40.92           C  
ATOM   1092  OG  SER A  75      19.776  32.712  88.235  1.00 49.14           O  
ATOM   1093  H   SER A  75      19.834  30.161  89.633  1.00  0.00           H  
ATOM   1094  HA  SER A  75      20.925  32.186  91.320  1.00  0.00           H  
ATOM   1095  HB2 SER A  75      21.489  31.738  88.838  1.00  0.00           H  
ATOM   1096  HB3 SER A  75      21.341  33.409  89.336  1.00  0.00           H  
ATOM   1097  HG  SER A  75      19.363  31.868  88.026  1.00  0.00           H  
ATOM   1098  N   GLU A  76      17.797  32.563  90.360  1.00 42.97           N  
ATOM   1099  CA  GLU A  76      16.546  33.249  90.665  1.00 42.33           C  
ATOM   1100  C   GLU A  76      16.285  33.239  92.168  1.00 47.50           C  
ATOM   1101  O   GLU A  76      15.981  34.265  92.768  1.00 40.95           O  
ATOM   1102  CD  GLU A  76      12.956  32.599  89.363  1.00 76.41           C  
ATOM   1103  OE1 GLU A  76      13.168  32.670  88.134  1.00 71.19           O  
ATOM   1104  OE2 GLU A  76      11.904  32.132  89.853  1.00 73.98           O1-
ATOM   1105  CB  GLU A  76      15.394  32.550  89.958  1.00 41.09           C  
ATOM   1106  CG  GLU A  76      14.030  33.106  90.304  1.00 73.71           C  
ATOM   1107  H   GLU A  76      17.746  31.770  89.734  1.00  0.00           H  
ATOM   1108  HA  GLU A  76      16.615  34.283  90.322  1.00  0.00           H  
ATOM   1109  HB3 GLU A  76      15.378  31.486  90.145  1.00  0.00           H  
ATOM   1110  HB2 GLU A  76      15.572  32.648  88.886  1.00  0.00           H  
ATOM   1111  HG3 GLU A  76      14.039  34.194  90.238  1.00  0.00           H  
ATOM   1112  HG2 GLU A  76      13.743  32.850  91.325  1.00  0.00           H  
ATOM   1113  N   THR A  77      16.393  32.061  92.767  1.00 41.90           N  
ATOM   1114  CA  THR A  77      16.126  31.881  94.195  1.00 40.75           C  
ATOM   1115  C   THR A  77      17.129  32.659  95.052  1.00 37.43           C  
ATOM   1116  O   THR A  77      16.761  33.284  96.039  1.00 49.09           O  
ATOM   1117  CB  THR A  77      16.172  30.382  94.563  1.00 38.20           C  
ATOM   1118  OG1 THR A  77      15.261  29.670  93.721  1.00 38.40           O  
ATOM   1119  CG2 THR A  77      15.772  30.156  96.026  1.00 43.75           C  
ATOM   1120  H   THR A  77      16.644  31.241  92.232  1.00  0.00           H  
ATOM   1121  HA  THR A  77      15.125  32.265  94.404  1.00  0.00           H  
ATOM   1122  HB  THR A  77      17.152  29.972  94.362  1.00  0.00           H  
ATOM   1123  HG1 THR A  77      15.576  29.713  92.813  1.00  0.00           H  
ATOM   1124 HG21 THR A  77      15.685  29.090  96.239  1.00  0.00           H  
ATOM   1125 HG22 THR A  77      16.509  30.554  96.722  1.00  0.00           H  
ATOM   1126 HG23 THR A  77      14.809  30.614  96.253  1.00  0.00           H  
ATOM   1127  N   ALA A  78      18.397  32.600  94.655  1.00 41.35           N  
ATOM   1128  CA  ALA A  78      19.480  33.300  95.338  1.00 44.09           C  
ATOM   1129  C   ALA A  78      19.482  34.805  95.031  1.00 47.80           C  
ATOM   1130  O   ALA A  78      20.330  35.540  95.531  1.00 37.54           O  
ATOM   1131  CB  ALA A  78      20.830  32.676  94.952  1.00 32.92           C  
ATOM   1132  H   ALA A  78      18.649  32.063  93.836  1.00  0.00           H  
ATOM   1133  HA  ALA A  78      19.356  33.184  96.416  1.00  0.00           H  
ATOM   1134  HB1 ALA A  78      21.658  33.150  95.480  1.00  0.00           H  
ATOM   1135  HB2 ALA A  78      20.857  31.615  95.200  1.00  0.00           H  
ATOM   1136  HB3 ALA A  78      21.021  32.770  93.882  1.00  0.00           H  
ATOM   1137  N   LYS A  79      18.540  35.266  94.208  1.00 39.23           N  
ATOM   1138  CA  LYS A  79      18.434  36.696  93.919  1.00 49.57           C  
ATOM   1139  C   LYS A  79      19.703  37.249  93.266  1.00 54.98           C  
ATOM   1140  O   LYS A  79      20.091  38.405  93.487  1.00 46.99           O  
ATOM   1141  CD  LYS A  79      15.882  36.646  95.988  1.00 67.03           C  
ATOM   1142  CE  LYS A  79      14.604  37.121  96.670  1.00 60.38           C  
ATOM   1143  NZ  LYS A  79      14.863  38.244  97.618  1.00 66.61           N1+
ATOM   1144  CB  LYS A  79      18.113  37.486  95.199  1.00 46.60           C  
ATOM   1145  CG  LYS A  79      16.647  37.810  95.404  1.00 61.72           C  
ATOM   1146  H   LYS A  79      17.859  34.649  93.786  1.00  0.00           H  
ATOM   1147  HA  LYS A  79      17.629  36.813  93.193  1.00  0.00           H  
ATOM   1148  HB3 LYS A  79      18.545  38.485  95.173  1.00  0.00           H  
ATOM   1149  HB2 LYS A  79      18.535  37.071  96.113  1.00  0.00           H  
ATOM   1150  HG2 LYS A  79      16.189  38.116  94.463  1.00  0.00           H  
ATOM   1151  HG3 LYS A  79      16.623  38.699  96.031  1.00  0.00           H  
ATOM   1152  HD3 LYS A  79      16.496  36.099  96.705  1.00  0.00           H  
ATOM   1153  HD2 LYS A  79      15.632  35.935  95.199  1.00  0.00           H  
ATOM   1154  HE2 LYS A  79      14.123  36.310  97.212  1.00  0.00           H  
ATOM   1155  HE3 LYS A  79      13.893  37.468  95.920  1.00  0.00           H  
ATOM   1156  HZ1 LYS A  79      15.265  39.023  97.117  1.00  0.00           H  
ATOM   1157  HZ2 LYS A  79      13.994  38.531  98.045  1.00  0.00           H  
ATOM   1158  HZ3 LYS A  79      15.504  37.937  98.335  1.00  0.00           H  
ATOM   1159  N   VAL A  80      20.350  36.418  92.460  1.00 43.58           N  
ATOM   1160  CA  VAL A  80      21.539  36.841  91.731  1.00 53.73           C  
ATOM   1161  C   VAL A  80      21.286  36.684  90.238  1.00 59.34           C  
ATOM   1162  O   VAL A  80      20.360  35.979  89.827  1.00 46.73           O  
ATOM   1163  CG1 VAL A  80      24.041  36.591  91.509  1.00 73.56           C  
ATOM   1164  CG2 VAL A  80      22.923  35.990  93.655  1.00 52.49           C  
ATOM   1165  CB  VAL A  80      22.782  36.018  92.141  1.00 53.05           C  
ATOM   1166  H   VAL A  80      19.992  35.491  92.271  1.00  0.00           H  
ATOM   1167  HA  VAL A  80      21.767  37.897  91.889  1.00  0.00           H  
ATOM   1168  HB  VAL A  80      22.684  34.985  91.800  1.00  0.00           H  
ATOM   1169 HG11 VAL A  80      24.929  36.146  91.952  1.00  0.00           H  
ATOM   1170 HG12 VAL A  80      24.136  36.369  90.452  1.00  0.00           H  
ATOM   1171 HG13 VAL A  80      24.132  37.658  91.681  1.00  0.00           H  
ATOM   1172 HG21 VAL A  80      23.956  35.870  93.962  1.00  0.00           H  
ATOM   1173 HG22 VAL A  80      22.582  36.918  94.116  1.00  0.00           H  
ATOM   1174 HG23 VAL A  80      22.358  35.164  94.082  1.00  0.00           H  
ATOM   1175  N   CYS A  81      22.101  37.356  89.434  1.00 47.66           N  
ATOM   1176  CA  CYS A  81      22.025  37.243  87.986  1.00 61.44           C  
ATOM   1177  C   CYS A  81      23.238  36.476  87.489  1.00 56.86           C  
ATOM   1178  O   CYS A  81      24.342  36.665  87.991  1.00 57.26           O  
ATOM   1179  CB  CYS A  81      22.011  38.628  87.332  1.00 60.44           C  
ATOM   1180  SG  CYS A  81      20.568  39.636  87.718  1.00 72.23           S  
ATOM   1181  H   CYS A  81      22.834  37.942  89.811  1.00  0.00           H  
ATOM   1182  HA  CYS A  81      21.126  36.717  87.658  1.00  0.00           H  
ATOM   1183  HB3 CYS A  81      22.051  38.529  86.246  1.00  0.00           H  
ATOM   1184  HB2 CYS A  81      22.899  39.194  87.621  1.00  0.00           H  
ATOM   1185  HG  CYS A  81      19.679  38.851  87.104  1.00  0.00           H  
ATOM   1186  N   LEU A  82      23.033  35.605  86.508  1.00 48.56           N  
ATOM   1187  CA  LEU A  82      24.162  34.934  85.871  1.00 48.14           C  
ATOM   1188  C   LEU A  82      24.706  35.780  84.707  1.00 50.93           C  
ATOM   1189  O   LEU A  82      23.952  36.517  84.063  1.00 53.35           O  
ATOM   1190  CB  LEU A  82      23.818  33.482  85.483  1.00 54.21           C  
ATOM   1191  CG  LEU A  82      22.404  33.062  85.048  1.00 71.55           C  
ATOM   1192  CD1 LEU A  82      22.251  31.551  85.179  1.00 58.70           C  
ATOM   1193  CD2 LEU A  82      21.292  33.754  85.828  1.00 72.95           C  
ATOM   1194  H   LEU A  82      22.115  35.446  86.119  1.00  0.00           H  
ATOM   1195  HA  LEU A  82      24.916  34.820  86.642  1.00  0.00           H  
ATOM   1196  HB2 LEU A  82      24.035  32.915  86.390  1.00  0.00           H  
ATOM   1197  HB3 LEU A  82      24.532  33.101  84.752  1.00  0.00           H  
ATOM   1198  HG  LEU A  82      22.282  33.333  83.999  1.00  0.00           H  
ATOM   1199 HD11 LEU A  82      21.366  31.243  85.733  1.00  0.00           H  
ATOM   1200 HD12 LEU A  82      22.190  31.104  84.188  1.00  0.00           H  
ATOM   1201 HD13 LEU A  82      23.100  31.074  85.670  1.00  0.00           H  
ATOM   1202 HD21 LEU A  82      20.373  33.172  85.779  1.00  0.00           H  
ATOM   1203 HD22 LEU A  82      21.517  33.820  86.888  1.00  0.00           H  
ATOM   1204 HD23 LEU A  82      21.025  34.729  85.419  1.00  0.00           H  
ATOM   1205  N   PRO A  83      26.027  35.703  84.465  1.00 49.16           N  
ATOM   1206  CA  PRO A  83      26.754  36.522  83.481  1.00 52.74           C  
ATOM   1207  C   PRO A  83      26.104  36.531  82.100  1.00 49.41           C  
ATOM   1208  O   PRO A  83      25.286  35.656  81.803  1.00 60.23           O  
ATOM   1209  CB  PRO A  83      28.116  35.832  83.399  1.00 64.74           C  
ATOM   1210  CG  PRO A  83      28.288  35.197  84.734  1.00 62.02           C  
ATOM   1211  CD  PRO A  83      26.918  34.756  85.158  1.00 51.50           C  
ATOM   1212  HA  PRO A  83      26.850  37.534  83.877  1.00  0.00           H  
ATOM   1213  HB3 PRO A  83      28.925  36.524  83.165  1.00  0.00           H  
ATOM   1214  HB2 PRO A  83      28.120  35.051  82.635  1.00  0.00           H  
ATOM   1215  HG3 PRO A  83      28.649  35.951  85.435  1.00  0.00           H  
ATOM   1216  HG2 PRO A  83      29.016  34.391  84.727  1.00  0.00           H  
ATOM   1217  HD2 PRO A  83      26.724  33.737  84.824  1.00  0.00           H  
ATOM   1218  HD3 PRO A  83      26.895  34.786  86.245  1.00  0.00           H  
ATOM   1219  N   LYS A  84      26.477  37.497  81.263  1.00 62.73           N  
ATOM   1220  CA  LYS A  84      25.865  37.646  79.939  1.00 72.67           C  
ATOM   1221  C   LYS A  84      26.034  36.418  79.042  1.00 73.74           C  
ATOM   1222  O   LYS A  84      25.059  35.944  78.455  1.00 74.21           O  
ATOM   1223  CD  LYS A  84      27.921  39.832  77.450  1.00 82.75           C  
ATOM   1224  CE  LYS A  84      29.285  39.695  76.770  1.00105.54           C  
ATOM   1225  NZ  LYS A  84      30.429  40.064  77.661  1.00 82.13           N1+
ATOM   1226  CB  LYS A  84      26.362  38.913  79.218  1.00 75.14           C  
ATOM   1227  CG  LYS A  84      27.728  38.778  78.541  1.00 89.29           C  
ATOM   1228  H   LYS A  84      27.121  38.218  81.560  1.00  0.00           H  
ATOM   1229  HA  LYS A  84      24.793  37.774  80.105  1.00  0.00           H  
ATOM   1230  HB2 LYS A  84      26.330  39.785  79.870  1.00  0.00           H  
ATOM   1231  HB3 LYS A  84      25.632  39.120  78.433  1.00  0.00           H  
ATOM   1232  HG3 LYS A  84      27.873  37.893  77.946  1.00  0.00           H  
ATOM   1233  HG2 LYS A  84      28.524  38.813  79.285  1.00  0.00           H  
ATOM   1234  HD3 LYS A  84      27.812  40.832  77.872  1.00  0.00           H  
ATOM   1235  HD2 LYS A  84      27.138  39.732  76.697  1.00  0.00           H  
ATOM   1236  HE3 LYS A  84      29.320  40.353  75.901  1.00  0.00           H  
ATOM   1237  HE2 LYS A  84      29.432  38.681  76.395  1.00  0.00           H  
ATOM   1238  HZ1 LYS A  84      30.443  39.453  78.465  1.00  0.00           H  
ATOM   1239  HZ2 LYS A  84      31.297  39.969  77.153  1.00  0.00           H  
ATOM   1240  HZ3 LYS A  84      30.323  41.021  77.968  1.00  0.00           H  
ATOM   1241  N   ASN A  85      27.259  35.907  78.925  1.00 66.92           N  
ATOM   1242  CA  ASN A  85      27.490  34.739  78.076  1.00 69.36           C  
ATOM   1243  C   ASN A  85      27.759  33.479  78.896  1.00 60.92           C  
ATOM   1244  O   ASN A  85      28.609  32.658  78.549  1.00 60.79           O  
ATOM   1245  ND2 ASN A  85      27.746  33.216  75.668  1.00 86.45           N  
ATOM   1246  CB  ASN A  85      28.614  34.991  77.060  1.00 90.43           C  
ATOM   1247  CG  ASN A  85      28.372  34.278  75.722  1.00 95.32           C  
ATOM   1248  OD1 ASN A  85      28.872  34.868  74.639  1.00 88.59           O  
ATOM   1249  H   ASN A  85      28.044  36.296  79.427  1.00  0.00           H  
ATOM   1250  HA  ASN A  85      26.591  34.439  77.535  1.00  0.00           H  
ATOM   1251  HB3 ASN A  85      29.607  34.772  77.455  1.00  0.00           H  
ATOM   1252  HB2 ASN A  85      28.629  36.051  76.809  1.00  0.00           H  
ATOM   1253 HD21 ASN A  85      27.599  32.765  74.776  1.00  0.00           H  
ATOM   1254 HD22 ASN A  85      27.412  32.770  76.510  1.00  0.00           H  
ATOM   1255  N   PHE A  86      27.028  33.338  79.996  1.00 57.51           N  
ATOM   1256  CA  PHE A  86      27.115  32.135  80.808  1.00 56.43           C  
ATOM   1257  C   PHE A  86      26.811  30.902  79.943  1.00 51.09           C  
ATOM   1258  O   PHE A  86      25.764  30.842  79.286  1.00 49.58           O  
ATOM   1259  CZ  PHE A  86      26.204  28.859  84.590  1.00 49.69           C  
ATOM   1260  CB  PHE A  86      26.143  32.239  81.984  1.00 54.97           C  
ATOM   1261  CG  PHE A  86      26.165  31.051  82.893  1.00 57.98           C  
ATOM   1262  CD1 PHE A  86      27.212  30.864  83.778  1.00 58.30           C  
ATOM   1263  CD2 PHE A  86      25.133  30.125  82.870  1.00 57.82           C  
ATOM   1264  CE1 PHE A  86      27.234  29.779  84.622  1.00 55.96           C  
ATOM   1265  CE2 PHE A  86      25.151  29.030  83.712  1.00 54.25           C  
ATOM   1266  H   PHE A  86      26.340  34.031  80.257  1.00  0.00           H  
ATOM   1267  HA  PHE A  86      28.132  32.062  81.200  1.00  0.00           H  
ATOM   1268  HB3 PHE A  86      25.126  32.401  81.620  1.00  0.00           H  
ATOM   1269  HB2 PHE A  86      26.385  33.122  82.575  1.00  0.00           H  
ATOM   1270  HD1 PHE A  86      28.023  31.577  83.810  1.00  0.00           H  
ATOM   1271  HD2 PHE A  86      24.307  30.249  82.185  1.00  0.00           H  
ATOM   1272  HE1 PHE A  86      28.060  29.643  85.305  1.00  0.00           H  
ATOM   1273  HE2 PHE A  86      24.347  28.310  83.682  1.00  0.00           H  
ATOM   1274  HZ  PHE A  86      26.214  27.991  85.230  1.00  0.00           H  
ATOM   1275  N   SER A  87      27.730  29.937  79.930  1.00 57.35           N  
ATOM   1276  CA  SER A  87      27.591  28.745  79.081  1.00 53.73           C  
ATOM   1277  C   SER A  87      28.067  27.455  79.750  1.00 36.96           C  
ATOM   1278  O   SER A  87      29.266  27.226  79.940  1.00 36.95           O  
ATOM   1279  CB  SER A  87      28.321  28.931  77.744  1.00 56.81           C  
ATOM   1280  OG  SER A  87      28.438  27.694  77.053  1.00 48.13           O  
ATOM   1281  H   SER A  87      28.578  30.017  80.473  1.00  0.00           H  
ATOM   1282  HA  SER A  87      26.539  28.579  78.839  1.00  0.00           H  
ATOM   1283  HB3 SER A  87      29.325  29.328  77.905  1.00  0.00           H  
ATOM   1284  HB2 SER A  87      27.793  29.649  77.116  1.00  0.00           H  
ATOM   1285  HG  SER A  87      28.864  27.863  76.209  1.00  0.00           H  
ATOM   1286  N   ILE A  88      27.113  26.602  80.097  1.00 49.59           N  
ATOM   1287  CA  ILE A  88      27.447  25.330  80.716  1.00 39.06           C  
ATOM   1288  C   ILE A  88      28.240  24.438  79.773  1.00 36.24           C  
ATOM   1289  O   ILE A  88      29.164  23.737  80.195  1.00 40.84           O  
ATOM   1290  CB  ILE A  88      26.193  24.634  81.260  1.00 45.19           C  
ATOM   1291  CG1 ILE A  88      25.842  25.242  82.620  1.00 51.08           C  
ATOM   1292  CG2 ILE A  88      26.420  23.137  81.396  1.00 39.61           C  
ATOM   1293  CD1 ILE A  88      24.380  25.201  82.957  1.00 62.55           C  
ATOM   1294  H   ILE A  88      26.136  26.803  79.923  1.00  0.00           H  
ATOM   1295  HA  ILE A  88      28.107  25.534  81.563  1.00  0.00           H  
ATOM   1296  HB  ILE A  88      25.368  24.798  80.564  1.00  0.00           H  
ATOM   1297 HG13 ILE A  88      26.136  26.293  82.639  1.00  0.00           H  
ATOM   1298 HG12 ILE A  88      26.424  24.773  83.415  1.00  0.00           H  
ATOM   1299 HG21 ILE A  88      25.516  22.671  81.782  1.00  0.00           H  
ATOM   1300 HG22 ILE A  88      26.613  22.606  80.466  1.00  0.00           H  
ATOM   1301 HG23 ILE A  88      27.197  22.923  82.117  1.00  0.00           H  
ATOM   1302 HD11 ILE A  88      24.219  25.218  84.017  1.00  0.00           H  
ATOM   1303 HD12 ILE A  88      23.959  26.124  82.567  1.00  0.00           H  
ATOM   1304 HD13 ILE A  88      23.890  24.373  82.454  1.00  0.00           H  
ATOM   1305  N   LYS A  89      27.901  24.482  78.487  1.00 45.76           N  
ATOM   1306  CA  LYS A  89      28.674  23.741  77.497  1.00 50.32           C  
ATOM   1307  C   LYS A  89      30.166  24.049  77.635  1.00 43.10           C  
ATOM   1308  O   LYS A  89      30.991  23.152  77.809  1.00 45.93           O  
ATOM   1309  CG  LYS A  89      29.063  23.470  74.989  1.00 54.19           C  
ATOM   1310  CD  LYS A  89      29.242  21.977  75.183  1.00 50.71           C  
ATOM   1311  CE  LYS A  89      30.249  21.400  74.189  1.00 67.17           C  
ATOM   1312  NZ  LYS A  89      29.931  21.781  72.786  1.00 68.36           N1+
ATOM   1313  CB  LYS A  89      28.183  24.059  76.078  1.00 45.34           C  
ATOM   1314  H   LYS A  89      27.153  25.077  78.162  1.00  0.00           H  
ATOM   1315  HA  LYS A  89      28.504  22.687  77.720  1.00  0.00           H  
ATOM   1316  HB3 LYS A  89      28.131  25.138  75.932  1.00  0.00           H  
ATOM   1317  HB2 LYS A  89      27.162  23.692  75.962  1.00  0.00           H  
ATOM   1318  HG2 LYS A  89      30.028  23.979  74.945  1.00  0.00           H  
ATOM   1319  HG3 LYS A  89      28.583  23.671  74.031  1.00  0.00           H  
ATOM   1320  HD3 LYS A  89      28.283  21.472  75.065  1.00  0.00           H  
ATOM   1321  HD2 LYS A  89      29.605  21.703  76.170  1.00  0.00           H  
ATOM   1322  HE2 LYS A  89      30.448  20.335  74.307  1.00  0.00           H  
ATOM   1323  HE3 LYS A  89      31.098  21.973  74.315  1.00  0.00           H  
ATOM   1324  HZ1 LYS A  89      30.685  21.458  72.194  1.00  0.00           H  
ATOM   1325  HZ2 LYS A  89      29.066  21.347  72.500  1.00  0.00           H  
ATOM   1326  HZ3 LYS A  89      29.856  22.785  72.717  1.00  0.00           H  
ATOM   1327  N   GLU A  90      30.510  25.332  77.563  1.00 41.63           N  
ATOM   1328  CA  GLU A  90      31.905  25.760  77.633  1.00 38.26           C  
ATOM   1329  C   GLU A  90      32.596  25.361  78.936  1.00 38.70           C  
ATOM   1330  O   GLU A  90      33.745  24.917  78.940  1.00 43.48           O  
ATOM   1331  CB  GLU A  90      31.985  27.278  77.457  1.00 44.17           C  
ATOM   1332  CG  GLU A  90      33.364  27.868  77.725  1.00 58.32           C  
ATOM   1333  CD  GLU A  90      33.314  29.365  78.013  1.00 71.84           C  
ATOM   1334  OE1 GLU A  90      34.309  29.906  78.545  1.00 77.28           O  
ATOM   1335  OE2 GLU A  90      32.279  29.998  77.709  1.00 84.97           O1-
ATOM   1336  H   GLU A  90      29.808  26.052  77.455  1.00  0.00           H  
ATOM   1337  HA  GLU A  90      32.450  25.291  76.811  1.00  0.00           H  
ATOM   1338  HB3 GLU A  90      31.249  27.730  78.125  1.00  0.00           H  
ATOM   1339  HB2 GLU A  90      31.672  27.542  76.446  1.00  0.00           H  
ATOM   1340  HG3 GLU A  90      34.018  27.688  76.872  1.00  0.00           H  
ATOM   1341  HG2 GLU A  90      33.881  27.469  78.594  1.00  0.00           H  
ATOM   1342  N   ILE A  91      31.892  25.538  80.047  1.00 46.75           N  
ATOM   1343  CA  ILE A  91      32.451  25.223  81.355  1.00 47.93           C  
ATOM   1344  C   ILE A  91      32.864  23.757  81.474  1.00 51.26           C  
ATOM   1345  O   ILE A  91      33.956  23.437  81.943  1.00 46.17           O  
ATOM   1346  CB  ILE A  91      31.461  25.576  82.469  1.00 49.97           C  
ATOM   1347  CG1 ILE A  91      31.443  27.092  82.684  1.00 43.99           C  
ATOM   1348  CG2 ILE A  91      31.833  24.854  83.754  1.00 55.13           C  
ATOM   1349  CD1 ILE A  91      30.168  27.599  83.302  1.00 45.42           C  
ATOM   1350  H   ILE A  91      30.955  25.919  80.013  1.00  0.00           H  
ATOM   1351  HA  ILE A  91      33.354  25.825  81.487  1.00  0.00           H  
ATOM   1352  HB  ILE A  91      30.461  25.255  82.173  1.00  0.00           H  
ATOM   1353 HG13 ILE A  91      31.549  27.603  81.727  1.00  0.00           H  
ATOM   1354 HG12 ILE A  91      32.306  27.404  83.272  1.00  0.00           H  
ATOM   1355 HG21 ILE A  91      31.252  25.241  84.590  1.00  0.00           H  
ATOM   1356 HG22 ILE A  91      31.612  23.785  83.740  1.00  0.00           H  
ATOM   1357 HG23 ILE A  91      32.882  24.997  84.021  1.00  0.00           H  
ATOM   1358 HD11 ILE A  91      30.239  28.666  83.512  1.00  0.00           H  
ATOM   1359 HD12 ILE A  91      29.318  27.455  82.636  1.00  0.00           H  
ATOM   1360 HD13 ILE A  91      29.937  27.096  84.240  1.00  0.00           H  
ATOM   1361  N   PHE A  92      31.994  22.858  81.030  1.00 54.81           N  
ATOM   1362  CA  PHE A  92      32.306  21.438  81.146  1.00 48.38           C  
ATOM   1363  C   PHE A  92      33.325  20.971  80.121  1.00 49.69           C  
ATOM   1364  O   PHE A  92      34.149  20.111  80.421  1.00 50.77           O  
ATOM   1365  CZ  PHE A  92      29.104  20.606  84.960  1.00 46.15           C  
ATOM   1366  CB  PHE A  92      31.028  20.595  81.143  1.00 55.10           C  
ATOM   1367  CG  PHE A  92      30.333  20.587  82.467  1.00 55.41           C  
ATOM   1368  CD1 PHE A  92      29.392  21.553  82.780  1.00 49.39           C  
ATOM   1369  CD2 PHE A  92      30.666  19.645  83.431  1.00 65.03           C  
ATOM   1370  CE1 PHE A  92      28.777  21.562  84.014  1.00 52.24           C  
ATOM   1371  CE2 PHE A  92      30.048  19.650  84.669  1.00 53.97           C  
ATOM   1372  H   PHE A  92      31.103  23.128  80.634  1.00  0.00           H  
ATOM   1373  HA  PHE A  92      32.777  21.257  82.115  1.00  0.00           H  
ATOM   1374  HB3 PHE A  92      31.253  19.561  80.875  1.00  0.00           H  
ATOM   1375  HB2 PHE A  92      30.340  20.955  80.376  1.00  0.00           H  
ATOM   1376  HD1 PHE A  92      29.173  22.316  82.062  1.00  0.00           H  
ATOM   1377  HD2 PHE A  92      31.413  18.895  83.217  1.00  0.00           H  
ATOM   1378  HE1 PHE A  92      28.047  22.322  84.250  1.00  0.00           H  
ATOM   1379  HE2 PHE A  92      30.309  18.906  85.408  1.00  0.00           H  
ATOM   1380  HZ  PHE A  92      28.616  20.606  85.924  1.00  0.00           H  
ATOM   1381  N   ASP A  93      33.290  21.551  78.921  1.00 48.27           N  
ATOM   1382  CA  ASP A  93      34.324  21.280  77.933  1.00 40.09           C  
ATOM   1383  C   ASP A  93      35.710  21.431  78.560  1.00 43.52           C  
ATOM   1384  O   ASP A  93      36.569  20.561  78.422  1.00 49.79           O  
ATOM   1385  CG  ASP A  93      33.237  21.788  75.676  1.00 63.10           C  
ATOM   1386  OD1 ASP A  93      32.615  20.710  75.827  1.00 55.42           O  
ATOM   1387  OD2 ASP A  93      33.100  22.512  74.667  1.00 55.88           O1-
ATOM   1388  CB  ASP A  93      34.215  22.252  76.748  1.00 51.27           C  
ATOM   1389  H   ASP A  93      32.584  22.238  78.686  1.00  0.00           H  
ATOM   1390  HA  ASP A  93      34.236  20.240  77.611  1.00  0.00           H  
ATOM   1391  HB3 ASP A  93      35.185  22.368  76.261  1.00  0.00           H  
ATOM   1392  HB2 ASP A  93      33.894  23.233  77.090  1.00  0.00           H  
ATOM   1393  N   LYS A  94      35.915  22.561  79.232  1.00 52.60           N  
ATOM   1394  CA  LYS A  94      37.195  22.905  79.845  1.00 46.26           C  
ATOM   1395  C   LYS A  94      37.545  21.983  81.015  1.00 48.80           C  
ATOM   1396  O   LYS A  94      38.673  21.507  81.125  1.00 55.27           O  
ATOM   1397  CB  LYS A  94      37.163  24.362  80.331  1.00 50.17           C  
ATOM   1398  CG  LYS A  94      38.392  24.778  81.128  1.00 62.41           C  
ATOM   1399  CD  LYS A  94      38.221  26.141  81.803  1.00 72.11           C  
ATOM   1400  CE  LYS A  94      38.668  27.287  80.904  1.00 91.50           C  
ATOM   1401  NZ  LYS A  94      37.773  27.490  79.728  1.00 82.72           N1+
ATOM   1402  H   LYS A  94      35.172  23.244  79.306  1.00  0.00           H  
ATOM   1403  HA  LYS A  94      37.976  22.810  79.088  1.00  0.00           H  
ATOM   1404  HB3 LYS A  94      36.279  24.499  80.957  1.00  0.00           H  
ATOM   1405  HB2 LYS A  94      37.020  25.011  79.469  1.00  0.00           H  
ATOM   1406  HG3 LYS A  94      39.278  24.762  80.492  1.00  0.00           H  
ATOM   1407  HG2 LYS A  94      38.606  24.091  81.946  1.00  0.00           H  
ATOM   1408  HD3 LYS A  94      38.808  26.162  82.723  1.00  0.00           H  
ATOM   1409  HD2 LYS A  94      37.186  26.295  82.113  1.00  0.00           H  
ATOM   1410  HE2 LYS A  94      39.690  27.129  80.558  1.00  0.00           H  
ATOM   1411  HE3 LYS A  94      38.673  28.214  81.478  1.00  0.00           H  
ATOM   1412  HZ1 LYS A  94      36.833  27.683  80.044  1.00  0.00           H  
ATOM   1413  HZ2 LYS A  94      38.104  28.271  79.180  1.00  0.00           H  
ATOM   1414  HZ3 LYS A  94      37.769  26.658  79.156  1.00  0.00           H  
ATOM   1415  N   ALA A  95      36.576  21.753  81.894  1.00 41.82           N  
ATOM   1416  CA  ALA A  95      36.772  20.875  83.046  1.00 43.87           C  
ATOM   1417  C   ALA A  95      37.190  19.475  82.604  1.00 52.38           C  
ATOM   1418  O   ALA A  95      38.144  18.903  83.133  1.00 45.86           O  
ATOM   1419  CB  ALA A  95      35.501  20.807  83.867  1.00 50.14           C  
ATOM   1420  H   ALA A  95      35.663  22.174  81.779  1.00  0.00           H  
ATOM   1421  HA  ALA A  95      37.564  21.304  83.664  1.00  0.00           H  
ATOM   1422  HB1 ALA A  95      35.715  20.438  84.870  1.00  0.00           H  
ATOM   1423  HB2 ALA A  95      35.064  21.800  83.923  1.00  0.00           H  
ATOM   1424  HB3 ALA A  95      34.748  20.171  83.401  1.00  0.00           H  
ATOM   1425  N   ILE A  96      36.467  18.936  81.623  1.00 55.78           N  
ATOM   1426  CA  ILE A  96      36.724  17.592  81.120  1.00 52.36           C  
ATOM   1427  C   ILE A  96      38.112  17.511  80.509  1.00 54.24           C  
ATOM   1428  O   ILE A  96      38.853  16.554  80.742  1.00 47.49           O  
ATOM   1429  CB  ILE A  96      35.669  17.170  80.074  1.00 51.71           C  
ATOM   1430  CG1 ILE A  96      34.303  17.006  80.739  1.00 41.11           C  
ATOM   1431  CG2 ILE A  96      36.081  15.870  79.379  1.00 51.97           C  
ATOM   1432  CD1 ILE A  96      33.140  17.119  79.771  1.00 45.42           C  
ATOM   1433  H   ILE A  96      35.695  19.444  81.210  1.00  0.00           H  
ATOM   1434  HA  ILE A  96      36.683  16.897  81.962  1.00  0.00           H  
ATOM   1435  HB  ILE A  96      35.594  17.954  79.318  1.00  0.00           H  
ATOM   1436 HG13 ILE A  96      34.153  17.750  81.520  1.00  0.00           H  
ATOM   1437 HG12 ILE A  96      34.260  16.048  81.258  1.00  0.00           H  
ATOM   1438 HG21 ILE A  96      35.253  15.448  78.816  1.00  0.00           H  
ATOM   1439 HG22 ILE A  96      36.895  16.009  78.666  1.00  0.00           H  
ATOM   1440 HG23 ILE A  96      36.383  15.109  80.100  1.00  0.00           H  
ATOM   1441 HD11 ILE A  96      32.221  17.374  80.300  1.00  0.00           H  
ATOM   1442 HD12 ILE A  96      33.304  17.886  79.014  1.00  0.00           H  
ATOM   1443 HD13 ILE A  96      32.963  16.175  79.256  1.00  0.00           H  
ATOM   1444  N   SER A  97      38.473  18.527  79.736  1.00 50.55           N  
ATOM   1445  CA  SER A  97      39.770  18.536  79.069  1.00 56.06           C  
ATOM   1446  C   SER A  97      40.928  18.699  80.059  1.00 52.30           C  
ATOM   1447  O   SER A  97      42.011  18.144  79.857  1.00 58.65           O  
ATOM   1448  CB  SER A  97      39.817  19.635  78.001  1.00 53.89           C  
ATOM   1449  OG  SER A  97      40.877  19.404  77.090  1.00 76.11           O  
ATOM   1450  H   SER A  97      37.846  19.301  79.560  1.00  0.00           H  
ATOM   1451  HA  SER A  97      39.888  17.575  78.563  1.00  0.00           H  
ATOM   1452  HB3 SER A  97      39.911  20.628  78.444  1.00  0.00           H  
ATOM   1453  HB2 SER A  97      38.894  19.635  77.421  1.00  0.00           H  
ATOM   1454  HG  SER A  97      41.710  19.481  77.561  1.00  0.00           H  
ATOM   1455  N   ALA A  98      40.694  19.454  81.128  1.00 59.42           N  
ATOM   1456  CA  ALA A  98      41.737  19.708  82.120  1.00 57.58           C  
ATOM   1457  C   ALA A  98      42.107  18.441  82.872  1.00 48.09           C  
ATOM   1458  O   ALA A  98      43.240  18.282  83.330  1.00 58.35           O  
ATOM   1459  CB  ALA A  98      41.292  20.781  83.093  1.00 55.54           C  
ATOM   1460  H   ALA A  98      39.801  19.910  81.260  1.00  0.00           H  
ATOM   1461  HA  ALA A  98      42.630  20.068  81.606  1.00  0.00           H  
ATOM   1462  HB1 ALA A  98      42.059  20.982  83.843  1.00  0.00           H  
ATOM   1463  HB2 ALA A  98      41.093  21.719  82.574  1.00  0.00           H  
ATOM   1464  HB3 ALA A  98      40.380  20.496  83.620  1.00  0.00           H  
ATOM   1465  N   ARG A  99      41.144  17.536  82.999  1.00 51.21           N  
ATOM   1466  CA  ARG A  99      41.343  16.324  83.787  1.00 52.53           C  
ATOM   1467  C   ARG A  99      42.408  15.395  83.202  1.00 49.87           C  
ATOM   1468  O   ARG A  99      42.313  14.962  82.054  1.00 56.30           O  
ATOM   1469  NE  ARG A  99      37.934  13.638  84.110  1.00 49.64           N  
ATOM   1470  CZ  ARG A  99      36.785  12.972  84.114  1.00 67.74           C  
ATOM   1471  NH1 ARG A  99      36.213  12.652  85.268  1.00 61.04           N  
ATOM   1472  NH2 ARG A  99      36.215  12.622  82.969  1.00 47.19           N1+
ATOM   1473  CB  ARG A  99      40.015  15.588  83.946  1.00 53.92           C  
ATOM   1474  CG  ARG A  99      40.044  14.502  84.996  1.00 54.97           C  
ATOM   1475  CD  ARG A  99      38.637  14.059  85.314  1.00 64.61           C  
ATOM   1476  H   ARG A  99      40.231  17.690  82.593  1.00  0.00           H  
ATOM   1477  HA  ARG A  99      41.659  16.643  84.781  1.00  0.00           H  
ATOM   1478  HB3 ARG A  99      39.689  15.199  82.980  1.00  0.00           H  
ATOM   1479  HB2 ARG A  99      39.266  16.325  84.243  1.00  0.00           H  
ATOM   1480  HG3 ARG A  99      40.507  14.877  85.909  1.00  0.00           H  
ATOM   1481  HG2 ARG A  99      40.653  13.695  84.615  1.00  0.00           H  
ATOM   1482  HD2 ARG A  99      38.119  14.860  85.834  1.00  0.00           H  
ATOM   1483  HD3 ARG A  99      38.658  13.235  86.017  1.00  0.00           H  
ATOM   1484  HE  ARG A  99      38.345  13.911  83.229  1.00  0.00           H  
ATOM   1485 HH11 ARG A  99      35.348  12.132  85.290  1.00  0.00           H  
ATOM   1486 HH12 ARG A  99      36.601  12.998  86.140  1.00  0.00           H  
ATOM   1487 HH21 ARG A  99      35.346  12.107  82.968  1.00  0.00           H  
ATOM   1488 HH22 ARG A  99      36.651  12.857  82.089  1.00  0.00           H  
ATOM   1489  N   LYS A 100      43.425  15.091  84.000  1.00 37.71           N  
ATOM   1490  CA  LYS A 100      44.518  14.229  83.555  1.00 47.88           C  
ATOM   1491  C   LYS A 100      44.594  13.044  84.504  1.00 49.75           C  
ATOM   1492  O   LYS A 100      44.054  13.096  85.606  1.00 41.41           O  
ATOM   1493  CB  LYS A 100      45.850  14.993  83.572  1.00 48.42           C  
ATOM   1494  CG  LYS A 100      46.766  14.748  82.367  1.00 78.78           C  
ATOM   1495  CD  LYS A 100      46.858  13.270  81.973  1.00 78.70           C  
ATOM   1496  CE  LYS A 100      48.090  12.976  81.112  1.00 73.09           C  
ATOM   1497  NZ  LYS A 100      48.207  13.859  79.913  1.00 65.47           N1+
ATOM   1498  H   LYS A 100      43.476  15.451  84.946  1.00  0.00           H  
ATOM   1499  HA  LYS A 100      44.324  13.829  82.561  1.00  0.00           H  
ATOM   1500  HB3 LYS A 100      46.396  14.809  84.500  1.00  0.00           H  
ATOM   1501  HB2 LYS A 100      45.650  16.066  83.587  1.00  0.00           H  
ATOM   1502  HG2 LYS A 100      47.756  15.138  82.605  1.00  0.00           H  
ATOM   1503  HG3 LYS A 100      46.404  15.329  81.518  1.00  0.00           H  
ATOM   1504  HD3 LYS A 100      45.959  12.885  81.491  1.00  0.00           H  
ATOM   1505  HD2 LYS A 100      47.091  12.696  82.860  1.00  0.00           H  
ATOM   1506  HE2 LYS A 100      48.105  11.933  80.797  1.00  0.00           H  
ATOM   1507  HE3 LYS A 100      48.871  13.111  81.843  1.00  0.00           H  
ATOM   1508  HZ1 LYS A 100      48.167  14.826  80.201  1.00  0.00           H  
ATOM   1509  HZ2 LYS A 100      49.095  13.683  79.464  1.00  0.00           H  
ATOM   1510  HZ3 LYS A 100      47.454  13.666  79.268  1.00  0.00           H  
ATOM   1511  N   ILE A 101      45.266  11.981  84.078  1.00 46.89           N  
ATOM   1512  CA  ILE A 101      45.449  10.809  84.916  1.00 41.17           C  
ATOM   1513  C   ILE A 101      46.321  11.146  86.117  1.00 48.06           C  
ATOM   1514  O   ILE A 101      47.334  11.839  85.996  1.00 31.29           O  
ATOM   1515  CB  ILE A 101      46.095   9.650  84.137  1.00 41.63           C  
ATOM   1516  CG1 ILE A 101      45.099   9.037  83.150  1.00 39.75           C  
ATOM   1517  CG2 ILE A 101      46.592   8.562  85.085  1.00 31.51           C  
ATOM   1518  CD1 ILE A 101      45.692   7.918  82.335  1.00 38.10           C  
ATOM   1519  H   ILE A 101      45.690  11.968  83.162  1.00  0.00           H  
ATOM   1520  HA  ILE A 101      44.464  10.490  85.261  1.00  0.00           H  
ATOM   1521  HB  ILE A 101      46.950  10.029  83.574  1.00  0.00           H  
ATOM   1522 HG13 ILE A 101      44.848   9.838  82.465  1.00  0.00           H  
ATOM   1523 HG12 ILE A 101      44.187   8.715  83.652  1.00  0.00           H  
ATOM   1524 HG21 ILE A 101      46.960   7.687  84.553  1.00  0.00           H  
ATOM   1525 HG22 ILE A 101      47.449   8.867  85.683  1.00  0.00           H  
ATOM   1526 HG23 ILE A 101      45.804   8.215  85.755  1.00  0.00           H  
ATOM   1527 HD11 ILE A 101      45.146   7.800  81.399  1.00  0.00           H  
ATOM   1528 HD12 ILE A 101      46.734   8.110  82.080  1.00  0.00           H  
ATOM   1529 HD13 ILE A 101      45.646   6.961  82.850  1.00  0.00           H  
ATOM   1530  N   ASN A 102      45.902  10.663  87.281  1.00 38.44           N  
ATOM   1531  CA  ASN A 102      46.670  10.793  88.506  1.00 35.56           C  
ATOM   1532  C   ASN A 102      47.701   9.667  88.537  1.00 38.69           C  
ATOM   1533  O   ASN A 102      47.399   8.530  88.919  1.00 34.64           O  
ATOM   1534  CG  ASN A 102      46.399  10.844  91.034  1.00 38.40           C  
ATOM   1535  OD1 ASN A 102      47.623  10.932  91.118  1.00 35.85           O  
ATOM   1536  ND2 ASN A 102      45.603  10.856  92.101  1.00 39.03           N  
ATOM   1537  CB  ASN A 102      45.709  10.690  89.698  1.00 43.93           C  
ATOM   1538  H   ASN A 102      45.052  10.114  87.328  1.00  0.00           H  
ATOM   1539  HA  ASN A 102      47.174  11.761  88.545  1.00  0.00           H  
ATOM   1540  HB3 ASN A 102      45.175   9.738  89.688  1.00  0.00           H  
ATOM   1541  HB2 ASN A 102      44.949  11.467  89.615  1.00  0.00           H  
ATOM   1542 HD21 ASN A 102      45.984  10.994  93.032  1.00  0.00           H  
ATOM   1543 HD22 ASN A 102      44.605  10.729  91.994  1.00  0.00           H  
ATOM   1544  N   ARG A 103      48.921   9.977  88.108  1.00 36.16           N  
ATOM   1545  CA  ARG A 103      49.921   8.940  87.863  1.00 32.97           C  
ATOM   1546  C   ARG A 103      50.264   8.091  89.075  1.00 36.59           C  
ATOM   1547  O   ARG A 103      50.401   6.878  88.955  1.00 36.13           O  
ATOM   1548  CD  ARG A 103      50.630   9.001  84.843  1.00 52.32           C  
ATOM   1549  NE  ARG A 103      50.021   9.542  83.629  1.00 59.67           N  
ATOM   1550  CZ  ARG A 103      49.778   8.829  82.533  1.00 49.63           C  
ATOM   1551  NH1 ARG A 103      50.104   7.544  82.492  1.00 57.28           N  
ATOM   1552  NH2 ARG A 103      49.215   9.396  81.477  1.00 52.04           N1+
ATOM   1553  CB  ARG A 103      51.191   9.528  87.240  1.00 43.58           C  
ATOM   1554  CG  ARG A 103      50.969  10.097  85.852  1.00 41.64           C  
ATOM   1555  H   ARG A 103      49.139  10.917  87.810  1.00  0.00           H  
ATOM   1556  HA  ARG A 103      49.452   8.241  87.174  1.00  0.00           H  
ATOM   1557  HB3 ARG A 103      51.953   8.750  87.165  1.00  0.00           H  
ATOM   1558  HB2 ARG A 103      51.637  10.310  87.845  1.00  0.00           H  
ATOM   1559  HG3 ARG A 103      51.918  10.543  85.550  1.00  0.00           H  
ATOM   1560  HG2 ARG A 103      50.238  10.907  85.841  1.00  0.00           H  
ATOM   1561  HD3 ARG A 103      50.086   8.141  85.225  1.00  0.00           H  
ATOM   1562  HD2 ARG A 103      51.584   8.606  84.491  1.00  0.00           H  
ATOM   1563  HE  ARG A 103      49.747  10.514  83.656  1.00  0.00           H  
ATOM   1564 HH11 ARG A 103      49.907   7.004  81.658  1.00  0.00           H  
ATOM   1565 HH12 ARG A 103      50.542   7.098  83.284  1.00  0.00           H  
ATOM   1566 HH21 ARG A 103      48.998   8.833  80.660  1.00  0.00           H  
ATOM   1567 HH22 ARG A 103      48.975  10.374  81.482  1.00  0.00           H  
ATOM   1568  N   PRO A 104      50.423   8.720  90.250  1.00 42.36           N  
ATOM   1569  CA  PRO A 104      50.733   7.920  91.435  1.00 35.80           C  
ATOM   1570  C   PRO A 104      49.614   6.958  91.830  1.00 28.04           C  
ATOM   1571  O   PRO A 104      49.906   5.867  92.290  1.00 31.60           O  
ATOM   1572  CB  PRO A 104      50.953   8.983  92.523  1.00 40.01           C  
ATOM   1573  CG  PRO A 104      51.379  10.184  91.769  1.00 37.05           C  
ATOM   1574  CD  PRO A 104      50.553  10.163  90.521  1.00 47.74           C  
ATOM   1575  HA  PRO A 104      51.663   7.372  91.264  1.00  0.00           H  
ATOM   1576  HB3 PRO A 104      51.691   8.676  93.265  1.00  0.00           H  
ATOM   1577  HB2 PRO A 104      50.026   9.204  93.056  1.00  0.00           H  
ATOM   1578  HG3 PRO A 104      52.434  10.082  91.508  1.00  0.00           H  
ATOM   1579  HG2 PRO A 104      51.270  11.108  92.337  1.00  0.00           H  
ATOM   1580  HD3 PRO A 104      49.676  10.734  90.615  1.00  0.00           H  
ATOM   1581  HD2 PRO A 104      51.127  10.690  89.769  1.00  0.00           H  
ATOM   1582  N   MET A 105      48.361   7.352  91.643  1.00 29.07           N  
ATOM   1583  CA  MET A 105      47.253   6.459  91.966  1.00 33.75           C  
ATOM   1584  C   MET A 105      47.234   5.277  90.989  1.00 36.19           C  
ATOM   1585  O   MET A 105      47.157   4.120  91.409  1.00 31.65           O  
ATOM   1586  CE  MET A 105      44.653   7.684  94.897  1.00 33.50           C  
ATOM   1587  CB  MET A 105      45.935   7.222  91.938  1.00 29.01           C  
ATOM   1588  CG  MET A 105      44.736   6.444  92.444  1.00 30.77           C  
ATOM   1589  SD  MET A 105      44.845   6.056  94.197  1.00 39.40           S  
ATOM   1590  H   MET A 105      48.144   8.260  91.256  1.00  0.00           H  
ATOM   1591  HA  MET A 105      47.412   6.073  92.975  1.00  0.00           H  
ATOM   1592  HB3 MET A 105      45.722   7.555  90.921  1.00  0.00           H  
ATOM   1593  HB2 MET A 105      46.048   8.143  92.504  1.00  0.00           H  
ATOM   1594  HG2 MET A 105      44.627   5.505  91.908  1.00  0.00           H  
ATOM   1595  HG3 MET A 105      43.817   6.998  92.271  1.00  0.00           H  
ATOM   1596  HE1 MET A 105      44.741   7.635  95.983  1.00  0.00           H  
ATOM   1597  HE2 MET A 105      45.400   8.378  94.528  1.00  0.00           H  
ATOM   1598  HE3 MET A 105      43.672   8.089  94.654  1.00  0.00           H  
ATOM   1599  N   LEU A 106      47.320   5.570  89.691  1.00 31.41           N  
ATOM   1600  CA  LEU A 106      47.471   4.524  88.672  1.00 36.47           C  
ATOM   1601  C   LEU A 106      48.600   3.563  89.040  1.00 32.06           C  
ATOM   1602  O   LEU A 106      48.441   2.339  88.989  1.00 35.16           O  
ATOM   1603  CB  LEU A 106      47.772   5.143  87.302  1.00 37.58           C  
ATOM   1604  CG  LEU A 106      47.074   4.562  86.068  1.00 58.79           C  
ATOM   1605  CD1 LEU A 106      47.939   4.744  84.834  1.00 40.88           C  
ATOM   1606  CD2 LEU A 106      46.712   3.102  86.246  1.00 40.32           C  
ATOM   1607  H   LEU A 106      47.375   6.533  89.383  1.00  0.00           H  
ATOM   1608  HA  LEU A 106      46.520   3.989  88.663  1.00  0.00           H  
ATOM   1609  HB3 LEU A 106      48.851   5.153  87.134  1.00  0.00           H  
ATOM   1610  HB2 LEU A 106      47.519   6.205  87.323  1.00  0.00           H  
ATOM   1611  HG  LEU A 106      46.149   5.121  85.932  1.00  0.00           H  
ATOM   1612 HD11 LEU A 106      47.319   4.948  83.960  1.00  0.00           H  
ATOM   1613 HD12 LEU A 106      48.628   5.584  84.930  1.00  0.00           H  
ATOM   1614 HD13 LEU A 106      48.539   3.860  84.611  1.00  0.00           H  
ATOM   1615 HD21 LEU A 106      46.841   2.537  85.324  1.00  0.00           H  
ATOM   1616 HD22 LEU A 106      47.232   2.570  87.012  1.00  0.00           H  
ATOM   1617 HD23 LEU A 106      45.656   3.022  86.495  1.00  0.00           H  
ATOM   1618  N   GLN A 107      49.753   4.114  89.415  1.00 37.59           N  
ATOM   1619  CA  GLN A 107      50.901   3.275  89.740  1.00 31.31           C  
ATOM   1620  C   GLN A 107      50.584   2.331  90.877  1.00 40.02           C  
ATOM   1621  O   GLN A 107      50.983   1.170  90.848  1.00 34.36           O  
ATOM   1622  NE2 GLN A 107      55.625   3.616  91.129  1.00 57.74           N  
ATOM   1623  CB  GLN A 107      52.123   4.126  90.115  1.00 37.69           C  
ATOM   1624  CG  GLN A 107      53.362   3.296  90.407  1.00 53.41           C  
ATOM   1625  CD  GLN A 107      54.620   4.131  90.645  1.00 68.72           C  
ATOM   1626  OE1 GLN A 107      54.570   5.419  90.302  1.00 70.91           O  
ATOM   1627  H   GLN A 107      49.871   5.118  89.452  1.00  0.00           H  
ATOM   1628  HA  GLN A 107      51.149   2.684  88.855  1.00  0.00           H  
ATOM   1629  HB3 GLN A 107      51.883   4.651  91.041  1.00  0.00           H  
ATOM   1630  HB2 GLN A 107      52.342   4.953  89.470  1.00  0.00           H  
ATOM   1631  HG3 GLN A 107      53.563   2.634  89.564  1.00  0.00           H  
ATOM   1632  HG2 GLN A 107      53.220   2.660  91.281  1.00  0.00           H  
ATOM   1633 HE21 GLN A 107      56.454   4.172  91.281  1.00  0.00           H  
ATOM   1634 HE22 GLN A 107      55.635   2.636  91.374  1.00  0.00           H  
ATOM   1635  N   ALA A 108      49.896   2.840  91.901  1.00 31.82           N  
ATOM   1636  CA  ALA A 108      49.491   1.983  93.007  1.00 38.93           C  
ATOM   1637  C   ALA A 108      48.577   0.869  92.491  1.00 30.49           C  
ATOM   1638  O   ALA A 108      48.763  -0.295  92.821  1.00 34.56           O  
ATOM   1639  CB  ALA A 108      48.791   2.803  94.105  1.00 38.20           C  
ATOM   1640  H   ALA A 108      49.606   3.809  91.915  1.00  0.00           H  
ATOM   1641  HA  ALA A 108      50.384   1.528  93.442  1.00  0.00           H  
ATOM   1642  HB1 ALA A 108      48.542   2.176  94.962  1.00  0.00           H  
ATOM   1643  HB2 ALA A 108      49.439   3.602  94.465  1.00  0.00           H  
ATOM   1644  HB3 ALA A 108      47.866   3.261  93.755  1.00  0.00           H  
ATOM   1645  N   ALA A 109      47.606   1.234  91.656  1.00 31.10           N  
ATOM   1646  CA  ALA A 109      46.700   0.235  91.092  1.00 30.81           C  
ATOM   1647  C   ALA A 109      47.464  -0.867  90.338  1.00 31.42           C  
ATOM   1648  O   ALA A 109      47.127  -2.046  90.425  1.00 32.28           O  
ATOM   1649  CB  ALA A 109      45.684   0.903  90.180  1.00 33.83           C  
ATOM   1650  H   ALA A 109      47.475   2.202  91.392  1.00  0.00           H  
ATOM   1651  HA  ALA A 109      46.159  -0.230  91.919  1.00  0.00           H  
ATOM   1652  HB1 ALA A 109      44.902   0.199  89.895  1.00  0.00           H  
ATOM   1653  HB2 ALA A 109      45.194   1.739  90.681  1.00  0.00           H  
ATOM   1654  HB3 ALA A 109      46.129   1.283  89.261  1.00  0.00           H  
ATOM   1655  N   LEU A 110      48.502  -0.481  89.607  1.00 37.38           N  
ATOM   1656  CA  LEU A 110      49.287  -1.443  88.834  1.00 32.24           C  
ATOM   1657  C   LEU A 110      50.046  -2.383  89.748  1.00 37.15           C  
ATOM   1658  O   LEU A 110      50.158  -3.575  89.476  1.00 38.35           O  
ATOM   1659  CG  LEU A 110      49.827  -0.407  86.476  1.00 50.49           C  
ATOM   1660  CD1 LEU A 110      49.371  -1.666  85.748  1.00 48.72           C  
ATOM   1661  CD2 LEU A 110      48.737   0.618  86.447  1.00 47.46           C  
ATOM   1662  CB  LEU A 110      50.270  -0.719  87.911  1.00 31.87           C  
ATOM   1663  H   LEU A 110      48.750   0.498  89.537  1.00  0.00           H  
ATOM   1664  HA  LEU A 110      48.603  -2.053  88.242  1.00  0.00           H  
ATOM   1665  HB3 LEU A 110      51.176  -1.321  87.805  1.00  0.00           H  
ATOM   1666  HB2 LEU A 110      50.618   0.199  88.385  1.00  0.00           H  
ATOM   1667  HG  LEU A 110      50.687  -0.001  85.942  1.00  0.00           H  
ATOM   1668 HD11 LEU A 110      49.626  -1.582  84.698  1.00  0.00           H  
ATOM   1669 HD12 LEU A 110      49.949  -2.509  86.097  1.00  0.00           H  
ATOM   1670 HD13 LEU A 110      48.305  -1.877  85.844  1.00  0.00           H  
ATOM   1671 HD21 LEU A 110      48.331   0.715  85.443  1.00  0.00           H  
ATOM   1672 HD22 LEU A 110      47.917   0.385  87.125  1.00  0.00           H  
ATOM   1673 HD23 LEU A 110      49.163   1.588  86.697  1.00  0.00           H  
ATOM   1674  N   MET A 111      50.582  -1.836  90.832  1.00 34.36           N  
ATOM   1675  CA  MET A 111      51.306  -2.637  91.813  1.00 36.55           C  
ATOM   1676  C   MET A 111      50.408  -3.689  92.453  1.00 34.96           C  
ATOM   1677  O   MET A 111      50.800  -4.856  92.612  1.00 33.67           O  
ATOM   1678  CB  MET A 111      51.860  -1.721  92.906  1.00 37.20           C  
ATOM   1679  CG  MET A 111      52.811  -2.407  93.862  1.00 46.35           C  
ATOM   1680  SD  MET A 111      54.291  -2.987  93.013  1.00 57.68           S  
ATOM   1681  CE  MET A 111      53.966  -4.751  92.916  1.00 49.58           C  
ATOM   1682  H   MET A 111      50.484  -0.846  91.016  1.00  0.00           H  
ATOM   1683  HA  MET A 111      52.119  -3.132  91.281  1.00  0.00           H  
ATOM   1684  HB3 MET A 111      51.049  -1.271  93.474  1.00  0.00           H  
ATOM   1685  HB2 MET A 111      52.384  -0.884  92.442  1.00  0.00           H  
ATOM   1686  HG2 MET A 111      52.330  -3.216  94.412  1.00  0.00           H  
ATOM   1687  HG3 MET A 111      53.130  -1.687  94.614  1.00  0.00           H  
ATOM   1688  HE1 MET A 111      54.875  -5.301  92.680  1.00  0.00           H  
ATOM   1689  HE2 MET A 111      53.646  -5.006  93.912  1.00  0.00           H  
ATOM   1690  HE3 MET A 111      53.200  -4.977  92.203  1.00  0.00           H  
ATOM   1691  N   LEU A 112      49.209  -3.262  92.845  1.00 36.01           N  
ATOM   1692  CA  LEU A 112      48.248  -4.155  93.499  1.00 36.26           C  
ATOM   1693  C   LEU A 112      47.861  -5.298  92.578  1.00 32.10           C  
ATOM   1694  O   LEU A 112      47.825  -6.454  92.992  1.00 38.64           O  
ATOM   1695  CB  LEU A 112      46.988  -3.388  93.937  1.00 26.80           C  
ATOM   1696  CG  LEU A 112      47.124  -2.475  95.156  1.00 37.28           C  
ATOM   1697  CD1 LEU A 112      45.769  -1.920  95.576  1.00 33.04           C  
ATOM   1698  CD2 LEU A 112      47.778  -3.235  96.310  1.00 39.94           C  
ATOM   1699  H   LEU A 112      48.936  -2.296  92.714  1.00  0.00           H  
ATOM   1700  HA  LEU A 112      48.737  -4.613  94.359  1.00  0.00           H  
ATOM   1701  HB3 LEU A 112      46.210  -4.110  94.181  1.00  0.00           H  
ATOM   1702  HB2 LEU A 112      46.596  -2.814  93.095  1.00  0.00           H  
ATOM   1703  HG  LEU A 112      47.766  -1.637  94.890  1.00  0.00           H  
ATOM   1704 HD11 LEU A 112      45.816  -0.836  95.682  1.00  0.00           H  
ATOM   1705 HD12 LEU A 112      45.005  -2.121  94.826  1.00  0.00           H  
ATOM   1706 HD13 LEU A 112      45.409  -2.346  96.513  1.00  0.00           H  
ATOM   1707 HD21 LEU A 112      47.534  -2.792  97.274  1.00  0.00           H  
ATOM   1708 HD22 LEU A 112      47.467  -4.280  96.344  1.00  0.00           H  
ATOM   1709 HD23 LEU A 112      48.865  -3.208  96.230  1.00  0.00           H  
ATOM   1710  N   ARG A 113      47.587  -4.976  91.318  1.00 35.90           N  
ATOM   1711  CA  ARG A 113      47.252  -6.009  90.341  1.00 33.63           C  
ATOM   1712  C   ARG A 113      48.437  -6.964  90.138  1.00 39.51           C  
ATOM   1713  O   ARG A 113      48.275  -8.191  90.101  1.00 41.13           O  
ATOM   1714  NE  ARG A 113      44.728  -6.446  86.035  1.00 47.75           N  
ATOM   1715  CZ  ARG A 113      44.490  -6.235  84.744  1.00 43.31           C  
ATOM   1716  NH1 ARG A 113      45.168  -5.310  84.085  1.00 45.82           N  
ATOM   1717  NH2 ARG A 113      43.583  -6.961  84.111  1.00 52.11           N1+
ATOM   1718  CB  ARG A 113      46.856  -5.381  89.003  1.00 39.21           C  
ATOM   1719  CG  ARG A 113      45.928  -6.277  88.179  1.00 35.92           C  
ATOM   1720  CD  ARG A 113      45.702  -5.693  86.809  1.00 46.51           C  
ATOM   1721  H   ARG A 113      47.616  -4.016  91.002  1.00  0.00           H  
ATOM   1722  HA  ARG A 113      46.418  -6.580  90.733  1.00  0.00           H  
ATOM   1723  HB3 ARG A 113      47.727  -5.079  88.439  1.00  0.00           H  
ATOM   1724  HB2 ARG A 113      46.306  -4.460  89.200  1.00  0.00           H  
ATOM   1725  HG3 ARG A 113      44.988  -6.502  88.686  1.00  0.00           H  
ATOM   1726  HG2 ARG A 113      46.441  -7.230  88.045  1.00  0.00           H  
ATOM   1727  HD3 ARG A 113      46.639  -5.800  86.259  1.00  0.00           H  
ATOM   1728  HD2 ARG A 113      45.479  -4.628  86.848  1.00  0.00           H  
ATOM   1729  HE  ARG A 113      44.101  -7.058  86.550  1.00  0.00           H  
ATOM   1730 HH11 ARG A 113      44.994  -5.144  83.103  1.00  0.00           H  
ATOM   1731 HH12 ARG A 113      45.852  -4.745  84.569  1.00  0.00           H  
ATOM   1732 HH21 ARG A 113      43.388  -6.822  83.130  1.00  0.00           H  
ATOM   1733 HH22 ARG A 113      43.035  -7.637  84.646  1.00  0.00           H  
ATOM   1734  N   LYS A 114      49.628  -6.389  90.028  1.00 41.69           N  
ATOM   1735  CA  LYS A 114      50.847  -7.164  89.860  1.00 39.58           C  
ATOM   1736  C   LYS A 114      51.017  -8.152  91.008  1.00 41.21           C  
ATOM   1737  O   LYS A 114      51.446  -9.288  90.803  1.00 44.19           O  
ATOM   1738  CE  LYS A 114      55.797  -6.470  88.839  1.00 82.67           C  
ATOM   1739  NZ  LYS A 114      56.445  -7.523  89.675  1.00 74.01           N1+
ATOM   1740  CB  LYS A 114      52.054  -6.226  89.784  1.00 47.47           C  
ATOM   1741  CG  LYS A 114      53.380  -6.907  89.467  1.00 61.67           C  
ATOM   1742  CD  LYS A 114      54.528  -5.896  89.470  1.00 60.17           C  
ATOM   1743  H   LYS A 114      49.720  -5.382  90.058  1.00  0.00           H  
ATOM   1744  HA  LYS A 114      50.771  -7.724  88.926  1.00  0.00           H  
ATOM   1745  HB3 LYS A 114      52.112  -5.643  90.684  1.00  0.00           H  
ATOM   1746  HB2 LYS A 114      51.868  -5.503  88.989  1.00  0.00           H  
ATOM   1747  HG3 LYS A 114      53.305  -7.392  88.492  1.00  0.00           H  
ATOM   1748  HG2 LYS A 114      53.600  -7.692  90.190  1.00  0.00           H  
ATOM   1749  HD3 LYS A 114      54.748  -5.571  90.481  1.00  0.00           H  
ATOM   1750  HD2 LYS A 114      54.233  -4.999  88.923  1.00  0.00           H  
ATOM   1751  HE3 LYS A 114      56.522  -5.668  88.701  1.00  0.00           H  
ATOM   1752  HE2 LYS A 114      55.585  -6.873  87.848  1.00  0.00           H  
ATOM   1753  HZ1 LYS A 114      55.806  -8.294  89.801  1.00  0.00           H  
ATOM   1754  HZ2 LYS A 114      57.280  -7.853  89.212  1.00  0.00           H  
ATOM   1755  HZ3 LYS A 114      56.692  -7.138  90.576  1.00  0.00           H  
ATOM   1756  N   LYS A 115      50.660  -7.720  92.215  1.00 34.56           N  
ATOM   1757  CA  LYS A 115      50.763  -8.567  93.399  1.00 46.62           C  
ATOM   1758  C   LYS A 115      49.552  -9.476  93.594  1.00 50.55           C  
ATOM   1759  O   LYS A 115      49.416 -10.109  94.637  1.00 45.92           O  
ATOM   1760  CB  LYS A 115      50.968  -7.709  94.650  1.00 38.61           C  
ATOM   1761  CG  LYS A 115      52.341  -7.027  94.729  1.00 49.67           C  
ATOM   1762  CD  LYS A 115      53.407  -8.010  95.222  1.00 55.19           C  
ATOM   1763  CE  LYS A 115      54.817  -7.442  95.079  1.00 57.80           C  
ATOM   1764  NZ  LYS A 115      54.968  -6.127  95.764  1.00 56.62           N1+
ATOM   1765  H   LYS A 115      50.317  -6.777  92.346  1.00  0.00           H  
ATOM   1766  HA  LYS A 115      51.622  -9.231  93.299  1.00  0.00           H  
ATOM   1767  HB3 LYS A 115      50.836  -8.284  95.568  1.00  0.00           H  
ATOM   1768  HB2 LYS A 115      50.190  -6.944  94.674  1.00  0.00           H  
ATOM   1769  HG3 LYS A 115      52.284  -6.137  95.355  1.00  0.00           H  
ATOM   1770  HG2 LYS A 115      52.582  -6.738  93.713  1.00  0.00           H  
ATOM   1771  HD3 LYS A 115      53.352  -8.953  94.679  1.00  0.00           H  
ATOM   1772  HD2 LYS A 115      53.219  -8.255  96.268  1.00  0.00           H  
ATOM   1773  HE2 LYS A 115      55.065  -7.319  94.024  1.00  0.00           H  
ATOM   1774  HE3 LYS A 115      55.545  -8.140  95.494  1.00  0.00           H  
ATOM   1775  HZ1 LYS A 115      54.783  -6.234  96.751  1.00  0.00           H  
ATOM   1776  HZ2 LYS A 115      55.909  -5.779  95.642  1.00  0.00           H  
ATOM   1777  HZ3 LYS A 115      54.318  -5.457  95.378  1.00  0.00           H  
ATOM   1778  N   GLY A 116      48.663  -9.529  92.605  1.00 50.28           N  
ATOM   1779  CA  GLY A 116      47.580 -10.499  92.627  1.00 46.15           C  
ATOM   1780  C   GLY A 116      46.188  -9.999  92.974  1.00 47.58           C  
ATOM   1781  O   GLY A 116      45.249 -10.789  93.085  1.00 53.00           O  
ATOM   1782  H   GLY A 116      48.784  -8.974  91.767  1.00  0.00           H  
ATOM   1783  HA2 GLY A 116      47.805 -11.363  93.255  1.00  0.00           H  
ATOM   1784  HA3 GLY A 116      47.518 -10.901  91.616  1.00  0.00           H  
ATOM   1785  N   PHE A 117      46.042  -8.694  93.149  1.00 43.00           N  
ATOM   1786  CA  PHE A 117      44.731  -8.117  93.401  1.00 34.22           C  
ATOM   1787  C   PHE A 117      43.911  -8.082  92.116  1.00 44.44           C  
ATOM   1788  O   PHE A 117      44.453  -7.889  91.029  1.00 36.83           O  
ATOM   1789  CG  PHE A 117      45.060  -6.602  95.404  1.00 32.75           C  
ATOM   1790  CD1 PHE A 117      46.203  -7.123  95.999  1.00 37.29           C  
ATOM   1791  CD2 PHE A 117      44.103  -6.007  96.196  1.00 35.01           C  
ATOM   1792  CE1 PHE A 117      46.382  -7.056  97.381  1.00 38.13           C  
ATOM   1793  CE2 PHE A 117      44.275  -5.920  97.570  1.00 46.16           C  
ATOM   1794  CZ  PHE A 117      45.417  -6.453  98.163  1.00 38.76           C  
ATOM   1795  CB  PHE A 117      44.869  -6.688  93.921  1.00 34.51           C  
ATOM   1796  H   PHE A 117      46.823  -8.058  93.052  1.00  0.00           H  
ATOM   1797  HA  PHE A 117      44.199  -8.713  94.144  1.00  0.00           H  
ATOM   1798  HB3 PHE A 117      43.930  -6.166  93.724  1.00  0.00           H  
ATOM   1799  HB2 PHE A 117      45.562  -6.089  93.364  1.00  0.00           H  
ATOM   1800  HD1 PHE A 117      46.969  -7.588  95.397  1.00  0.00           H  
ATOM   1801  HD2 PHE A 117      43.214  -5.588  95.752  1.00  0.00           H  
ATOM   1802  HE1 PHE A 117      47.266  -7.475  97.836  1.00  0.00           H  
ATOM   1803  HE2 PHE A 117      43.526  -5.431  98.174  1.00  0.00           H  
ATOM   1804  HZ  PHE A 117      45.551  -6.393  99.233  1.00  0.00           H  
ATOM   1805  N   THR A 118      42.605  -8.269  92.250  1.00 37.10           N  
ATOM   1806  CA  THR A 118      41.683  -7.971  91.165  1.00 38.04           C  
ATOM   1807  C   THR A 118      41.305  -6.500  91.309  1.00 34.30           C  
ATOM   1808  O   THR A 118      40.967  -6.046  92.401  1.00 42.46           O  
ATOM   1809  CB  THR A 118      40.426  -8.846  91.245  1.00 33.54           C  
ATOM   1810  OG1 THR A 118      40.807 -10.222  91.138  1.00 41.35           O  
ATOM   1811  CG2 THR A 118      39.454  -8.510  90.106  1.00 36.37           C  
ATOM   1812  H   THR A 118      42.203  -8.443  93.162  1.00  0.00           H  
ATOM   1813  HA  THR A 118      42.155  -8.149  90.200  1.00  0.00           H  
ATOM   1814  HB  THR A 118      39.925  -8.710  92.205  1.00  0.00           H  
ATOM   1815  HG1 THR A 118      41.401 -10.431  91.864  1.00  0.00           H  
ATOM   1816 HG21 THR A 118      38.602  -9.188  90.140  1.00  0.00           H  
ATOM   1817 HG22 THR A 118      39.051  -7.499  90.174  1.00  0.00           H  
ATOM   1818 HG23 THR A 118      39.926  -8.622  89.131  1.00  0.00           H  
ATOM   1819  N   THR A 119      41.360  -5.748  90.215  1.00 33.41           N  
ATOM   1820  CA  THR A 119      41.145  -4.309  90.312  1.00 28.95           C  
ATOM   1821  C   THR A 119      40.020  -3.843  89.416  1.00 28.99           C  
ATOM   1822  O   THR A 119      39.701  -4.483  88.406  1.00 35.85           O  
ATOM   1823  CB  THR A 119      42.439  -3.541  89.980  1.00 33.53           C  
ATOM   1824  OG1 THR A 119      42.839  -3.833  88.636  1.00 35.15           O  
ATOM   1825  CG2 THR A 119      43.566  -3.946  90.957  1.00 33.62           C  
ATOM   1826  H   THR A 119      41.641  -6.130  89.318  1.00  0.00           H  
ATOM   1827  HA  THR A 119      40.870  -4.011  91.314  1.00  0.00           H  
ATOM   1828  HB  THR A 119      42.273  -2.467  90.071  1.00  0.00           H  
ATOM   1829  HG1 THR A 119      43.633  -3.315  88.450  1.00  0.00           H  
ATOM   1830 HG21 THR A 119      44.446  -3.320  90.819  1.00  0.00           H  
ATOM   1831 HG22 THR A 119      43.249  -3.835  91.994  1.00  0.00           H  
ATOM   1832 HG23 THR A 119      43.883  -4.980  90.815  1.00  0.00           H  
ATOM   1833  N   ALA A 120      39.401  -2.734  89.787  1.00 26.84           N  
ATOM   1834  CA  ALA A 120      38.276  -2.239  89.033  1.00 29.94           C  
ATOM   1835  C   ALA A 120      38.142  -0.751  89.213  1.00 32.41           C  
ATOM   1836  O   ALA A 120      38.578  -0.193  90.204  1.00 32.25           O  
ATOM   1837  CB  ALA A 120      36.984  -2.941  89.460  1.00 27.10           C  
ATOM   1838  H   ALA A 120      39.660  -2.232  90.626  1.00  0.00           H  
ATOM   1839  HA  ALA A 120      38.488  -2.418  87.987  1.00  0.00           H  
ATOM   1840  HB1 ALA A 120      36.127  -2.584  88.887  1.00  0.00           H  
ATOM   1841  HB2 ALA A 120      37.049  -4.018  89.304  1.00  0.00           H  
ATOM   1842  HB3 ALA A 120      36.768  -2.776  90.517  1.00  0.00           H  
ATOM   1843  N   ILE A 121      37.542  -0.123  88.220  1.00 27.94           N  
ATOM   1844  CA  ILE A 121      37.108   1.256  88.312  1.00 29.56           C  
ATOM   1845  C   ILE A 121      35.594   1.216  88.372  1.00 39.79           C  
ATOM   1846  O   ILE A 121      34.937   0.555  87.554  1.00 32.14           O  
ATOM   1847  CB  ILE A 121      37.539   2.042  87.070  1.00 29.12           C  
ATOM   1848  CG1 ILE A 121      39.062   2.095  86.973  1.00 34.93           C  
ATOM   1849  CG2 ILE A 121      36.919   3.435  87.045  1.00 33.18           C  
ATOM   1850  CD1 ILE A 121      39.548   2.423  85.567  1.00 34.01           C  
ATOM   1851  H   ILE A 121      37.235  -0.641  87.407  1.00  0.00           H  
ATOM   1852  HA  ILE A 121      37.566   1.701  89.170  1.00  0.00           H  
ATOM   1853  HB  ILE A 121      37.180   1.504  86.191  1.00  0.00           H  
ATOM   1854 HG13 ILE A 121      39.505   1.137  87.237  1.00  0.00           H  
ATOM   1855 HG12 ILE A 121      39.442   2.794  87.706  1.00  0.00           H  
ATOM   1856 HG21 ILE A 121      37.279   4.028  86.206  1.00  0.00           H  
ATOM   1857 HG22 ILE A 121      35.835   3.419  86.943  1.00  0.00           H  
ATOM   1858 HG23 ILE A 121      37.159   3.991  87.951  1.00  0.00           H  
ATOM   1859 HD11 ILE A 121      40.546   2.860  85.598  1.00  0.00           H  
ATOM   1860 HD12 ILE A 121      39.608   1.519  84.960  1.00  0.00           H  
ATOM   1861 HD13 ILE A 121      38.905   3.126  85.040  1.00  0.00           H  
ATOM   1862  N   LEU A 122      35.049   1.899  89.367  1.00 33.52           N  
ATOM   1863  CA  LEU A 122      33.612   2.070  89.510  1.00 31.76           C  
ATOM   1864  C   LEU A 122      33.346   3.563  89.435  1.00 33.95           C  
ATOM   1865  O   LEU A 122      33.814   4.330  90.275  1.00 30.38           O  
ATOM   1866  CG  LEU A 122      31.685   1.072  90.984  1.00 42.58           C  
ATOM   1867  CD1 LEU A 122      31.211   1.072  92.441  1.00 35.46           C  
ATOM   1868  CD2 LEU A 122      30.751   1.891  90.120  1.00 46.77           C  
ATOM   1869  CB  LEU A 122      33.147   1.527  90.866  1.00 35.60           C  
ATOM   1870  H   LEU A 122      35.636   2.416  90.010  1.00  0.00           H  
ATOM   1871  HA  LEU A 122      33.077   1.553  88.715  1.00  0.00           H  
ATOM   1872  HB3 LEU A 122      33.393   2.243  91.651  1.00  0.00           H  
ATOM   1873  HB2 LEU A 122      33.749   0.652  91.111  1.00  0.00           H  
ATOM   1874  HG  LEU A 122      31.623   0.049  90.610  1.00  0.00           H  
ATOM   1875 HD11 LEU A 122      30.178   1.408  92.540  1.00  0.00           H  
ATOM   1876 HD12 LEU A 122      31.256   0.070  92.867  1.00  0.00           H  
ATOM   1877 HD13 LEU A 122      31.805   1.737  93.063  1.00  0.00           H  
ATOM   1878 HD21 LEU A 122      29.722   1.597  90.311  1.00  0.00           H  
ATOM   1879 HD22 LEU A 122      30.812   2.958  90.328  1.00  0.00           H  
ATOM   1880 HD23 LEU A 122      30.903   1.725  89.055  1.00  0.00           H  
ATOM   1881  N   THR A 123      32.607   3.992  88.426  1.00 37.72           N  
ATOM   1882  CA  THR A 123      32.449   5.423  88.227  1.00 34.14           C  
ATOM   1883  C   THR A 123      31.029   5.819  87.864  1.00 33.02           C  
ATOM   1884  O   THR A 123      30.366   5.150  87.071  1.00 29.58           O  
ATOM   1885  CB  THR A 123      33.428   5.924  87.137  1.00 42.53           C  
ATOM   1886  OG1 THR A 123      33.084   7.255  86.734  1.00 46.49           O  
ATOM   1887  CG2 THR A 123      33.377   5.008  85.917  1.00 37.15           C  
ATOM   1888  H   THR A 123      32.216   3.364  87.735  1.00  0.00           H  
ATOM   1889  HA  THR A 123      32.676   5.992  89.130  1.00  0.00           H  
ATOM   1890  HB  THR A 123      34.442   5.941  87.539  1.00  0.00           H  
ATOM   1891  HG1 THR A 123      32.253   7.228  86.253  1.00  0.00           H  
ATOM   1892 HG21 THR A 123      34.048   5.381  85.142  1.00  0.00           H  
ATOM   1893 HG22 THR A 123      33.698   3.989  86.130  1.00  0.00           H  
ATOM   1894 HG23 THR A 123      32.384   4.963  85.474  1.00  0.00           H  
ATOM   1895  N   ASN A 124      30.564   6.909  88.465  1.00 29.52           N  
ATOM   1896  CA  ASN A 124      29.383   7.592  87.970  1.00 27.84           C  
ATOM   1897  C   ASN A 124      29.827   8.404  86.747  1.00 37.59           C  
ATOM   1898  O   ASN A 124      30.614   9.332  86.887  1.00 31.94           O  
ATOM   1899  ND2 ASN A 124      27.555   8.490  91.119  1.00 32.36           N  
ATOM   1900  CB  ASN A 124      28.798   8.519  89.030  1.00 34.22           C  
ATOM   1901  CG  ASN A 124      27.964   7.778  90.067  1.00 34.26           C  
ATOM   1902  OD1 ASN A 124      27.684   6.587  89.919  1.00 30.04           O  
ATOM   1903  H   ASN A 124      31.133   7.413  89.136  1.00  0.00           H  
ATOM   1904  HA  ASN A 124      28.657   6.839  87.699  1.00  0.00           H  
ATOM   1905  HB3 ASN A 124      28.114   9.225  88.555  1.00  0.00           H  
ATOM   1906  HB2 ASN A 124      29.572   9.117  89.512  1.00  0.00           H  
ATOM   1907 HD21 ASN A 124      26.970   8.069  91.829  1.00  0.00           H  
ATOM   1908 HD22 ASN A 124      27.798   9.467  91.200  1.00  0.00           H  
ATOM   1909  N   THR A 125      29.357   8.041  85.559  1.00 30.48           N  
ATOM   1910  CA  THR A 125      29.753   8.748  84.338  1.00 29.62           C  
ATOM   1911  C   THR A 125      28.593   8.807  83.354  1.00 33.12           C  
ATOM   1912  O   THR A 125      27.510   8.312  83.657  1.00 30.14           O  
ATOM   1913  CB  THR A 125      31.017   8.148  83.691  1.00 40.52           C  
ATOM   1914  OG1 THR A 125      31.373   8.913  82.526  1.00 39.02           O  
ATOM   1915  CG2 THR A 125      30.800   6.688  83.301  1.00 34.91           C  
ATOM   1916  H   THR A 125      28.669   7.302  85.470  1.00  0.00           H  
ATOM   1917  HA  THR A 125      29.959   9.796  84.571  1.00  0.00           H  
ATOM   1918  HB  THR A 125      31.850   8.213  84.392  1.00  0.00           H  
ATOM   1919  HG1 THR A 125      32.020   8.414  82.019  1.00  0.00           H  
ATOM   1920 HG21 THR A 125      31.718   6.274  82.887  1.00  0.00           H  
ATOM   1921 HG22 THR A 125      30.526   6.073  84.159  1.00  0.00           H  
ATOM   1922 HG23 THR A 125      30.030   6.571  82.542  1.00  0.00           H  
ATOM   1923  N   TRP A 126      28.815   9.426  82.192  1.00 30.33           N  
ATOM   1924  CA  TRP A 126      27.734   9.761  81.274  1.00 28.93           C  
ATOM   1925  C   TRP A 126      28.037   9.263  79.860  1.00 32.25           C  
ATOM   1926  O   TRP A 126      29.183   8.943  79.542  1.00 28.99           O  
ATOM   1927  NE1 TRP A 126      30.517  12.956  79.820  1.00 40.25           N  
ATOM   1928  CE2 TRP A 126      30.789  13.147  81.147  1.00 42.28           C  
ATOM   1929  CE3 TRP A 126      29.771  12.627  83.280  1.00 44.95           C  
ATOM   1930  CZ2 TRP A 126      31.871  13.787  81.762  1.00 48.50           C  
ATOM   1931  CZ3 TRP A 126      30.850  13.258  83.891  1.00 53.58           C  
ATOM   1932  CH2 TRP A 126      31.884  13.830  83.130  1.00 60.10           C  
ATOM   1933  CB  TRP A 126      27.541  11.287  81.240  1.00 26.86           C  
ATOM   1934  CG  TRP A 126      28.802  12.017  80.937  1.00 30.24           C  
ATOM   1935  CD1 TRP A 126      29.325  12.279  79.698  1.00 37.62           C  
ATOM   1936  CD2 TRP A 126      29.732  12.567  81.886  1.00 35.00           C  
ATOM   1937  H   TRP A 126      29.747   9.745  81.956  1.00  0.00           H  
ATOM   1938  HA  TRP A 126      26.787   9.308  81.570  1.00  0.00           H  
ATOM   1939  HB2 TRP A 126      27.185  11.626  82.211  1.00  0.00           H  
ATOM   1940  HB3 TRP A 126      26.780  11.569  80.512  1.00  0.00           H  
ATOM   1941  HD1 TRP A 126      28.857  11.991  78.771  1.00  0.00           H  
ATOM   1942  HE1 TRP A 126      31.082  13.249  79.033  1.00  0.00           H  
ATOM   1943  HE3 TRP A 126      28.980  12.191  83.872  1.00  0.00           H  
ATOM   1944  HZ2 TRP A 126      32.666  14.226  81.177  1.00  0.00           H  
ATOM   1945  HZ3 TRP A 126      30.893  13.309  84.969  1.00  0.00           H  
ATOM   1946  HH2 TRP A 126      32.707  14.315  83.635  1.00  0.00           H  
ATOM   1947  N   LEU A 127      27.007   9.216  79.017  1.00 33.18           N  
ATOM   1948  CA  LEU A 127      27.192   8.960  77.592  1.00 29.35           C  
ATOM   1949  C   LEU A 127      27.576  10.275  76.919  1.00 29.08           C  
ATOM   1950  O   LEU A 127      26.784  11.204  76.887  1.00 33.26           O  
ATOM   1951  CD1 LEU A 127      23.959   6.868  77.134  1.00 26.76           C  
ATOM   1952  CD2 LEU A 127      26.307   5.989  77.362  1.00 32.89           C  
ATOM   1953  CB  LEU A 127      25.900   8.424  76.980  1.00 30.55           C  
ATOM   1954  CG  LEU A 127      25.378   7.152  77.635  1.00 29.67           C  
ATOM   1955  H   LEU A 127      26.067   9.439  79.328  1.00  0.00           H  
ATOM   1956  HA  LEU A 127      27.985   8.226  77.435  1.00  0.00           H  
ATOM   1957  HB2 LEU A 127      26.031   8.263  75.909  1.00  0.00           H  
ATOM   1958  HB3 LEU A 127      25.127   9.189  77.068  1.00  0.00           H  
ATOM   1959  HG  LEU A 127      25.307   7.285  78.712  1.00  0.00           H  
ATOM   1960 HD11 LEU A 127      23.526   6.012  77.653  1.00  0.00           H  
ATOM   1961 HD12 LEU A 127      23.297   7.717  77.311  1.00  0.00           H  
ATOM   1962 HD13 LEU A 127      23.947   6.652  76.065  1.00  0.00           H  
ATOM   1963 HD21 LEU A 127      25.762   5.117  77.000  1.00  0.00           H  
ATOM   1964 HD22 LEU A 127      27.066   6.218  76.615  1.00  0.00           H  
ATOM   1965 HD23 LEU A 127      26.826   5.684  78.268  1.00  0.00           H  
ATOM   1966  N   ASP A 128      28.794  10.358  76.398  1.00 26.00           N  
ATOM   1967  CA  ASP A 128      29.307  11.639  75.912  1.00 31.09           C  
ATOM   1968  C   ASP A 128      29.211  11.730  74.391  1.00 27.41           C  
ATOM   1969  O   ASP A 128      29.951  11.041  73.687  1.00 34.14           O  
ATOM   1970  CB  ASP A 128      30.768  11.805  76.346  1.00 31.20           C  
ATOM   1971  CG  ASP A 128      31.255  13.242  76.224  1.00 40.10           C  
ATOM   1972  OD1 ASP A 128      30.634  14.040  75.481  1.00 31.70           O  
ATOM   1973  OD2 ASP A 128      32.266  13.565  76.875  1.00 41.04           O1-
ATOM   1974  H   ASP A 128      29.432   9.576  76.424  1.00  0.00           H  
ATOM   1975  HA  ASP A 128      28.748  12.472  76.346  1.00  0.00           H  
ATOM   1976  HB3 ASP A 128      31.435  11.155  75.778  1.00  0.00           H  
ATOM   1977  HB2 ASP A 128      30.855  11.511  77.392  1.00  0.00           H  
ATOM   1978  N   ASP A 129      28.289  12.567  73.904  1.00 27.50           N  
ATOM   1979  CA  ASP A 129      28.085  12.794  72.459  1.00 31.70           C  
ATOM   1980  C   ASP A 129      28.483  14.195  72.000  1.00 27.56           C  
ATOM   1981  O   ASP A 129      28.073  14.648  70.921  1.00 32.04           O  
ATOM   1982  CG  ASP A 129      25.622  13.236  72.914  1.00 33.72           C  
ATOM   1983  OD1 ASP A 129      26.040  13.913  73.877  1.00 33.98           O  
ATOM   1984  OD2 ASP A 129      24.411  13.136  72.619  1.00 33.32           O1-
ATOM   1985  CB  ASP A 129      26.640  12.497  72.051  1.00 31.17           C  
ATOM   1986  H   ASP A 129      27.677  13.090  74.518  1.00  0.00           H  
ATOM   1987  HA  ASP A 129      28.695  12.105  71.878  1.00  0.00           H  
ATOM   1988  HB2 ASP A 129      26.464  11.428  72.173  1.00  0.00           H  
ATOM   1989  HB3 ASP A 129      26.467  12.734  71.000  1.00  0.00           H  
ATOM   1990  N   ARG A 130      29.285  14.877  72.814  1.00 32.59           N  
ATOM   1991  CA  ARG A 130      29.852  16.181  72.446  1.00 34.29           C  
ATOM   1992  C   ARG A 130      30.765  16.068  71.229  1.00 35.67           C  
ATOM   1993  O   ARG A 130      31.362  15.023  70.978  1.00 31.02           O  
ATOM   1994  CG  ARG A 130      29.932  17.126  74.845  1.00 36.67           C  
ATOM   1995  CD  ARG A 130      30.904  17.550  75.951  1.00 32.09           C  
ATOM   1996  NE  ARG A 130      31.864  16.489  76.244  1.00 32.08           N  
ATOM   1997  CZ  ARG A 130      33.183  16.639  76.254  1.00 36.68           C  
ATOM   1998  NH1 ARG A 130      33.727  17.821  76.004  1.00 47.45           N  
ATOM   1999  NH2 ARG A 130      33.958  15.608  76.545  1.00 40.27           N1+
ATOM   2000  CB  ARG A 130      30.699  16.731  73.598  1.00 40.02           C  
ATOM   2001  H   ARG A 130      29.594  14.472  73.690  1.00  0.00           H  
ATOM   2002  HA  ARG A 130      29.036  16.873  72.228  1.00  0.00           H  
ATOM   2003  HB3 ARG A 130      31.235  17.615  73.268  1.00  0.00           H  
ATOM   2004  HB2 ARG A 130      31.469  15.992  73.822  1.00  0.00           H  
ATOM   2005  HG3 ARG A 130      29.350  16.274  75.197  1.00  0.00           H  
ATOM   2006  HG2 ARG A 130      29.210  17.918  74.641  1.00  0.00           H  
ATOM   2007  HD2 ARG A 130      30.410  17.952  76.830  1.00  0.00           H  
ATOM   2008  HD3 ARG A 130      31.418  18.418  75.547  1.00  0.00           H  
ATOM   2009  HE  ARG A 130      31.483  15.554  76.367  1.00  0.00           H  
ATOM   2010 HH11 ARG A 130      34.730  17.935  76.002  1.00  0.00           H  
ATOM   2011 HH12 ARG A 130      33.144  18.632  75.823  1.00  0.00           H  
ATOM   2012 HH21 ARG A 130      34.963  15.688  76.557  1.00  0.00           H  
ATOM   2013 HH22 ARG A 130      33.509  14.710  76.730  1.00  0.00           H  
ATOM   2014  N   ALA A 131      30.913  17.161  70.490  1.00 35.47           N  
ATOM   2015  CA  ALA A 131      31.861  17.175  69.379  1.00 33.55           C  
ATOM   2016  C   ALA A 131      33.290  16.840  69.835  1.00 32.31           C  
ATOM   2017  O   ALA A 131      34.054  16.255  69.081  1.00 39.29           O  
ATOM   2018  CB  ALA A 131      31.816  18.523  68.659  1.00 45.96           C  
ATOM   2019  H   ALA A 131      30.448  18.026  70.726  1.00  0.00           H  
ATOM   2020  HA  ALA A 131      31.553  16.411  68.664  1.00  0.00           H  
ATOM   2021  HB1 ALA A 131      32.502  18.542  67.812  1.00  0.00           H  
ATOM   2022  HB2 ALA A 131      30.817  18.729  68.275  1.00  0.00           H  
ATOM   2023  HB3 ALA A 131      32.091  19.342  69.326  1.00  0.00           H  
ATOM   2024  N   GLU A 132      33.644  17.186  71.073  1.00 33.86           N  
ATOM   2025  CA  GLU A 132      34.997  16.926  71.593  1.00 38.18           C  
ATOM   2026  C   GLU A 132      35.111  15.677  72.475  1.00 47.08           C  
ATOM   2027  O   GLU A 132      36.050  15.534  73.272  1.00 33.20           O  
ATOM   2028  CB  GLU A 132      35.517  18.140  72.375  1.00 50.45           C  
ATOM   2029  CG  GLU A 132      34.439  18.899  73.122  1.00 63.31           C  
ATOM   2030  CD  GLU A 132      33.559  19.716  72.195  1.00 65.73           C  
ATOM   2031  OE1 GLU A 132      34.101  20.595  71.490  1.00 71.78           O  
ATOM   2032  OE2 GLU A 132      32.329  19.477  72.172  1.00 48.75           O1-
ATOM   2033  H   GLU A 132      33.008  17.709  71.662  1.00  0.00           H  
ATOM   2034  HA  GLU A 132      35.709  16.761  70.782  1.00  0.00           H  
ATOM   2035  HB2 GLU A 132      36.006  18.811  71.667  1.00  0.00           H  
ATOM   2036  HB3 GLU A 132      36.316  17.898  73.075  1.00  0.00           H  
ATOM   2037  HG3 GLU A 132      34.872  19.562  73.871  1.00  0.00           H  
ATOM   2038  HG2 GLU A 132      33.795  18.187  73.625  1.00  0.00           H  
ATOM   2039  N   ARG A 133      34.161  14.766  72.320  1.00 34.41           N  
ATOM   2040  CA  ARG A 133      34.089  13.576  73.160  1.00 27.86           C  
ATOM   2041  C   ARG A 133      35.347  12.689  73.080  1.00 37.61           C  
ATOM   2042  O   ARG A 133      35.651  11.956  74.011  1.00 31.18           O  
ATOM   2043  NE  ARG A 133      31.383  11.374  69.529  1.00 29.67           N  
ATOM   2044  CZ  ARG A 133      31.371  12.170  68.467  1.00 35.72           C  
ATOM   2045  NH1 ARG A 133      31.409  13.486  68.639  1.00 26.74           N  
ATOM   2046  NH2 ARG A 133      31.312  11.655  67.238  1.00 26.10           N1+
ATOM   2047  CB  ARG A 133      32.828  12.775  72.812  1.00 30.92           C  
ATOM   2048  CG  ARG A 133      32.858  12.163  71.385  1.00 32.08           C  
ATOM   2049  CD  ARG A 133      31.439  11.852  70.908  1.00 39.10           C  
ATOM   2050  H   ARG A 133      33.407  14.917  71.664  1.00  0.00           H  
ATOM   2051  HA  ARG A 133      33.992  13.908  74.196  1.00  0.00           H  
ATOM   2052  HB2 ARG A 133      31.975  13.445  72.919  1.00  0.00           H  
ATOM   2053  HB3 ARG A 133      32.660  11.984  73.543  1.00  0.00           H  
ATOM   2054  HG3 ARG A 133      33.443  11.244  71.441  1.00  0.00           H  
ATOM   2055  HG2 ARG A 133      33.351  12.800  70.649  1.00  0.00           H  
ATOM   2056  HD3 ARG A 133      30.705  12.615  71.144  1.00  0.00           H  
ATOM   2057  HD2 ARG A 133      31.130  10.964  71.457  1.00  0.00           H  
ATOM   2058  HE  ARG A 133      31.399  10.373  69.397  1.00  0.00           H  
ATOM   2059 HH11 ARG A 133      31.407  14.109  67.844  1.00  0.00           H  
ATOM   2060 HH12 ARG A 133      31.426  13.882  69.573  1.00  0.00           H  
ATOM   2061 HH21 ARG A 133      31.301  12.261  66.430  1.00  0.00           H  
ATOM   2062 HH22 ARG A 133      31.276  10.655  67.106  1.00  0.00           H  
ATOM   2063  N   ASP A 134      36.090  12.768  71.981  1.00 31.52           N  
ATOM   2064  CA  ASP A 134      37.257  11.905  71.800  1.00 32.14           C  
ATOM   2065  C   ASP A 134      38.333  12.082  72.876  1.00 39.21           C  
ATOM   2066  O   ASP A 134      39.049  11.138  73.210  1.00 35.66           O  
ATOM   2067  OD1 ASP A 134      40.086  11.602  69.671  1.00 44.90           O  
ATOM   2068  OD2 ASP A 134      38.831   9.912  70.259  1.00 43.64           O1-
ATOM   2069  CB  ASP A 134      37.866  12.112  70.392  1.00 38.59           C  
ATOM   2070  CG  ASP A 134      39.005  11.139  70.085  1.00 41.30           C  
ATOM   2071  H   ASP A 134      35.844  13.392  71.227  1.00  0.00           H  
ATOM   2072  HA  ASP A 134      36.896  10.877  71.859  1.00  0.00           H  
ATOM   2073  HB3 ASP A 134      38.247  13.132  70.309  1.00  0.00           H  
ATOM   2074  HB2 ASP A 134      37.107  12.010  69.616  1.00  0.00           H  
ATOM   2075  N   GLY A 135      38.467  13.290  73.410  1.00 36.32           N  
ATOM   2076  CA  GLY A 135      39.438  13.515  74.472  1.00 49.28           C  
ATOM   2077  C   GLY A 135      39.196  12.598  75.662  1.00 49.48           C  
ATOM   2078  O   GLY A 135      40.108  11.960  76.192  1.00 41.67           O  
ATOM   2079  H   GLY A 135      37.872  14.055  73.122  1.00  0.00           H  
ATOM   2080  HA2 GLY A 135      39.368  14.552  74.802  1.00  0.00           H  
ATOM   2081  HA3 GLY A 135      40.450  13.369  74.089  1.00  0.00           H  
ATOM   2082  N   LEU A 136      37.944  12.529  76.084  1.00 37.82           N  
ATOM   2083  CA  LEU A 136      37.558  11.643  77.173  1.00 35.21           C  
ATOM   2084  C   LEU A 136      37.738  10.192  76.753  1.00 44.66           C  
ATOM   2085  O   LEU A 136      38.228   9.371  77.527  1.00 38.19           O  
ATOM   2086  CG  LEU A 136      35.569  11.082  78.735  1.00 65.19           C  
ATOM   2087  CD1 LEU A 136      34.583  11.907  79.555  1.00 59.19           C  
ATOM   2088  CD2 LEU A 136      34.939   9.763  78.288  1.00 69.64           C  
ATOM   2089  CB  LEU A 136      36.103  11.883  77.538  1.00 34.76           C  
ATOM   2090  H   LEU A 136      37.211  13.041  75.615  1.00  0.00           H  
ATOM   2091  HA  LEU A 136      38.186  11.846  78.043  1.00  0.00           H  
ATOM   2092  HB3 LEU A 136      35.447  11.772  76.674  1.00  0.00           H  
ATOM   2093  HB2 LEU A 136      36.034  12.943  77.788  1.00  0.00           H  
ATOM   2094  HG  LEU A 136      36.400  10.853  79.404  1.00  0.00           H  
ATOM   2095 HD11 LEU A 136      34.246  11.359  80.436  1.00  0.00           H  
ATOM   2096 HD12 LEU A 136      35.033  12.836  79.906  1.00  0.00           H  
ATOM   2097 HD13 LEU A 136      33.701  12.166  78.969  1.00  0.00           H  
ATOM   2098 HD21 LEU A 136      34.086   9.489  78.911  1.00  0.00           H  
ATOM   2099 HD22 LEU A 136      34.573   9.808  77.262  1.00  0.00           H  
ATOM   2100 HD23 LEU A 136      35.641   8.939  78.328  1.00  0.00           H  
ATOM   2101  N   ALA A 137      37.324   9.880  75.526  1.00 38.69           N  
ATOM   2102  CA  ALA A 137      37.446   8.525  75.000  1.00 32.34           C  
ATOM   2103  C   ALA A 137      38.882   8.065  75.148  1.00 36.97           C  
ATOM   2104  O   ALA A 137      39.137   6.956  75.620  1.00 29.74           O  
ATOM   2105  CB  ALA A 137      37.006   8.460  73.537  1.00 34.78           C  
ATOM   2106  H   ALA A 137      36.918  10.582  74.922  1.00  0.00           H  
ATOM   2107  HA  ALA A 137      36.799   7.875  75.593  1.00  0.00           H  
ATOM   2108  HB1 ALA A 137      36.907   7.425  73.210  1.00  0.00           H  
ATOM   2109  HB2 ALA A 137      36.036   8.940  73.396  1.00  0.00           H  
ATOM   2110  HB3 ALA A 137      37.716   8.940  72.865  1.00  0.00           H  
ATOM   2111  N   GLN A 138      39.821   8.932  74.780  1.00 35.96           N  
ATOM   2112  CA  GLN A 138      41.236   8.611  74.923  1.00 31.17           C  
ATOM   2113  C   GLN A 138      41.666   8.428  76.398  1.00 33.17           C  
ATOM   2114  O   GLN A 138      42.469   7.542  76.703  1.00 38.86           O  
ATOM   2115  CD  GLN A 138      42.777  10.936  72.185  1.00 58.65           C  
ATOM   2116  OE1 GLN A 138      43.905  11.177  72.843  1.00 57.40           O  
ATOM   2117  NE2 GLN A 138      42.450  11.561  71.174  1.00 46.19           N  
ATOM   2118  CB  GLN A 138      42.114   9.671  74.247  1.00 36.02           C  
ATOM   2119  CG  GLN A 138      41.887   9.849  72.762  1.00 36.86           C  
ATOM   2120  H   GLN A 138      39.577   9.830  74.378  1.00  0.00           H  
ATOM   2121  HA  GLN A 138      41.417   7.663  74.411  1.00  0.00           H  
ATOM   2122  HB3 GLN A 138      43.158   9.408  74.431  1.00  0.00           H  
ATOM   2123  HB2 GLN A 138      41.952  10.629  74.745  1.00  0.00           H  
ATOM   2124  HG3 GLN A 138      40.860   9.997  72.470  1.00  0.00           H  
ATOM   2125  HG2 GLN A 138      42.156   8.909  72.287  1.00  0.00           H  
ATOM   2126 HE21 GLN A 138      43.052  12.288  70.817  1.00  0.00           H  
ATOM   2127 HE22 GLN A 138      41.561  11.391  70.708  1.00  0.00           H  
ATOM   2128  N   LEU A 139      41.146   9.250  77.308  1.00 36.17           N  
ATOM   2129  CA  LEU A 139      41.479   9.070  78.735  1.00 34.36           C  
ATOM   2130  C   LEU A 139      41.047   7.699  79.249  1.00 32.95           C  
ATOM   2131  O   LEU A 139      41.830   6.977  79.867  1.00 31.09           O  
ATOM   2132  CG  LEU A 139      41.171   9.899  81.099  1.00 40.54           C  
ATOM   2133  CD1 LEU A 139      42.623  10.261  81.301  1.00 44.65           C  
ATOM   2134  CD2 LEU A 139      40.278  10.668  82.062  1.00 40.18           C  
ATOM   2135  CB  LEU A 139      40.809  10.126  79.620  1.00 41.13           C  
ATOM   2136  H   LEU A 139      40.496   9.981  77.053  1.00  0.00           H  
ATOM   2137  HA  LEU A 139      42.563   9.152  78.833  1.00  0.00           H  
ATOM   2138  HB3 LEU A 139      39.726  10.075  79.511  1.00  0.00           H  
ATOM   2139  HB2 LEU A 139      41.087  11.131  79.298  1.00  0.00           H  
ATOM   2140  HG  LEU A 139      41.039   8.876  81.444  1.00  0.00           H  
ATOM   2141 HD11 LEU A 139      42.811  10.685  82.288  1.00  0.00           H  
ATOM   2142 HD12 LEU A 139      43.219   9.357  81.188  1.00  0.00           H  
ATOM   2143 HD13 LEU A 139      42.990  10.981  80.569  1.00  0.00           H  
ATOM   2144 HD21 LEU A 139      40.715  10.758  83.056  1.00  0.00           H  
ATOM   2145 HD22 LEU A 139      40.075  11.676  81.696  1.00  0.00           H  
ATOM   2146 HD23 LEU A 139      39.318  10.164  82.182  1.00  0.00           H  
ATOM   2147  N   MET A 140      39.785   7.362  79.018  1.00 35.07           N  
ATOM   2148  CA  MET A 140      39.233   6.108  79.512  1.00 30.80           C  
ATOM   2149  C   MET A 140      40.013   4.926  78.953  1.00 35.11           C  
ATOM   2150  O   MET A 140      40.291   3.961  79.674  1.00 33.56           O  
ATOM   2151  CB  MET A 140      37.744   5.991  79.152  1.00 33.50           C  
ATOM   2152  CG  MET A 140      36.853   6.935  79.916  1.00 46.85           C  
ATOM   2153  SD  MET A 140      37.254   6.924  81.671  1.00 55.56           S  
ATOM   2154  CE  MET A 140      37.072   5.169  82.048  1.00 50.38           C  
ATOM   2155  H   MET A 140      39.170   7.981  78.505  1.00  0.00           H  
ATOM   2156  HA  MET A 140      39.418   6.058  80.583  1.00  0.00           H  
ATOM   2157  HB3 MET A 140      37.392   4.969  79.304  1.00  0.00           H  
ATOM   2158  HB2 MET A 140      37.614   6.178  78.085  1.00  0.00           H  
ATOM   2159  HG2 MET A 140      35.799   6.699  79.766  1.00  0.00           H  
ATOM   2160  HG3 MET A 140      37.027   7.952  79.575  1.00  0.00           H  
ATOM   2161  HE1 MET A 140      37.155   5.013  83.123  1.00  0.00           H  
ATOM   2162  HE2 MET A 140      36.086   4.831  81.730  1.00  0.00           H  
ATOM   2163  HE3 MET A 140      37.834   4.561  81.562  1.00  0.00           H  
ATOM   2164  N   CYS A 141      40.353   4.998  77.668  1.00 37.04           N  
ATOM   2165  CA  CYS A 141      41.116   3.933  77.018  1.00 37.48           C  
ATOM   2166  C   CYS A 141      42.451   3.662  77.690  1.00 41.88           C  
ATOM   2167  O   CYS A 141      42.782   2.514  77.992  1.00 42.20           O  
ATOM   2168  CB  CYS A 141      41.348   4.259  75.550  1.00 47.78           C  
ATOM   2169  SG  CYS A 141      39.936   3.845  74.533  1.00 48.79           S  
ATOM   2170  H   CYS A 141      40.099   5.801  77.108  1.00  0.00           H  
ATOM   2171  HA  CYS A 141      40.535   3.011  77.086  1.00  0.00           H  
ATOM   2172  HB3 CYS A 141      42.185   3.684  75.148  1.00  0.00           H  
ATOM   2173  HB2 CYS A 141      41.601   5.310  75.408  1.00  0.00           H  
ATOM   2174  HG  CYS A 141      39.169   4.858  74.950  1.00  0.00           H  
ATOM   2175  N   GLU A 142      43.216   4.724  77.920  1.00 37.20           N  
ATOM   2176  CA  GLU A 142      44.501   4.593  78.588  1.00 37.21           C  
ATOM   2177  C   GLU A 142      44.381   3.983  79.989  1.00 38.25           C  
ATOM   2178  O   GLU A 142      45.167   3.112  80.359  1.00 39.80           O  
ATOM   2179  CB  GLU A 142      45.221   5.939  78.668  1.00 37.90           C  
ATOM   2180  CG  GLU A 142      46.564   5.822  79.383  1.00 43.97           C  
ATOM   2181  CD  GLU A 142      47.385   7.089  79.317  1.00 53.91           C  
ATOM   2182  OE1 GLU A 142      46.800   8.174  79.076  1.00 43.20           O  
ATOM   2183  OE2 GLU A 142      48.617   6.991  79.517  1.00 51.43           O1-
ATOM   2184  H   GLU A 142      42.916   5.655  77.659  1.00  0.00           H  
ATOM   2185  HA  GLU A 142      45.113   3.955  77.962  1.00  0.00           H  
ATOM   2186  HB3 GLU A 142      44.588   6.669  79.176  1.00  0.00           H  
ATOM   2187  HB2 GLU A 142      45.369   6.322  77.657  1.00  0.00           H  
ATOM   2188  HG3 GLU A 142      47.151   5.014  78.944  1.00  0.00           H  
ATOM   2189  HG2 GLU A 142      46.443   5.592  80.441  1.00  0.00           H  
ATOM   2190  N   LEU A 143      43.403   4.449  80.764  1.00 34.75           N  
ATOM   2191  CA  LEU A 143      43.190   3.946  82.124  1.00 37.75           C  
ATOM   2192  C   LEU A 143      42.698   2.502  82.151  1.00 37.97           C  
ATOM   2193  O   LEU A 143      43.242   1.652  82.848  1.00 32.54           O  
ATOM   2194  CB  LEU A 143      42.153   4.817  82.838  1.00 39.80           C  
ATOM   2195  CG  LEU A 143      42.685   6.016  83.599  1.00 39.11           C  
ATOM   2196  CD1 LEU A 143      41.531   6.780  84.211  1.00 53.48           C  
ATOM   2197  CD2 LEU A 143      43.641   5.530  84.668  1.00 40.76           C  
ATOM   2198  H   LEU A 143      42.782   5.174  80.430  1.00  0.00           H  
ATOM   2199  HA  LEU A 143      44.143   3.968  82.654  1.00  0.00           H  
ATOM   2200  HB3 LEU A 143      41.589   4.220  83.559  1.00  0.00           H  
ATOM   2201  HB2 LEU A 143      41.405   5.143  82.113  1.00  0.00           H  
ATOM   2202  HG  LEU A 143      43.203   6.670  82.897  1.00  0.00           H  
ATOM   2203 HD11 LEU A 143      41.785   7.834  84.327  1.00  0.00           H  
ATOM   2204 HD12 LEU A 143      40.641   6.734  83.583  1.00  0.00           H  
ATOM   2205 HD13 LEU A 143      41.262   6.393  85.194  1.00  0.00           H  
ATOM   2206 HD21 LEU A 143      43.605   6.154  85.561  1.00  0.00           H  
ATOM   2207 HD22 LEU A 143      43.443   4.505  84.985  1.00  0.00           H  
ATOM   2208 HD23 LEU A 143      44.666   5.567  84.306  1.00  0.00           H  
ATOM   2209  N   LYS A 144      41.648   2.251  81.379  1.00 35.05           N  
ATOM   2210  CA  LYS A 144      40.870   1.025  81.479  1.00 33.10           C  
ATOM   2211  C   LYS A 144      41.646  -0.245  81.189  1.00 39.90           C  
ATOM   2212  O   LYS A 144      41.329  -1.299  81.737  1.00 32.80           O  
ATOM   2213  CB  LYS A 144      39.616   1.162  80.612  1.00 40.62           C  
ATOM   2214  CG  LYS A 144      39.395   0.140  79.536  1.00 42.98           C  
ATOM   2215  CD  LYS A 144      38.274   0.653  78.630  1.00 42.01           C  
ATOM   2216  CE  LYS A 144      37.458  -0.464  78.011  1.00 66.82           C  
ATOM   2217  NZ  LYS A 144      36.463   0.088  77.050  1.00 43.54           N1+
ATOM   2218  H   LYS A 144      41.265   2.980  80.788  1.00  0.00           H  
ATOM   2219  HA  LYS A 144      40.548   0.952  82.521  1.00  0.00           H  
ATOM   2220  HB2 LYS A 144      39.308   2.150  80.349  1.00  0.00           H  
ATOM   2221  HB3 LYS A 144      38.806   0.945  81.311  1.00  0.00           H  
ATOM   2222  HG3 LYS A 144      39.113  -0.808  79.983  1.00  0.00           H  
ATOM   2223  HG2 LYS A 144      40.279  -0.023  78.918  1.00  0.00           H  
ATOM   2224  HD3 LYS A 144      38.717   1.259  77.838  1.00  0.00           H  
ATOM   2225  HD2 LYS A 144      37.596   1.318  79.168  1.00  0.00           H  
ATOM   2226  HE3 LYS A 144      36.937  -1.032  78.783  1.00  0.00           H  
ATOM   2227  HE2 LYS A 144      38.109  -1.160  77.479  1.00  0.00           H  
ATOM   2228  HZ1 LYS A 144      36.943   0.589  76.316  1.00  0.00           H  
ATOM   2229  HZ2 LYS A 144      35.929  -0.668  76.646  1.00  0.00           H  
ATOM   2230  HZ3 LYS A 144      35.839   0.717  77.535  1.00  0.00           H  
ATOM   2231  N   MET A 145      42.671  -0.138  80.349  1.00 36.65           N  
ATOM   2232  CA  MET A 145      43.502  -1.288  79.995  1.00 39.77           C  
ATOM   2233  C   MET A 145      44.289  -1.834  81.187  1.00 37.32           C  
ATOM   2234  O   MET A 145      44.785  -2.960  81.142  1.00 36.23           O  
ATOM   2235  CB  MET A 145      44.502  -0.897  78.917  1.00 42.46           C  
ATOM   2236  CG  MET A 145      45.821  -0.369  79.503  1.00 45.63           C  
ATOM   2237  SD  MET A 145      47.080   0.166  78.300  1.00 65.99           S  
ATOM   2238  CE  MET A 145      46.455   1.781  77.890  1.00 27.93           C  
ATOM   2239  H   MET A 145      42.899   0.751  79.926  1.00  0.00           H  
ATOM   2240  HA  MET A 145      42.850  -2.072  79.607  1.00  0.00           H  
ATOM   2241  HB2 MET A 145      44.066  -0.172  78.229  1.00  0.00           H  
ATOM   2242  HB3 MET A 145      44.728  -1.776  78.312  1.00  0.00           H  
ATOM   2243  HG3 MET A 145      46.384  -1.133  80.040  1.00  0.00           H  
ATOM   2244  HG2 MET A 145      45.641   0.458  80.190  1.00  0.00           H  
ATOM   2245  HE1 MET A 145      46.834   2.091  76.917  1.00  0.00           H  
ATOM   2246  HE2 MET A 145      45.367   1.767  77.849  1.00  0.00           H  
ATOM   2247  HE3 MET A 145      46.804   2.500  78.627  1.00  0.00           H  
ATOM   2248  N   HIS A 146      44.440  -1.025  82.231  1.00 36.53           N  
ATOM   2249  CA  HIS A 146      45.224  -1.428  83.392  1.00 37.59           C  
ATOM   2250  C   HIS A 146      44.381  -2.097  84.461  1.00 40.02           C  
ATOM   2251  O   HIS A 146      44.901  -2.457  85.516  1.00 33.19           O  
ATOM   2252  NE2 HIS A 146      48.594   0.760  81.736  1.00 34.48           N  
ATOM   2253  CB  HIS A 146      45.942  -0.220  84.006  1.00 36.03           C  
ATOM   2254  CG  HIS A 146      46.851   0.489  83.049  1.00 35.48           C  
ATOM   2255  ND1 HIS A 146      46.789   1.729  82.512  1.00 37.65           N  
ATOM   2256  CD2 HIS A 146      47.990  -0.094  82.540  1.00 39.49           C  
ATOM   2257  CE1 HIS A 146      47.891   1.879  81.708  1.00 34.17           C  
ATOM   2258  H   HIS A 146      44.032  -0.099  82.240  1.00  0.00           H  
ATOM   2259  HA  HIS A 146      45.997  -2.143  83.108  1.00  0.00           H  
ATOM   2260  HB2 HIS A 146      46.534  -0.530  84.866  1.00  0.00           H  
ATOM   2261  HB3 HIS A 146      45.218   0.504  84.382  1.00  0.00           H  
ATOM   2262  HD1 HIS A 146      46.058   2.411  82.651  1.00  0.00           H  
ATOM   2263  HD2 HIS A 146      48.591  -0.756  83.091  1.00  0.00           H  
ATOM   2264  HE1 HIS A 146      48.128   2.757  81.125  1.00  0.00           H  
ATOM   2265  N   PHE A 147      43.085  -2.252  84.201  1.00 32.07           N  
ATOM   2266  CA  PHE A 147      42.183  -2.778  85.229  1.00 36.99           C  
ATOM   2267  C   PHE A 147      41.446  -4.011  84.753  1.00 38.57           C  
ATOM   2268  O   PHE A 147      41.261  -4.210  83.545  1.00 32.74           O  
ATOM   2269  CB  PHE A 147      41.187  -1.697  85.670  1.00 39.49           C  
ATOM   2270  CG  PHE A 147      41.826  -0.562  86.403  1.00 39.54           C  
ATOM   2271  CD1 PHE A 147      42.500   0.429  85.710  1.00 29.89           C  
ATOM   2272  CD2 PHE A 147      41.762  -0.482  87.790  1.00 36.65           C  
ATOM   2273  CE1 PHE A 147      43.104   1.482  86.376  1.00 35.26           C  
ATOM   2274  CE2 PHE A 147      42.368   0.576  88.470  1.00 38.82           C  
ATOM   2275  CZ  PHE A 147      43.036   1.562  87.754  1.00 35.53           C  
ATOM   2276  H   PHE A 147      42.681  -1.973  83.317  1.00  0.00           H  
ATOM   2277  HA  PHE A 147      42.719  -3.094  86.124  1.00  0.00           H  
ATOM   2278  HB3 PHE A 147      40.411  -2.128  86.305  1.00  0.00           H  
ATOM   2279  HB2 PHE A 147      40.665  -1.295  84.799  1.00  0.00           H  
ATOM   2280  HD1 PHE A 147      42.540   0.363  84.640  1.00  0.00           H  
ATOM   2281  HD2 PHE A 147      41.242  -1.244  88.350  1.00  0.00           H  
ATOM   2282  HE1 PHE A 147      43.620   2.243  85.810  1.00  0.00           H  
ATOM   2283  HE2 PHE A 147      42.323   0.625  89.546  1.00  0.00           H  
ATOM   2284  HZ  PHE A 147      43.518   2.373  88.277  1.00  0.00           H  
ATOM   2285  N   ASP A 148      41.033  -4.849  85.695  1.00 29.41           N  
ATOM   2286  CA  ASP A 148      40.293  -6.072  85.344  1.00 31.23           C  
ATOM   2287  C   ASP A 148      38.862  -5.765  84.901  1.00 39.41           C  
ATOM   2288  O   ASP A 148      38.322  -6.433  84.024  1.00 34.58           O  
ATOM   2289  CG  ASP A 148      41.674  -7.619  86.808  1.00 41.47           C  
ATOM   2290  OD1 ASP A 148      42.226  -7.293  87.883  1.00 37.78           O  
ATOM   2291  OD2 ASP A 148      42.214  -8.356  85.960  1.00 41.81           O1-
ATOM   2292  CB  ASP A 148      40.288  -7.073  86.507  1.00 33.06           C  
ATOM   2293  H   ASP A 148      41.203  -4.672  86.676  1.00  0.00           H  
ATOM   2294  HA  ASP A 148      40.785  -6.551  84.495  1.00  0.00           H  
ATOM   2295  HB3 ASP A 148      39.649  -7.928  86.281  1.00  0.00           H  
ATOM   2296  HB2 ASP A 148      39.859  -6.661  87.415  1.00  0.00           H  
ATOM   2297  N   PHE A 149      38.258  -4.751  85.509  1.00 31.26           N  
ATOM   2298  CA  PHE A 149      36.883  -4.362  85.199  1.00 33.58           C  
ATOM   2299  C   PHE A 149      36.716  -2.852  85.236  1.00 36.29           C  
ATOM   2300  O   PHE A 149      37.377  -2.158  86.000  1.00 32.89           O  
ATOM   2301  CB  PHE A 149      35.899  -4.974  86.210  1.00 34.39           C  
ATOM   2302  CG  PHE A 149      36.000  -6.471  86.337  1.00 38.92           C  
ATOM   2303  CD1 PHE A 149      35.295  -7.301  85.480  1.00 42.55           C  
ATOM   2304  CD2 PHE A 149      36.783  -7.048  87.330  1.00 39.87           C  
ATOM   2305  CE1 PHE A 149      35.381  -8.677  85.591  1.00 43.58           C  
ATOM   2306  CE2 PHE A 149      36.868  -8.425  87.452  1.00 38.68           C  
ATOM   2307  CZ  PHE A 149      36.166  -9.245  86.574  1.00 34.40           C  
ATOM   2308  H   PHE A 149      38.734  -4.228  86.231  1.00  0.00           H  
ATOM   2309  HA  PHE A 149      36.608  -4.695  84.196  1.00  0.00           H  
ATOM   2310  HB2 PHE A 149      34.873  -4.719  85.938  1.00  0.00           H  
ATOM   2311  HB3 PHE A 149      36.058  -4.540  87.197  1.00  0.00           H  
ATOM   2312  HD1 PHE A 149      34.675  -6.872  84.706  1.00  0.00           H  
ATOM   2313  HD2 PHE A 149      37.338  -6.422  88.014  1.00  0.00           H  
ATOM   2314  HE1 PHE A 149      34.829  -9.308  84.910  1.00  0.00           H  
ATOM   2315  HE2 PHE A 149      37.478  -8.867  88.222  1.00  0.00           H  
ATOM   2316  HZ  PHE A 149      36.230 -10.319  86.666  1.00  0.00           H  
ATOM   2317  N   LEU A 150      35.809  -2.358  84.410  1.00 30.03           N  
ATOM   2318  CA  LEU A 150      35.353  -0.983  84.465  1.00 31.70           C  
ATOM   2319  C   LEU A 150      33.839  -1.035  84.551  1.00 35.84           C  
ATOM   2320  O   LEU A 150      33.184  -1.601  83.688  1.00 35.14           O  
ATOM   2321  CB  LEU A 150      35.773  -0.209  83.199  1.00 32.39           C  
ATOM   2322  CG  LEU A 150      35.075   1.126  82.900  1.00 42.12           C  
ATOM   2323  CD1 LEU A 150      35.393   2.228  83.937  1.00 31.83           C  
ATOM   2324  CD2 LEU A 150      35.403   1.616  81.484  1.00 40.87           C  
ATOM   2325  H   LEU A 150      35.296  -2.970  83.791  1.00  0.00           H  
ATOM   2326  HA  LEU A 150      35.741  -0.453  85.336  1.00  0.00           H  
ATOM   2327  HB3 LEU A 150      35.597  -0.864  82.344  1.00  0.00           H  
ATOM   2328  HB2 LEU A 150      36.853  -0.055  83.223  1.00  0.00           H  
ATOM   2329  HG  LEU A 150      34.000   0.970  82.902  1.00  0.00           H  
ATOM   2330 HD11 LEU A 150      35.020   3.200  83.613  1.00  0.00           H  
ATOM   2331 HD12 LEU A 150      34.923   2.009  84.897  1.00  0.00           H  
ATOM   2332 HD13 LEU A 150      36.467   2.321  84.099  1.00  0.00           H  
ATOM   2333 HD21 LEU A 150      35.818   2.621  81.472  1.00  0.00           H  
ATOM   2334 HD22 LEU A 150      36.130   0.971  80.991  1.00  0.00           H  
ATOM   2335 HD23 LEU A 150      34.511   1.620  80.858  1.00  0.00           H  
ATOM   2336  N   ILE A 151      33.279  -0.467  85.607  1.00 29.10           N  
ATOM   2337  CA  ILE A 151      31.843  -0.442  85.768  1.00 31.85           C  
ATOM   2338  C   ILE A 151      31.408   1.012  85.656  1.00 38.01           C  
ATOM   2339  O   ILE A 151      31.805   1.829  86.474  1.00 31.88           O  
ATOM   2340  CG1 ILE A 151      31.899  -2.484  87.247  1.00 34.26           C  
ATOM   2341  CG2 ILE A 151      29.936  -0.924  87.348  1.00 32.19           C  
ATOM   2342  CD1 ILE A 151      31.599  -3.144  88.570  1.00 40.25           C  
ATOM   2343  CB  ILE A 151      31.436  -1.027  87.141  1.00 33.00           C  
ATOM   2344  H   ILE A 151      33.839  -0.014  86.321  1.00  0.00           H  
ATOM   2345  HA  ILE A 151      31.316  -1.030  85.021  1.00  0.00           H  
ATOM   2346  HB  ILE A 151      31.929  -0.461  87.933  1.00  0.00           H  
ATOM   2347 HG13 ILE A 151      32.975  -2.556  87.083  1.00  0.00           H  
ATOM   2348 HG12 ILE A 151      31.440  -3.069  86.449  1.00  0.00           H  
ATOM   2349 HG21 ILE A 151      29.624  -1.366  88.294  1.00  0.00           H  
ATOM   2350 HG22 ILE A 151      29.582   0.107  87.378  1.00  0.00           H  
ATOM   2351 HG23 ILE A 151      29.391  -1.437  86.556  1.00  0.00           H  
ATOM   2352 HD11 ILE A 151      32.410  -3.809  88.871  1.00  0.00           H  
ATOM   2353 HD12 ILE A 151      31.457  -2.412  89.364  1.00  0.00           H  
ATOM   2354 HD13 ILE A 151      30.691  -3.743  88.512  1.00  0.00           H  
ATOM   2355  N   GLU A 152      30.603   1.332  84.647  1.00 29.31           N  
ATOM   2356  CA  GLU A 152      30.133   2.700  84.446  1.00 33.91           C  
ATOM   2357  C   GLU A 152      28.646   2.804  84.709  1.00 36.13           C  
ATOM   2358  O   GLU A 152      27.854   2.057  84.141  1.00 28.85           O  
ATOM   2359  CB  GLU A 152      30.396   3.160  83.004  1.00 35.50           C  
ATOM   2360  CG  GLU A 152      31.869   3.316  82.659  1.00 44.07           C  
ATOM   2361  CD  GLU A 152      32.089   3.698  81.191  1.00 62.24           C  
ATOM   2362  OE1 GLU A 152      33.251   3.919  80.792  1.00 62.91           O  
ATOM   2363  OE2 GLU A 152      31.097   3.786  80.437  1.00 53.31           O1-
ATOM   2364  H   GLU A 152      30.287   0.629  83.988  1.00  0.00           H  
ATOM   2365  HA  GLU A 152      30.644   3.410  85.097  1.00  0.00           H  
ATOM   2366  HB3 GLU A 152      29.877   4.101  82.813  1.00  0.00           H  
ATOM   2367  HB2 GLU A 152      29.945   2.435  82.322  1.00  0.00           H  
ATOM   2368  HG3 GLU A 152      32.382   2.376  82.837  1.00  0.00           H  
ATOM   2369  HG2 GLU A 152      32.343   4.058  83.297  1.00  0.00           H  
ATOM   2370  N   SER A 153      28.266   3.767  85.537  1.00 30.62           N  
ATOM   2371  CA  SER A 153      26.867   3.960  85.876  1.00 29.16           C  
ATOM   2372  C   SER A 153      25.961   3.993  84.645  1.00 31.08           C  
ATOM   2373  O   SER A 153      24.914   3.366  84.646  1.00 32.97           O  
ATOM   2374  CB  SER A 153      26.696   5.239  86.682  1.00 29.43           C  
ATOM   2375  OG  SER A 153      27.090   6.370  85.917  1.00 29.24           O  
ATOM   2376  H   SER A 153      28.943   4.374  85.983  1.00  0.00           H  
ATOM   2377  HA  SER A 153      26.570   3.116  86.500  1.00  0.00           H  
ATOM   2378  HB2 SER A 153      27.265   5.176  87.608  1.00  0.00           H  
ATOM   2379  HB3 SER A 153      25.662   5.413  86.968  1.00  0.00           H  
ATOM   2380  HG  SER A 153      26.343   6.619  85.358  1.00  0.00           H  
ATOM   2381  N   CYS A 154      26.370   4.701  83.588  1.00 25.03           N  
ATOM   2382  CA  CYS A 154      25.475   4.920  82.452  1.00 25.19           C  
ATOM   2383  C   CYS A 154      25.254   3.653  81.616  1.00 29.49           C  
ATOM   2384  O   CYS A 154      24.296   3.580  80.846  1.00 34.67           O  
ATOM   2385  SG  CYS A 154      27.704   5.860  81.009  1.00 36.84           S  
ATOM   2386  CB  CYS A 154      25.977   6.081  81.568  1.00 27.15           C  
ATOM   2387  H   CYS A 154      27.251   5.197  83.597  1.00  0.00           H  
ATOM   2388  HA  CYS A 154      24.504   5.209  82.839  1.00  0.00           H  
ATOM   2389  HB2 CYS A 154      25.900   7.020  82.114  1.00  0.00           H  
ATOM   2390  HB3 CYS A 154      25.339   6.191  80.693  1.00  0.00           H  
ATOM   2391  HG  CYS A 154      27.782   7.000  80.315  1.00  0.00           H  
ATOM   2392  N   GLN A 155      26.135   2.667  81.772  1.00 30.07           N  
ATOM   2393  CA  GLN A 155      25.959   1.382  81.111  1.00 36.62           C  
ATOM   2394  C   GLN A 155      25.128   0.383  81.939  1.00 44.52           C  
ATOM   2395  O   GLN A 155      24.344  -0.396  81.388  1.00 38.81           O  
ATOM   2396  CB  GLN A 155      27.317   0.787  80.732  1.00 39.01           C  
ATOM   2397  CG  GLN A 155      27.982   1.503  79.558  1.00 51.60           C  
ATOM   2398  CD  GLN A 155      27.060   1.616  78.343  1.00 52.42           C  
ATOM   2399  OE1 GLN A 155      26.228   0.742  78.094  1.00 54.22           O  
ATOM   2400  NE2 GLN A 155      27.210   2.695  77.582  1.00 49.71           N  
ATOM   2401  H   GLN A 155      26.907   2.758  82.418  1.00  0.00           H  
ATOM   2402  HA  GLN A 155      25.341   1.512  80.229  1.00  0.00           H  
ATOM   2403  HB3 GLN A 155      27.200  -0.266  80.469  1.00  0.00           H  
ATOM   2404  HB2 GLN A 155      27.987   0.803  81.593  1.00  0.00           H  
ATOM   2405  HG2 GLN A 155      28.891   0.977  79.267  1.00  0.00           H  
ATOM   2406  HG3 GLN A 155      28.290   2.502  79.872  1.00  0.00           H  
ATOM   2407 HE21 GLN A 155      26.626   2.825  76.769  1.00  0.00           H  
ATOM   2408 HE22 GLN A 155      27.902   3.392  77.816  1.00  0.00           H  
ATOM   2409  N   VAL A 156      25.282   0.414  83.261  1.00 35.15           N  
ATOM   2410  CA  VAL A 156      24.533  -0.507  84.125  1.00 29.47           C  
ATOM   2411  C   VAL A 156      23.188   0.040  84.623  1.00 38.81           C  
ATOM   2412  O   VAL A 156      22.405  -0.696  85.235  1.00 39.53           O  
ATOM   2413  CG2 VAL A 156      25.751   0.148  86.270  1.00 34.18           C  
ATOM   2414  CB  VAL A 156      25.389  -1.006  85.321  1.00 37.72           C  
ATOM   2415  CG1 VAL A 156      26.647  -1.681  84.814  1.00 40.54           C  
ATOM   2416  H   VAL A 156      25.928   1.057  83.700  1.00  0.00           H  
ATOM   2417  HA  VAL A 156      24.277  -1.412  83.571  1.00  0.00           H  
ATOM   2418  HB  VAL A 156      24.823  -1.752  85.876  1.00  0.00           H  
ATOM   2419 HG11 VAL A 156      27.213  -2.109  85.641  1.00  0.00           H  
ATOM   2420 HG12 VAL A 156      26.412  -2.495  84.127  1.00  0.00           H  
ATOM   2421 HG13 VAL A 156      27.310  -0.986  84.297  1.00  0.00           H  
ATOM   2422 HG21 VAL A 156      26.355  -0.210  87.104  1.00  0.00           H  
ATOM   2423 HG22 VAL A 156      26.324   0.919  85.766  1.00  0.00           H  
ATOM   2424 HG23 VAL A 156      24.871   0.623  86.697  1.00  0.00           H  
ATOM   2425  N   GLY A 157      22.919   1.319  84.366  1.00 32.40           N  
ATOM   2426  CA  GLY A 157      21.652   1.933  84.741  1.00 32.48           C  
ATOM   2427  C   GLY A 157      21.476   2.113  86.243  1.00 38.05           C  
ATOM   2428  O   GLY A 157      20.352   2.159  86.754  1.00 30.94           O  
ATOM   2429  H   GLY A 157      23.600   1.897  83.892  1.00  0.00           H  
ATOM   2430  HA2 GLY A 157      20.815   1.368  84.328  1.00  0.00           H  
ATOM   2431  HA3 GLY A 157      21.612   2.918  84.310  1.00  0.00           H  
ATOM   2432  N   MET A 158      22.598   2.198  86.953  1.00 33.84           N  
ATOM   2433  CA  MET A 158      22.600   2.345  88.403  1.00 38.60           C  
ATOM   2434  C   MET A 158      23.624   3.391  88.772  1.00 36.10           C  
ATOM   2435  O   MET A 158      24.590   3.589  88.040  1.00 32.56           O  
ATOM   2436  CB  MET A 158      23.010   1.041  89.077  1.00 34.97           C  
ATOM   2437  CG  MET A 158      22.060  -0.111  88.869  1.00 41.06           C  
ATOM   2438  SD  MET A 158      22.650  -1.587  89.730  1.00 41.74           S  
ATOM   2439  CE  MET A 158      23.834  -2.240  88.579  1.00 35.27           C  
ATOM   2440  H   MET A 158      23.498   2.184  86.493  1.00  0.00           H  
ATOM   2441  HA  MET A 158      21.631   2.672  88.788  1.00  0.00           H  
ATOM   2442  HB3 MET A 158      23.074   1.211  90.153  1.00  0.00           H  
ATOM   2443  HB2 MET A 158      24.013   0.748  88.768  1.00  0.00           H  
ATOM   2444  HG3 MET A 158      21.959  -0.349  87.812  1.00  0.00           H  
ATOM   2445  HG2 MET A 158      21.064   0.151  89.213  1.00  0.00           H  
ATOM   2446  HE1 MET A 158      24.118  -3.244  88.878  1.00  0.00           H  
ATOM   2447  HE2 MET A 158      23.393  -2.302  87.585  1.00  0.00           H  
ATOM   2448  HE3 MET A 158      24.725  -1.615  88.538  1.00  0.00           H  
ATOM   2449  N   VAL A 159      23.459   4.026  89.927  1.00 30.76           N  
ATOM   2450  CA  VAL A 159      24.407   5.069  90.295  1.00 36.83           C  
ATOM   2451  C   VAL A 159      24.821   4.977  91.759  1.00 37.32           C  
ATOM   2452  O   VAL A 159      24.019   4.639  92.622  1.00 31.58           O  
ATOM   2453  CG2 VAL A 159      24.848   7.539  90.122  1.00 52.09           C  
ATOM   2454  CB  VAL A 159      23.798   6.459  90.022  1.00 39.60           C  
ATOM   2455  CG1 VAL A 159      22.645   6.732  90.989  1.00 31.68           C  
ATOM   2456  H   VAL A 159      22.674   3.847  90.542  1.00  0.00           H  
ATOM   2457  HA  VAL A 159      25.341   5.000  89.733  1.00  0.00           H  
ATOM   2458  HB  VAL A 159      23.389   6.482  89.010  1.00  0.00           H  
ATOM   2459 HG11 VAL A 159      22.174   7.681  90.735  1.00  0.00           H  
ATOM   2460 HG12 VAL A 159      21.873   5.987  90.862  1.00  0.00           H  
ATOM   2461 HG13 VAL A 159      22.922   6.813  92.039  1.00  0.00           H  
ATOM   2462 HG21 VAL A 159      24.404   8.528  90.231  1.00  0.00           H  
ATOM   2463 HG22 VAL A 159      25.495   7.372  90.932  1.00  0.00           H  
ATOM   2464 HG23 VAL A 159      25.420   7.560  89.196  1.00  0.00           H  
ATOM   2465  N   LYS A 160      26.078   5.282  92.041  1.00 29.17           N  
ATOM   2466  CA  LYS A 160      26.459   5.534  93.432  1.00 40.30           C  
ATOM   2467  C   LYS A 160      25.672   6.755  93.886  1.00 31.56           C  
ATOM   2468  O   LYS A 160      25.517   7.700  93.119  1.00 34.87           O  
ATOM   2469  CB  LYS A 160      27.951   5.821  93.537  1.00 32.27           C  
ATOM   2470  CG  LYS A 160      28.824   4.626  93.267  1.00 36.89           C  
ATOM   2471  CD  LYS A 160      30.118   5.038  92.567  1.00 43.67           C  
ATOM   2472  CE  LYS A 160      30.947   5.950  93.428  1.00 44.47           C  
ATOM   2473  NZ  LYS A 160      32.271   6.315  92.810  1.00 37.90           N1+
ATOM   2474  H   LYS A 160      26.731   5.550  91.316  1.00  0.00           H  
ATOM   2475  HA  LYS A 160      26.222   4.636  94.004  1.00  0.00           H  
ATOM   2476  HB3 LYS A 160      28.188   6.187  94.537  1.00  0.00           H  
ATOM   2477  HB2 LYS A 160      28.200   6.637  92.861  1.00  0.00           H  
ATOM   2478  HG3 LYS A 160      28.311   3.911  92.625  1.00  0.00           H  
ATOM   2479  HG2 LYS A 160      29.050   4.089  94.186  1.00  0.00           H  
ATOM   2480  HD2 LYS A 160      29.898   5.514  91.610  1.00  0.00           H  
ATOM   2481  HD3 LYS A 160      30.695   4.142  92.336  1.00  0.00           H  
ATOM   2482  HE3 LYS A 160      31.149   5.459  94.380  1.00  0.00           H  
ATOM   2483  HE2 LYS A 160      30.423   6.879  93.646  1.00  0.00           H  
ATOM   2484  HZ1 LYS A 160      32.799   6.843  93.497  1.00  0.00           H  
ATOM   2485  HZ2 LYS A 160      32.784   5.480  92.568  1.00  0.00           H  
ATOM   2486  HZ3 LYS A 160      32.126   6.880  91.983  1.00  0.00           H  
ATOM   2487  N   PRO A 161      25.187   6.756  95.135  1.00 35.34           N  
ATOM   2488  CA  PRO A 161      25.394   5.758  96.188  1.00 29.44           C  
ATOM   2489  C   PRO A 161      24.250   4.751  96.349  1.00 43.76           C  
ATOM   2490  O   PRO A 161      24.015   4.324  97.475  1.00 40.03           O  
ATOM   2491  CB  PRO A 161      25.438   6.634  97.441  1.00 36.98           C  
ATOM   2492  CG  PRO A 161      24.361   7.641  97.174  1.00 34.20           C  
ATOM   2493  CD  PRO A 161      24.422   7.907  95.647  1.00 37.04           C  
ATOM   2494  HA  PRO A 161      26.327   5.234  96.076  1.00  0.00           H  
ATOM   2495  HB3 PRO A 161      26.394   7.148  97.487  1.00  0.00           H  
ATOM   2496  HB2 PRO A 161      25.325   6.130  98.401  1.00  0.00           H  
ATOM   2497  HG3 PRO A 161      24.483   8.551  97.763  1.00  0.00           H  
ATOM   2498  HG2 PRO A 161      23.388   7.221  97.433  1.00  0.00           H  
ATOM   2499  HD2 PRO A 161      23.430   7.976  95.200  1.00  0.00           H  
ATOM   2500  HD3 PRO A 161      24.962   8.833  95.447  1.00  0.00           H  
ATOM   2501  N   GLU A 162      23.558   4.375  95.275  1.00 39.75           N  
ATOM   2502  CA  GLU A 162      22.499   3.371  95.387  1.00 39.01           C  
ATOM   2503  C   GLU A 162      23.098   2.030  95.777  1.00 31.65           C  
ATOM   2504  O   GLU A 162      24.096   1.588  95.198  1.00 37.45           O  
ATOM   2505  CG  GLU A 162      20.942   4.481  93.679  1.00 34.87           C  
ATOM   2506  CD  GLU A 162      20.390   4.412  92.246  1.00 52.76           C  
ATOM   2507  OE1 GLU A 162      19.507   5.242  91.927  1.00 41.68           O  
ATOM   2508  OE2 GLU A 162      20.835   3.547  91.444  1.00 39.01           O1-
ATOM   2509  CB  GLU A 162      21.694   3.230  94.082  1.00 37.34           C  
ATOM   2510  H   GLU A 162      23.776   4.714  94.345  1.00  0.00           H  
ATOM   2511  HA  GLU A 162      21.800   3.784  96.106  1.00  0.00           H  
ATOM   2512  HB3 GLU A 162      20.964   2.428  94.202  1.00  0.00           H  
ATOM   2513  HB2 GLU A 162      22.363   2.889  93.292  1.00  0.00           H  
ATOM   2514  HG3 GLU A 162      21.592   5.355  93.729  1.00  0.00           H  
ATOM   2515  HG2 GLU A 162      20.121   4.665  94.373  1.00  0.00           H  
ATOM   2516  N   PRO A 163      22.490   1.366  96.770  1.00 39.78           N  
ATOM   2517  CA  PRO A 163      23.057   0.129  97.313  1.00 35.45           C  
ATOM   2518  C   PRO A 163      23.235  -0.962  96.259  1.00 36.94           C  
ATOM   2519  O   PRO A 163      24.161  -1.765  96.371  1.00 39.76           O  
ATOM   2520  CD  PRO A 163      21.363   1.869  97.582  1.00 46.84           C  
ATOM   2521  CB  PRO A 163      22.027  -0.289  98.366  1.00 43.69           C  
ATOM   2522  CG  PRO A 163      21.417   1.002  98.813  1.00 54.03           C  
ATOM   2523  HA  PRO A 163      24.005   0.360  97.801  1.00  0.00           H  
ATOM   2524  HB3 PRO A 163      22.474  -0.842  99.192  1.00  0.00           H  
ATOM   2525  HB2 PRO A 163      21.249  -0.919  97.930  1.00  0.00           H  
ATOM   2526  HG3 PRO A 163      22.083   1.465  99.543  1.00  0.00           H  
ATOM   2527  HG2 PRO A 163      20.445   0.876  99.291  1.00  0.00           H  
ATOM   2528  HD2 PRO A 163      20.430   1.731  97.034  1.00  0.00           H  
ATOM   2529  HD3 PRO A 163      21.446   2.906  97.907  1.00  0.00           H  
ATOM   2530  N   GLN A 164      22.370  -0.980  95.247  1.00 31.67           N  
ATOM   2531  CA  GLN A 164      22.397  -2.021  94.229  1.00 36.11           C  
ATOM   2532  C   GLN A 164      23.691  -2.036  93.419  1.00 42.35           C  
ATOM   2533  O   GLN A 164      24.139  -3.102  92.989  1.00 35.83           O  
ATOM   2534  CB  GLN A 164      21.200  -1.883  93.272  1.00 40.64           C  
ATOM   2535  CG  GLN A 164      21.180  -0.555  92.517  1.00 46.56           C  
ATOM   2536  CD  GLN A 164      19.928  -0.358  91.680  1.00 62.59           C  
ATOM   2537  OE1 GLN A 164      19.243  -1.322  91.329  1.00 59.45           O  
ATOM   2538  NE2 GLN A 164      19.626   0.898  91.347  1.00 58.97           N  
ATOM   2539  H   GLN A 164      21.628  -0.298  95.191  1.00  0.00           H  
ATOM   2540  HA  GLN A 164      22.312  -2.985  94.734  1.00  0.00           H  
ATOM   2541  HB2 GLN A 164      20.277  -2.001  93.842  1.00  0.00           H  
ATOM   2542  HB3 GLN A 164      21.215  -2.707  92.556  1.00  0.00           H  
ATOM   2543  HG3 GLN A 164      22.064  -0.360  91.926  1.00  0.00           H  
ATOM   2544  HG2 GLN A 164      21.175   0.250  93.252  1.00  0.00           H  
ATOM   2545 HE21 GLN A 164      18.804   1.080  90.790  1.00  0.00           H  
ATOM   2546 HE22 GLN A 164      20.216   1.679  91.616  1.00  0.00           H  
ATOM   2547  N   ILE A 165      24.294  -0.872  93.191  1.00 32.26           N  
ATOM   2548  CA  ILE A 165      25.509  -0.861  92.368  1.00 32.70           C  
ATOM   2549  C   ILE A 165      26.662  -1.506  93.132  1.00 30.66           C  
ATOM   2550  O   ILE A 165      27.532  -2.141  92.535  1.00 30.66           O  
ATOM   2551  CD1 ILE A 165      27.042   1.712  89.844  1.00 42.15           C  
ATOM   2552  CB  ILE A 165      25.877   0.565  91.796  1.00 31.94           C  
ATOM   2553  CG1 ILE A 165      26.847   0.430  90.618  1.00 32.86           C  
ATOM   2554  CG2 ILE A 165      26.467   1.479  92.871  1.00 31.39           C  
ATOM   2555  H   ILE A 165      23.943   0.003  93.557  1.00  0.00           H  
ATOM   2556  HA  ILE A 165      25.316  -1.490  91.496  1.00  0.00           H  
ATOM   2557  HB  ILE A 165      24.953   1.021  91.441  1.00  0.00           H  
ATOM   2558 HG13 ILE A 165      26.480  -0.325  89.922  1.00  0.00           H  
ATOM   2559 HG12 ILE A 165      27.818   0.072  90.960  1.00  0.00           H  
ATOM   2560 HG21 ILE A 165      26.428   2.520  92.558  1.00  0.00           H  
ATOM   2561 HG22 ILE A 165      25.940   1.405  93.808  1.00  0.00           H  
ATOM   2562 HG23 ILE A 165      27.510   1.240  93.081  1.00  0.00           H  
ATOM   2563 HD11 ILE A 165      27.611   1.536  88.930  1.00  0.00           H  
ATOM   2564 HD12 ILE A 165      26.084   2.137  89.555  1.00  0.00           H  
ATOM   2565 HD13 ILE A 165      27.571   2.465  90.428  1.00  0.00           H  
ATOM   2566  N   TYR A 166      26.657  -1.368  94.460  1.00 35.45           N  
ATOM   2567  CA  TYR A 166      27.698  -1.980  95.287  1.00 29.12           C  
ATOM   2568  C   TYR A 166      27.592  -3.501  95.302  1.00 37.98           C  
ATOM   2569  O   TYR A 166      28.616  -4.203  95.282  1.00 36.98           O  
ATOM   2570  CZ  TYR A 166      28.189   2.859  96.674  1.00 33.03           C  
ATOM   2571  OH  TYR A 166      28.350   4.229  96.651  1.00 30.68           O  
ATOM   2572  CB  TYR A 166      27.684  -1.399  96.715  1.00 33.37           C  
ATOM   2573  CG  TYR A 166      27.858   0.091  96.724  1.00 30.89           C  
ATOM   2574  CD1 TYR A 166      26.769   0.943  96.568  1.00 31.66           C  
ATOM   2575  CD2 TYR A 166      29.119   0.661  96.851  1.00 32.12           C  
ATOM   2576  CE1 TYR A 166      26.925   2.315  96.542  1.00 31.66           C  
ATOM   2577  CE2 TYR A 166      29.285   2.035  96.826  1.00 33.35           C  
ATOM   2578  H   TYR A 166      25.923  -0.856  94.928  1.00  0.00           H  
ATOM   2579  HA  TYR A 166      28.667  -1.729  94.851  1.00  0.00           H  
ATOM   2580  HB2 TYR A 166      28.476  -1.853  97.313  1.00  0.00           H  
ATOM   2581  HB3 TYR A 166      26.749  -1.645  97.220  1.00  0.00           H  
ATOM   2582  HD1 TYR A 166      25.792   0.507  96.475  1.00  0.00           H  
ATOM   2583  HD2 TYR A 166      29.987   0.028  96.968  1.00  0.00           H  
ATOM   2584  HE1 TYR A 166      26.066   2.941  96.415  1.00  0.00           H  
ATOM   2585  HE2 TYR A 166      30.272   2.458  96.934  1.00  0.00           H  
ATOM   2586  HH  TYR A 166      29.196   4.507  97.022  1.00  0.00           H  
ATOM   2587  N   LYS A 167      26.356  -4.008  95.340  1.00 38.61           N  
ATOM   2588  CA  LYS A 167      26.109  -5.439  95.217  1.00 32.08           C  
ATOM   2589  C   LYS A 167      26.542  -5.925  93.846  1.00 30.61           C  
ATOM   2590  O   LYS A 167      27.086  -7.017  93.720  1.00 35.43           O  
ATOM   2591  CB  LYS A 167      24.618  -5.771  95.420  1.00 43.27           C  
ATOM   2592  CG  LYS A 167      24.092  -5.636  96.851  1.00 35.15           C  
ATOM   2593  CD  LYS A 167      24.628  -6.726  97.774  1.00 41.18           C  
ATOM   2594  CE  LYS A 167      24.055  -6.576  99.189  1.00 45.57           C  
ATOM   2595  NZ  LYS A 167      24.337  -7.752 100.077  1.00 42.17           N1+
ATOM   2596  H   LYS A 167      25.551  -3.398  95.380  1.00  0.00           H  
ATOM   2597  HA  LYS A 167      26.709  -5.963  95.962  1.00  0.00           H  
ATOM   2598  HB3 LYS A 167      24.415  -6.791  95.088  1.00  0.00           H  
ATOM   2599  HB2 LYS A 167      24.020  -5.130  94.772  1.00  0.00           H  
ATOM   2600  HG3 LYS A 167      23.003  -5.680  96.829  1.00  0.00           H  
ATOM   2601  HG2 LYS A 167      24.348  -4.652  97.247  1.00  0.00           H  
ATOM   2602  HD3 LYS A 167      25.716  -6.687  97.827  1.00  0.00           H  
ATOM   2603  HD2 LYS A 167      24.372  -7.707  97.371  1.00  0.00           H  
ATOM   2604  HE3 LYS A 167      22.971  -6.472  99.135  1.00  0.00           H  
ATOM   2605  HE2 LYS A 167      24.428  -5.667  99.645  1.00  0.00           H  
ATOM   2606  HZ1 LYS A 167      23.945  -8.587  99.666  1.00  0.00           H  
ATOM   2607  HZ2 LYS A 167      25.336  -7.866 100.180  1.00  0.00           H  
ATOM   2608  HZ3 LYS A 167      23.922  -7.598 100.985  1.00  0.00           H  
ATOM   2609  N   PHE A 168      26.285  -5.114  92.818  1.00 34.67           N  
ATOM   2610  CA  PHE A 168      26.689  -5.464  91.449  1.00 35.31           C  
ATOM   2611  C   PHE A 168      28.212  -5.531  91.342  1.00 29.93           C  
ATOM   2612  O   PHE A 168      28.774  -6.413  90.673  1.00 34.85           O  
ATOM   2613  CE1 PHE A 168      25.956  -5.806  86.892  1.00 40.86           C  
ATOM   2614  CE2 PHE A 168      27.945  -4.486  87.093  1.00 34.86           C  
ATOM   2615  CZ  PHE A 168      27.100  -5.282  86.327  1.00 41.15           C  
ATOM   2616  CB  PHE A 168      26.145  -4.443  90.458  1.00 35.14           C  
ATOM   2617  CG  PHE A 168      26.491  -4.744  89.012  1.00 33.08           C  
ATOM   2618  CD1 PHE A 168      25.654  -5.534  88.231  1.00 45.15           C  
ATOM   2619  CD2 PHE A 168      27.632  -4.215  88.430  1.00 38.42           C  
ATOM   2620  H   PHE A 168      25.807  -4.233  92.956  1.00  0.00           H  
ATOM   2621  HA  PHE A 168      26.280  -6.447  91.203  1.00  0.00           H  
ATOM   2622  HB3 PHE A 168      26.493  -3.439  90.689  1.00  0.00           H  
ATOM   2623  HB2 PHE A 168      25.060  -4.411  90.558  1.00  0.00           H  
ATOM   2624  HD1 PHE A 168      24.755  -5.951  88.663  1.00  0.00           H  
ATOM   2625  HD2 PHE A 168      28.293  -3.589  89.011  1.00  0.00           H  
ATOM   2626  HE1 PHE A 168      25.295  -6.424  86.303  1.00  0.00           H  
ATOM   2627  HE2 PHE A 168      28.841  -4.071  86.655  1.00  0.00           H  
ATOM   2628  HZ  PHE A 168      27.339  -5.488  85.294  1.00  0.00           H  
ATOM   2629  N   LEU A 169      28.876  -4.589  92.003  1.00 31.95           N  
ATOM   2630  CA  LEU A 169      30.348  -4.559  92.036  1.00 33.34           C  
ATOM   2631  C   LEU A 169      30.899  -5.861  92.622  1.00 37.09           C  
ATOM   2632  O   LEU A 169      31.771  -6.509  92.030  1.00 31.71           O  
ATOM   2633  CB  LEU A 169      30.834  -3.363  92.859  1.00 32.61           C  
ATOM   2634  CG  LEU A 169      32.339  -3.316  93.168  1.00 35.12           C  
ATOM   2635  CD1 LEU A 169      33.133  -3.111  91.893  1.00 35.63           C  
ATOM   2636  CD2 LEU A 169      32.644  -2.218  94.155  1.00 34.56           C  
ATOM   2637  H   LEU A 169      28.382  -3.861  92.503  1.00  0.00           H  
ATOM   2638  HA  LEU A 169      30.714  -4.458  91.013  1.00  0.00           H  
ATOM   2639  HB3 LEU A 169      30.307  -3.358  93.807  1.00  0.00           H  
ATOM   2640  HB2 LEU A 169      30.531  -2.440  92.362  1.00  0.00           H  
ATOM   2641  HG  LEU A 169      32.658  -4.237  93.650  1.00  0.00           H  
ATOM   2642 HD11 LEU A 169      34.140  -2.747  92.094  1.00  0.00           H  
ATOM   2643 HD12 LEU A 169      33.230  -4.041  91.331  1.00  0.00           H  
ATOM   2644 HD13 LEU A 169      32.661  -2.375  91.245  1.00  0.00           H  
ATOM   2645 HD21 LEU A 169      33.370  -2.539  94.901  1.00  0.00           H  
ATOM   2646 HD22 LEU A 169      33.009  -1.319  93.671  1.00  0.00           H  
ATOM   2647 HD23 LEU A 169      31.758  -1.911  94.713  1.00  0.00           H  
ATOM   2648  N   LEU A 170      30.382  -6.224  93.795  1.00 34.66           N  
ATOM   2649  CA  LEU A 170      30.816  -7.414  94.515  1.00 32.05           C  
ATOM   2650  C   LEU A 170      30.587  -8.673  93.699  1.00 34.90           C  
ATOM   2651  O   LEU A 170      31.410  -9.594  93.703  1.00 41.22           O  
ATOM   2652  CB  LEU A 170      30.070  -7.529  95.839  1.00 39.25           C  
ATOM   2653  CG  LEU A 170      30.689  -6.809  97.034  1.00 40.14           C  
ATOM   2654  CD1 LEU A 170      31.136  -5.414  96.664  1.00 71.98           C  
ATOM   2655  CD2 LEU A 170      29.709  -6.780  98.205  1.00 40.59           C  
ATOM   2656  H   LEU A 170      29.678  -5.651  94.240  1.00  0.00           H  
ATOM   2657  HA  LEU A 170      31.889  -7.349  94.707  1.00  0.00           H  
ATOM   2658  HB3 LEU A 170      29.975  -8.577  96.133  1.00  0.00           H  
ATOM   2659  HB2 LEU A 170      29.044  -7.188  95.689  1.00  0.00           H  
ATOM   2660  HG  LEU A 170      31.577  -7.366  97.337  1.00  0.00           H  
ATOM   2661 HD11 LEU A 170      31.951  -5.138  97.333  1.00  0.00           H  
ATOM   2662 HD12 LEU A 170      31.555  -5.255  95.677  1.00  0.00           H  
ATOM   2663 HD13 LEU A 170      30.344  -4.695  96.839  1.00  0.00           H  
ATOM   2664 HD21 LEU A 170      29.964  -5.993  98.914  1.00  0.00           H  
ATOM   2665 HD22 LEU A 170      28.689  -6.594  97.869  1.00  0.00           H  
ATOM   2666 HD23 LEU A 170      29.704  -7.749  98.701  1.00  0.00           H  
ATOM   2667  N   ASP A 171      29.458  -8.703  93.001  1.00 33.39           N  
ATOM   2668  CA  ASP A 171      29.150  -9.809  92.118  1.00 38.20           C  
ATOM   2669  C   ASP A 171      30.162  -9.923  90.973  1.00 42.46           C  
ATOM   2670  O   ASP A 171      30.628 -11.015  90.663  1.00 42.29           O  
ATOM   2671  OD2 ASP A 171      26.838 -11.303  90.086  1.00 64.85           O1-
ATOM   2672  CB  ASP A 171      27.737  -9.659  91.552  1.00 38.07           C  
ATOM   2673  CG  ASP A 171      27.081 -10.996  91.272  1.00 63.03           C  
ATOM   2674  OD1 ASP A 171      26.809 -11.739  92.240  1.00 82.38           O  
ATOM   2675  H   ASP A 171      28.801  -7.935  93.038  1.00  0.00           H  
ATOM   2676  HA  ASP A 171      29.213 -10.724  92.712  1.00  0.00           H  
ATOM   2677  HB3 ASP A 171      27.727  -9.059  90.639  1.00  0.00           H  
ATOM   2678  HB2 ASP A 171      27.081  -9.120  92.234  1.00  0.00           H  
ATOM   2679  N   THR A 172      30.504  -8.818  90.323  1.00 42.63           N  
ATOM   2680  CA  THR A 172      31.482  -8.951  89.242  1.00 35.21           C  
ATOM   2681  C   THR A 172      32.904  -9.184  89.747  1.00 29.44           C  
ATOM   2682  O   THR A 172      33.679  -9.874  89.100  1.00 34.95           O  
ATOM   2683  OG1 THR A 172      32.674  -7.292  87.884  1.00 54.94           O  
ATOM   2684  CG2 THR A 172      30.417  -6.816  88.467  1.00 30.58           C  
ATOM   2685  CB  THR A 172      31.386  -7.874  88.123  1.00 47.03           C  
ATOM   2686  H   THR A 172      30.119  -7.908  90.539  1.00  0.00           H  
ATOM   2687  HA  THR A 172      31.241  -9.860  88.685  1.00  0.00           H  
ATOM   2688  HB  THR A 172      31.070  -8.344  87.190  1.00  0.00           H  
ATOM   2689  HG1 THR A 172      33.278  -7.983  87.596  1.00  0.00           H  
ATOM   2690 HG21 THR A 172      30.385  -6.073  87.670  1.00  0.00           H  
ATOM   2691 HG22 THR A 172      29.408  -7.218  88.538  1.00  0.00           H  
ATOM   2692 HG23 THR A 172      30.732  -6.284  89.363  1.00  0.00           H  
ATOM   2693  N   LEU A 173      33.228  -8.645  90.920  1.00 37.26           N  
ATOM   2694  CA  LEU A 173      34.488  -8.967  91.592  1.00 35.48           C  
ATOM   2695  C   LEU A 173      34.541 -10.423  92.078  1.00 48.63           C  
ATOM   2696  O   LEU A 173      35.622 -10.951  92.331  1.00 45.98           O  
ATOM   2697  CB  LEU A 173      34.706  -8.037  92.792  1.00 43.03           C  
ATOM   2698  CG  LEU A 173      35.633  -6.819  92.686  1.00 52.13           C  
ATOM   2699  CD1 LEU A 173      35.902  -6.386  91.248  1.00 48.06           C  
ATOM   2700  CD2 LEU A 173      35.116  -5.656  93.548  1.00 46.84           C  
ATOM   2701  H   LEU A 173      32.577  -8.044  91.411  1.00  0.00           H  
ATOM   2702  HA  LEU A 173      35.313  -8.870  90.885  1.00  0.00           H  
ATOM   2703  HB3 LEU A 173      35.075  -8.600  93.652  1.00  0.00           H  
ATOM   2704  HB2 LEU A 173      33.720  -7.722  93.131  1.00  0.00           H  
ATOM   2705  HG  LEU A 173      36.597  -7.122  93.094  1.00  0.00           H  
ATOM   2706 HD11 LEU A 173      36.223  -5.345  91.203  1.00  0.00           H  
ATOM   2707 HD12 LEU A 173      36.700  -6.977  90.799  1.00  0.00           H  
ATOM   2708 HD13 LEU A 173      35.018  -6.471  90.616  1.00  0.00           H  
ATOM   2709 HD21 LEU A 173      35.920  -5.263  94.168  1.00  0.00           H  
ATOM   2710 HD22 LEU A 173      34.780  -4.831  92.932  1.00  0.00           H  
ATOM   2711 HD23 LEU A 173      34.299  -5.932  94.216  1.00  0.00           H  
ATOM   2712  N   LYS A 174      33.384 -11.071  92.207  1.00 43.41           N  
ATOM   2713  CA  LYS A 174      33.335 -12.407  92.801  1.00 40.85           C  
ATOM   2714  C   LYS A 174      34.113 -12.412  94.119  1.00 48.82           C  
ATOM   2715  O   LYS A 174      34.998 -13.249  94.326  1.00 46.80           O  
ATOM   2716  CB  LYS A 174      33.943 -13.447  91.854  1.00 40.17           C  
ATOM   2717  CG  LYS A 174      33.265 -13.570  90.496  1.00 42.81           C  
ATOM   2718  CD  LYS A 174      34.119 -14.415  89.566  1.00 62.17           C  
ATOM   2719  CE  LYS A 174      33.401 -14.756  88.266  1.00 79.17           C  
ATOM   2720  NZ  LYS A 174      32.388 -15.835  88.445  1.00 76.20           N1+
ATOM   2721  H   LYS A 174      32.505 -10.621  91.991  1.00  0.00           H  
ATOM   2722  HA  LYS A 174      32.293 -12.654  93.008  1.00  0.00           H  
ATOM   2723  HB3 LYS A 174      33.903 -14.431  92.325  1.00  0.00           H  
ATOM   2724  HB2 LYS A 174      35.004 -13.252  91.690  1.00  0.00           H  
ATOM   2725  HG3 LYS A 174      33.112 -12.588  90.047  1.00  0.00           H  
ATOM   2726  HG2 LYS A 174      32.275 -14.009  90.625  1.00  0.00           H  
ATOM   2727  HD3 LYS A 174      34.439 -15.330  90.067  1.00  0.00           H  
ATOM   2728  HD2 LYS A 174      35.032 -13.868  89.328  1.00  0.00           H  
ATOM   2729  HE3 LYS A 174      34.129 -15.111  87.535  1.00  0.00           H  
ATOM   2730  HE2 LYS A 174      32.931 -13.871  87.837  1.00  0.00           H  
ATOM   2731  HZ1 LYS A 174      31.682 -15.526  89.098  1.00  0.00           H  
ATOM   2732  HZ2 LYS A 174      31.955 -16.043  87.557  1.00  0.00           H  
ATOM   2733  HZ3 LYS A 174      32.838 -16.665  88.804  1.00  0.00           H  
ATOM   2734  N   ALA A 175      33.791 -11.469  95.001  1.00 37.30           N  
ATOM   2735  CA  ALA A 175      34.483 -11.338  96.280  1.00 43.17           C  
ATOM   2736  C   ALA A 175      33.521 -10.908  97.385  1.00 49.13           C  
ATOM   2737  O   ALA A 175      32.481 -10.306  97.118  1.00 41.03           O  
ATOM   2738  CB  ALA A 175      35.618 -10.324  96.161  1.00 50.66           C  
ATOM   2739  H   ALA A 175      33.054 -10.805  94.805  1.00  0.00           H  
ATOM   2740  HA  ALA A 175      34.904 -12.297  96.590  1.00  0.00           H  
ATOM   2741  HB1 ALA A 175      36.190 -10.257  97.087  1.00  0.00           H  
ATOM   2742  HB2 ALA A 175      36.315 -10.605  95.372  1.00  0.00           H  
ATOM   2743  HB3 ALA A 175      35.243  -9.326  95.932  1.00  0.00           H  
ATOM   2744  N   SER A 176      33.881 -11.188  98.632  1.00 42.87           N  
ATOM   2745  CA  SER A 176      33.055 -10.757  99.749  1.00 39.86           C  
ATOM   2746  C   SER A 176      33.527  -9.370 100.167  1.00 40.14           C  
ATOM   2747  O   SER A 176      34.688  -9.020  99.956  1.00 46.65           O  
ATOM   2748  CB  SER A 176      33.139 -11.755 100.904  1.00 43.49           C  
ATOM   2749  OG  SER A 176      34.484 -11.952 101.306  1.00 52.55           O  
ATOM   2750  H   SER A 176      34.762 -11.646  98.833  1.00  0.00           H  
ATOM   2751  HA  SER A 176      32.015 -10.752  99.431  1.00  0.00           H  
ATOM   2752  HB2 SER A 176      32.730 -12.718 100.595  1.00  0.00           H  
ATOM   2753  HB3 SER A 176      32.561 -11.437 101.769  1.00  0.00           H  
ATOM   2754  HG  SER A 176      34.965 -12.396 100.599  1.00  0.00           H  
ATOM   2755  N   PRO A 177      32.620  -8.569 100.738  1.00 37.76           N  
ATOM   2756  CA  PRO A 177      32.913  -7.182 101.116  1.00 38.48           C  
ATOM   2757  C   PRO A 177      34.220  -7.036 101.901  1.00 46.39           C  
ATOM   2758  O   PRO A 177      34.995  -6.133 101.597  1.00 41.59           O  
ATOM   2759  CB  PRO A 177      31.719  -6.799 101.992  1.00 49.57           C  
ATOM   2760  CG  PRO A 177      30.606  -7.673 101.510  1.00 51.64           C  
ATOM   2761  CD  PRO A 177      31.247  -8.969 101.104  1.00 48.90           C  
ATOM   2762  HA  PRO A 177      32.936  -6.575 100.209  1.00  0.00           H  
ATOM   2763  HB3 PRO A 177      31.477  -5.738 101.907  1.00  0.00           H  
ATOM   2764  HB2 PRO A 177      31.906  -7.009 103.046  1.00  0.00           H  
ATOM   2765  HG3 PRO A 177      30.123  -7.184 100.682  1.00  0.00           H  
ATOM   2766  HG2 PRO A 177      29.834  -7.815 102.267  1.00  0.00           H  
ATOM   2767  HD2 PRO A 177      31.274  -9.647 101.956  1.00  0.00           H  
ATOM   2768  HD3 PRO A 177      30.666  -9.421 100.301  1.00  0.00           H  
ATOM   2769  N   SER A 178      34.466  -7.908 102.879  1.00 36.94           N  
ATOM   2770  CA  SER A 178      35.651  -7.781 103.728  1.00 36.77           C  
ATOM   2771  C   SER A 178      36.964  -7.988 102.971  1.00 45.77           C  
ATOM   2772  O   SER A 178      38.050  -7.681 103.486  1.00 46.21           O  
ATOM   2773  CB  SER A 178      35.573  -8.754 104.917  1.00 41.78           C  
ATOM   2774  OG  SER A 178      35.751 -10.099 104.498  1.00 60.19           O  
ATOM   2775  H   SER A 178      33.821  -8.656 103.093  1.00  0.00           H  
ATOM   2776  HA  SER A 178      35.663  -6.767 104.132  1.00  0.00           H  
ATOM   2777  HB2 SER A 178      34.607  -8.658 105.413  1.00  0.00           H  
ATOM   2778  HB3 SER A 178      36.338  -8.515 105.657  1.00  0.00           H  
ATOM   2779  HG  SER A 178      36.662 -10.218 104.218  1.00  0.00           H  
ATOM   2780  N   GLU A 179      36.857  -8.508 101.755  1.00 39.65           N  
ATOM   2781  CA  GLU A 179      38.014  -8.756 100.896  1.00 44.59           C  
ATOM   2782  C   GLU A 179      38.338  -7.568  99.965  1.00 36.27           C  
ATOM   2783  O   GLU A 179      39.290  -7.617  99.187  1.00 38.57           O  
ATOM   2784  CB  GLU A 179      37.754  -9.998 100.036  1.00 40.70           C  
ATOM   2785  CG  GLU A 179      37.789 -11.310 100.797  1.00 50.63           C  
ATOM   2786  CD  GLU A 179      37.603 -12.519  99.888  1.00 65.25           C  
ATOM   2787  OE1 GLU A 179      36.650 -12.524  99.067  1.00 51.82           O  
ATOM   2788  OE2 GLU A 179      38.410 -13.467 100.004  1.00 66.80           O1-
ATOM   2789  H   GLU A 179      35.950  -8.739 101.370  1.00  0.00           H  
ATOM   2790  HA  GLU A 179      38.909  -8.942 101.493  1.00  0.00           H  
ATOM   2791  HB3 GLU A 179      38.522 -10.066  99.263  1.00  0.00           H  
ATOM   2792  HB2 GLU A 179      36.828  -9.907  99.477  1.00  0.00           H  
ATOM   2793  HG3 GLU A 179      37.022 -11.325 101.570  1.00  0.00           H  
ATOM   2794  HG2 GLU A 179      38.745 -11.406 101.314  1.00  0.00           H  
ATOM   2795  N   VAL A 180      37.545  -6.508 100.040  1.00 36.60           N  
ATOM   2796  CA  VAL A 180      37.691  -5.406  99.099  1.00 39.60           C  
ATOM   2797  C   VAL A 180      38.010  -4.062  99.741  1.00 37.91           C  
ATOM   2798  O   VAL A 180      37.418  -3.689 100.767  1.00 36.78           O  
ATOM   2799  CB  VAL A 180      36.406  -5.224  98.277  1.00 39.35           C  
ATOM   2800  CG1 VAL A 180      36.409  -3.864  97.577  1.00 35.37           C  
ATOM   2801  CG2 VAL A 180      36.251  -6.357  97.282  1.00 45.14           C  
ATOM   2802  H   VAL A 180      36.770  -6.472 100.689  1.00  0.00           H  
ATOM   2803  HA  VAL A 180      38.487  -5.587  98.379  1.00  0.00           H  
ATOM   2804  HB  VAL A 180      35.540  -5.242  98.940  1.00  0.00           H  
ATOM   2805 HG11 VAL A 180      35.588  -3.821  96.859  1.00  0.00           H  
ATOM   2806 HG12 VAL A 180      36.228  -3.012  98.234  1.00  0.00           H  
ATOM   2807 HG13 VAL A 180      37.319  -3.699  96.999  1.00  0.00           H  
ATOM   2808 HG21 VAL A 180      35.427  -7.002  97.589  1.00  0.00           H  
ATOM   2809 HG22 VAL A 180      36.013  -6.015  96.278  1.00  0.00           H  
ATOM   2810 HG23 VAL A 180      37.122  -7.006  97.241  1.00  0.00           H  
ATOM   2811  N   VAL A 181      38.932  -3.330  99.115  1.00 32.32           N  
ATOM   2812  CA  VAL A 181      39.187  -1.935  99.452  1.00 26.88           C  
ATOM   2813  C   VAL A 181      38.584  -1.051  98.379  1.00 31.88           C  
ATOM   2814  O   VAL A 181      38.738  -1.319  97.187  1.00 33.46           O  
ATOM   2815  CB  VAL A 181      40.693  -1.596  99.467  1.00 36.35           C  
ATOM   2816  CG1 VAL A 181      40.916  -0.337 100.289  1.00 30.14           C  
ATOM   2817  CG2 VAL A 181      41.505  -2.751  99.972  1.00 60.33           C  
ATOM   2818  H   VAL A 181      39.400  -3.690  98.293  1.00  0.00           H  
ATOM   2819  HA  VAL A 181      38.777  -1.699 100.427  1.00  0.00           H  
ATOM   2820  HB  VAL A 181      41.054  -1.390  98.456  1.00  0.00           H  
ATOM   2821 HG11 VAL A 181      41.935   0.010 100.130  1.00  0.00           H  
ATOM   2822 HG12 VAL A 181      40.242   0.483 100.054  1.00  0.00           H  
ATOM   2823 HG13 VAL A 181      40.815  -0.552 101.348  1.00  0.00           H  
ATOM   2824 HG21 VAL A 181      42.547  -2.462 100.118  1.00  0.00           H  
ATOM   2825 HG22 VAL A 181      41.103  -3.069 100.932  1.00  0.00           H  
ATOM   2826 HG23 VAL A 181      41.503  -3.601  99.289  1.00  0.00           H  
ATOM   2827  N   PHE A 182      37.953   0.033  98.807  1.00 33.98           N  
ATOM   2828  CA  PHE A 182      37.187   0.902  97.934  1.00 34.70           C  
ATOM   2829  C   PHE A 182      37.652   2.333  98.195  1.00 38.54           C  
ATOM   2830  O   PHE A 182      37.540   2.841  99.315  1.00 29.48           O  
ATOM   2831  CZ  PHE A 182      32.843   2.772  95.877  1.00 42.45           C  
ATOM   2832  CB  PHE A 182      35.704   0.720  98.303  1.00 35.05           C  
ATOM   2833  CG  PHE A 182      34.732   1.451  97.429  1.00 32.35           C  
ATOM   2834  CD1 PHE A 182      34.400   2.774  97.686  1.00 35.51           C  
ATOM   2835  CD2 PHE A 182      34.067   0.782  96.410  1.00 36.14           C  
ATOM   2836  CE1 PHE A 182      33.469   3.435  96.910  1.00 41.63           C  
ATOM   2837  CE2 PHE A 182      33.140   1.436  95.632  1.00 40.05           C  
ATOM   2838  H   PHE A 182      37.871   0.208  99.801  1.00  0.00           H  
ATOM   2839  HA  PHE A 182      37.322   0.658  96.880  1.00  0.00           H  
ATOM   2840  HB3 PHE A 182      35.530   1.018  99.336  1.00  0.00           H  
ATOM   2841  HB2 PHE A 182      35.458  -0.343  98.271  1.00  0.00           H  
ATOM   2842  HD1 PHE A 182      34.933   3.284  98.465  1.00  0.00           H  
ATOM   2843  HD2 PHE A 182      34.281  -0.259  96.215  1.00  0.00           H  
ATOM   2844  HE1 PHE A 182      33.342   4.464  96.962  1.00  0.00           H  
ATOM   2845  HE2 PHE A 182      32.645   0.895  94.843  1.00  0.00           H  
ATOM   2846  HZ  PHE A 182      32.143   3.295  95.243  1.00  0.00           H  
ATOM   2847  N   LEU A 183      38.192   2.980  97.166  1.00 30.63           N  
ATOM   2848  CA  LEU A 183      38.699   4.348  97.293  1.00 34.74           C  
ATOM   2849  C   LEU A 183      37.780   5.295  96.541  1.00 36.39           C  
ATOM   2850  O   LEU A 183      37.401   5.021  95.408  1.00 36.00           O  
ATOM   2851  CB  LEU A 183      40.111   4.465  96.723  1.00 30.92           C  
ATOM   2852  CG  LEU A 183      41.185   3.464  97.164  1.00 37.44           C  
ATOM   2853  CD1 LEU A 183      42.516   4.198  97.289  1.00 42.59           C  
ATOM   2854  CD2 LEU A 183      40.822   2.832  98.481  1.00 59.56           C  
ATOM   2855  H   LEU A 183      38.283   2.536  96.259  1.00  0.00           H  
ATOM   2856  HA  LEU A 183      38.721   4.689  98.326  1.00  0.00           H  
ATOM   2857  HB2 LEU A 183      40.447   5.475  96.959  1.00  0.00           H  
ATOM   2858  HB3 LEU A 183      40.079   4.436  95.632  1.00  0.00           H  
ATOM   2859  HG  LEU A 183      41.276   2.681  96.409  1.00  0.00           H  
ATOM   2860 HD11 LEU A 183      43.316   3.520  97.576  1.00  0.00           H  
ATOM   2861 HD12 LEU A 183      42.802   4.657  96.342  1.00  0.00           H  
ATOM   2862 HD13 LEU A 183      42.474   4.986  98.043  1.00  0.00           H  
ATOM   2863 HD21 LEU A 183      40.646   1.775  98.284  1.00  0.00           H  
ATOM   2864 HD22 LEU A 183      41.679   2.837  99.121  1.00  0.00           H  
ATOM   2865 HD23 LEU A 183      39.960   3.141  99.032  1.00  0.00           H  
ATOM   2866  N   ASP A 184      37.405   6.402  97.170  1.00 31.23           N  
ATOM   2867  CA  ASP A 184      36.515   7.363  96.539  1.00 36.35           C  
ATOM   2868  C   ASP A 184      36.787   8.730  97.155  1.00 35.64           C  
ATOM   2869  O   ASP A 184      37.242   8.815  98.302  1.00 35.82           O  
ATOM   2870  CB  ASP A 184      35.065   6.926  96.782  1.00 35.39           C  
ATOM   2871  CG  ASP A 184      34.059   7.640  95.891  1.00 45.70           C  
ATOM   2872  OD1 ASP A 184      34.211   8.851  95.641  1.00 46.85           O  
ATOM   2873  OD2 ASP A 184      33.082   6.979  95.458  1.00 52.52           O1-
ATOM   2874  H   ASP A 184      37.725   6.614  98.107  1.00  0.00           H  
ATOM   2875  HA  ASP A 184      36.706   7.431  95.468  1.00  0.00           H  
ATOM   2876  HB3 ASP A 184      34.849   7.184  97.812  1.00  0.00           H  
ATOM   2877  HB2 ASP A 184      34.982   5.852  96.629  1.00  0.00           H  
ATOM   2878  N   ASP A 185      36.540   9.805  96.411  1.00 31.46           N  
ATOM   2879  CA  ASP A 185      36.738  11.145  96.987  1.00 39.41           C  
ATOM   2880  C   ASP A 185      35.451  11.734  97.577  1.00 48.52           C  
ATOM   2881  O   ASP A 185      35.473  12.811  98.176  1.00 40.04           O  
ATOM   2882  CB  ASP A 185      37.353  12.116  95.971  1.00 34.15           C  
ATOM   2883  CG  ASP A 185      36.442  12.386  94.795  1.00 38.98           C  
ATOM   2884  OD1 ASP A 185      35.809  11.430  94.305  1.00 46.26           O  
ATOM   2885  OD2 ASP A 185      36.362  13.557  94.355  1.00 44.62           O1-
ATOM   2886  H   ASP A 185      36.108   9.750  95.497  1.00  0.00           H  
ATOM   2887  HA  ASP A 185      37.448  11.119  97.814  1.00  0.00           H  
ATOM   2888  HB2 ASP A 185      38.303  11.731  95.601  1.00  0.00           H  
ATOM   2889  HB3 ASP A 185      37.578  13.063  96.465  1.00  0.00           H  
ATOM   2890  N   ILE A 186      34.338  11.017  97.414  1.00 41.74           N  
ATOM   2891  CA  ILE A 186      33.040  11.503  97.864  1.00 44.17           C  
ATOM   2892  C   ILE A 186      32.526  10.662  99.019  1.00 39.79           C  
ATOM   2893  O   ILE A 186      32.120   9.519  98.835  1.00 36.38           O  
ATOM   2894  CB  ILE A 186      32.006  11.525  96.705  1.00 50.49           C  
ATOM   2895  CG1 ILE A 186      32.482  12.461  95.587  1.00 47.82           C  
ATOM   2896  CG2 ILE A 186      30.619  11.916  97.222  1.00 38.79           C  
ATOM   2897  CD1 ILE A 186      31.398  12.886  94.620  1.00 68.10           C  
ATOM   2898  H   ILE A 186      34.353  10.154  96.880  1.00  0.00           H  
ATOM   2899  HA  ILE A 186      33.102  12.531  98.226  1.00  0.00           H  
ATOM   2900  HB  ILE A 186      31.935  10.522  96.281  1.00  0.00           H  
ATOM   2901 HG13 ILE A 186      33.298  11.992  95.038  1.00  0.00           H  
ATOM   2902 HG12 ILE A 186      32.904  13.366  96.024  1.00  0.00           H  
ATOM   2903 HG21 ILE A 186      29.868  11.918  96.434  1.00  0.00           H  
ATOM   2904 HG22 ILE A 186      30.218  11.223  97.959  1.00  0.00           H  
ATOM   2905 HG23 ILE A 186      30.629  12.910  97.670  1.00  0.00           H  
ATOM   2906 HD11 ILE A 186      31.840  13.345  93.735  1.00  0.00           H  
ATOM   2907 HD12 ILE A 186      30.806  12.036  94.279  1.00  0.00           H  
ATOM   2908 HD13 ILE A 186      30.729  13.626  95.059  1.00  0.00           H  
ATOM   2909  N   GLY A 187      32.554  11.230 100.221  1.00 42.84           N  
ATOM   2910  CA  GLY A 187      32.184  10.500 101.425  1.00 39.88           C  
ATOM   2911  C   GLY A 187      30.832   9.813 101.372  1.00 33.97           C  
ATOM   2912  O   GLY A 187      30.684   8.678 101.829  1.00 33.03           O  
ATOM   2913  H   GLY A 187      32.902  12.172 100.327  1.00  0.00           H  
ATOM   2914  HA2 GLY A 187      32.185  11.196 102.264  1.00  0.00           H  
ATOM   2915  HA3 GLY A 187      32.957   9.759 101.636  1.00  0.00           H  
ATOM   2916  N   ALA A 188      29.836  10.487 100.810  1.00 37.78           N  
ATOM   2917  CA  ALA A 188      28.506   9.883 100.692  1.00 43.64           C  
ATOM   2918  C   ALA A 188      28.553   8.564  99.903  1.00 46.55           C  
ATOM   2919  O   ALA A 188      27.795   7.630 100.172  1.00 40.48           O  
ATOM   2920  CB  ALA A 188      27.543  10.855 100.039  1.00 44.50           C  
ATOM   2921  H   ALA A 188      29.972  11.415 100.437  1.00  0.00           H  
ATOM   2922  HA  ALA A 188      28.137   9.660 101.695  1.00  0.00           H  
ATOM   2923  HB1 ALA A 188      26.550  10.418  99.926  1.00  0.00           H  
ATOM   2924  HB2 ALA A 188      27.434  11.760 100.638  1.00  0.00           H  
ATOM   2925  HB3 ALA A 188      27.887  11.155  99.048  1.00  0.00           H  
ATOM   2926  N   ASN A 189      29.453   8.489  98.931  1.00 35.19           N  
ATOM   2927  CA  ASN A 189      29.523   7.314  98.066  1.00 38.82           C  
ATOM   2928  C   ASN A 189      30.306   6.182  98.696  1.00 35.68           C  
ATOM   2929  O   ASN A 189      30.244   5.038  98.244  1.00 32.36           O  
ATOM   2930  ND2 ASN A 189      29.724   9.304  94.944  1.00 46.72           N  
ATOM   2931  CB  ASN A 189      30.100   7.694  96.697  1.00 39.70           C  
ATOM   2932  CG  ASN A 189      29.185   8.609  95.933  1.00 47.43           C  
ATOM   2933  OD1 ASN A 189      27.999   8.701  96.241  1.00 48.20           O  
ATOM   2934  H   ASN A 189      30.104   9.242  98.753  1.00  0.00           H  
ATOM   2935  HA  ASN A 189      28.523   6.910  97.909  1.00  0.00           H  
ATOM   2936  HB3 ASN A 189      30.234   6.799  96.091  1.00  0.00           H  
ATOM   2937  HB2 ASN A 189      31.080   8.160  96.803  1.00  0.00           H  
ATOM   2938 HD21 ASN A 189      29.159   9.945  94.407  1.00  0.00           H  
ATOM   2939 HD22 ASN A 189      30.711   9.223  94.740  1.00  0.00           H  
ATOM   2940  N   LEU A 190      31.042   6.503  99.756  1.00 39.17           N  
ATOM   2941  CA  LEU A 190      31.780   5.502 100.516  1.00 32.55           C  
ATOM   2942  C   LEU A 190      30.895   4.773 101.504  1.00 37.24           C  
ATOM   2943  O   LEU A 190      31.108   3.593 101.760  1.00 37.33           O  
ATOM   2944  CG  LEU A 190      34.158   6.578 100.530  1.00 42.87           C  
ATOM   2945  CD1 LEU A 190      35.076   7.435 101.396  1.00 41.59           C  
ATOM   2946  CD2 LEU A 190      34.885   5.357  99.952  1.00 36.59           C  
ATOM   2947  CB  LEU A 190      32.929   6.147 101.313  1.00 38.01           C  
ATOM   2948  H   LEU A 190      31.082   7.459 100.083  1.00  0.00           H  
ATOM   2949  HA  LEU A 190      32.191   4.739  99.853  1.00  0.00           H  
ATOM   2950  HB3 LEU A 190      33.274   5.458 102.088  1.00  0.00           H  
ATOM   2951  HB2 LEU A 190      32.533   7.001 101.860  1.00  0.00           H  
ATOM   2952  HG  LEU A 190      33.826   7.244  99.740  1.00  0.00           H  
ATOM   2953 HD11 LEU A 190      35.323   8.359 100.874  1.00  0.00           H  
ATOM   2954 HD12 LEU A 190      34.615   7.722 102.341  1.00  0.00           H  
ATOM   2955 HD13 LEU A 190      36.009   6.936 101.652  1.00  0.00           H  
ATOM   2956 HD21 LEU A 190      34.879   5.359  98.872  1.00  0.00           H  
ATOM   2957 HD22 LEU A 190      35.933   5.300 100.244  1.00  0.00           H  
ATOM   2958 HD23 LEU A 190      34.421   4.424 100.265  1.00  0.00           H  
ATOM   2959  N   LYS A 191      29.912   5.477 102.067  1.00 38.51           N  
ATOM   2960  CA  LYS A 191      29.085   4.895 103.135  1.00 34.69           C  
ATOM   2961  C   LYS A 191      28.496   3.522 102.802  1.00 36.14           C  
ATOM   2962  O   LYS A 191      28.626   2.596 103.594  1.00 42.80           O  
ATOM   2963  CB  LYS A 191      27.992   5.872 103.635  1.00 39.49           C  
ATOM   2964  CG  LYS A 191      26.955   5.235 104.608  1.00 62.91           C  
ATOM   2965  CD  LYS A 191      26.211   6.270 105.497  1.00 83.44           C  
ATOM   2966  CE  LYS A 191      24.904   5.722 106.155  1.00 56.94           C  
ATOM   2967  NZ  LYS A 191      25.068   5.029 107.473  1.00 38.94           N1+
ATOM   2968  H   LYS A 191      29.756   6.444 101.818  1.00  0.00           H  
ATOM   2969  HA  LYS A 191      29.758   4.724 103.975  1.00  0.00           H  
ATOM   2970  HB3 LYS A 191      27.453   6.312 102.796  1.00  0.00           H  
ATOM   2971  HB2 LYS A 191      28.489   6.706 104.131  1.00  0.00           H  
ATOM   2972  HG3 LYS A 191      27.446   4.514 105.264  1.00  0.00           H  
ATOM   2973  HG2 LYS A 191      26.224   4.672 104.026  1.00  0.00           H  
ATOM   2974  HD3 LYS A 191      25.960   7.139 104.888  1.00  0.00           H  
ATOM   2975  HD2 LYS A 191      26.886   6.637 106.272  1.00  0.00           H  
ATOM   2976  HE2 LYS A 191      24.371   5.069 105.463  1.00  0.00           H  
ATOM   2977  HE3 LYS A 191      24.240   6.566 106.342  1.00  0.00           H  
ATOM   2978  HZ1 LYS A 191      25.503   5.656 108.135  1.00  0.00           H  
ATOM   2979  HZ2 LYS A 191      24.162   4.749 107.821  1.00  0.00           H  
ATOM   2980  HZ3 LYS A 191      25.647   4.210 107.354  1.00  0.00           H  
ATOM   2981  N   PRO A 192      27.862   3.373 101.624  1.00 35.81           N  
ATOM   2982  CA  PRO A 192      27.229   2.074 101.361  1.00 33.51           C  
ATOM   2983  C   PRO A 192      28.259   0.969 101.292  1.00 31.49           C  
ATOM   2984  O   PRO A 192      27.984  -0.187 101.626  1.00 38.28           O  
ATOM   2985  CG  PRO A 192      26.559   3.741  99.750  1.00 38.62           C  
ATOM   2986  CD  PRO A 192      27.751   4.287 100.474  1.00 37.82           C  
ATOM   2987  CB  PRO A 192      26.572   2.268  99.984  1.00 34.44           C  
ATOM   2988  HA  PRO A 192      26.472   1.867 102.119  1.00  0.00           H  
ATOM   2989  HB3 PRO A 192      25.570   1.840  99.931  1.00  0.00           H  
ATOM   2990  HB2 PRO A 192      27.162   1.791  99.203  1.00  0.00           H  
ATOM   2991  HG3 PRO A 192      25.658   4.155 100.207  1.00  0.00           H  
ATOM   2992  HG2 PRO A 192      26.533   4.020  98.699  1.00  0.00           H  
ATOM   2993  HD3 PRO A 192      28.638   4.180  99.862  1.00  0.00           H  
ATOM   2994  HD2 PRO A 192      27.600   5.321 100.755  1.00  0.00           H  
ATOM   2995  N   ALA A 193      29.457   1.321 100.836  1.00 35.48           N  
ATOM   2996  CA  ALA A 193      30.563   0.379 100.797  1.00 31.85           C  
ATOM   2997  C   ALA A 193      30.937  -0.011 102.227  1.00 36.60           C  
ATOM   2998  O   ALA A 193      31.049  -1.186 102.556  1.00 35.59           O  
ATOM   2999  CB  ALA A 193      31.769   1.011 100.093  1.00 31.55           C  
ATOM   3000  H   ALA A 193      29.653   2.275 100.569  1.00  0.00           H  
ATOM   3001  HA  ALA A 193      30.210  -0.497 100.268  1.00  0.00           H  
ATOM   3002  HB1 ALA A 193      32.495   0.259  99.797  1.00  0.00           H  
ATOM   3003  HB2 ALA A 193      31.460   1.509  99.173  1.00  0.00           H  
ATOM   3004  HB3 ALA A 193      32.297   1.747 100.688  1.00  0.00           H  
ATOM   3005  N   ARG A 194      31.144   0.999 103.067  1.00 36.88           N  
ATOM   3006  CA  ARG A 194      31.439   0.770 104.484  1.00 36.72           C  
ATOM   3007  C   ARG A 194      30.312  -0.044 105.142  1.00 42.66           C  
ATOM   3008  O   ARG A 194      30.559  -1.023 105.854  1.00 34.63           O  
ATOM   3009  CB  ARG A 194      31.602   2.120 105.178  1.00 36.26           C  
ATOM   3010  CG  ARG A 194      32.313   2.110 106.534  1.00 41.83           C  
ATOM   3011  CD  ARG A 194      32.913   3.480 106.714  1.00 62.68           C  
ATOM   3012  NE  ARG A 194      32.037   4.505 106.140  1.00 67.01           N  
ATOM   3013  CZ  ARG A 194      32.454   5.531 105.396  1.00 50.38           C  
ATOM   3014  NH1 ARG A 194      33.745   5.672 105.116  1.00 47.39           N  
ATOM   3015  NH2 ARG A 194      31.574   6.412 104.925  1.00 50.60           N1+
ATOM   3016  H   ARG A 194      31.056   1.956 102.751  1.00  0.00           H  
ATOM   3017  HA  ARG A 194      32.370   0.204 104.557  1.00  0.00           H  
ATOM   3018  HB3 ARG A 194      30.641   2.630 105.237  1.00  0.00           H  
ATOM   3019  HB2 ARG A 194      32.218   2.689 104.476  1.00  0.00           H  
ATOM   3020  HG3 ARG A 194      33.137   1.398 106.477  1.00  0.00           H  
ATOM   3021  HG2 ARG A 194      31.674   1.794 107.359  1.00  0.00           H  
ATOM   3022  HD2 ARG A 194      33.946   3.496 106.370  1.00  0.00           H  
ATOM   3023  HD3 ARG A 194      32.944   3.714 107.779  1.00  0.00           H  
ATOM   3024  HE  ARG A 194      31.057   4.430 106.370  1.00  0.00           H  
ATOM   3025 HH11 ARG A 194      34.070   6.440 104.547  1.00  0.00           H  
ATOM   3026 HH12 ARG A 194      34.406   4.976 105.433  1.00  0.00           H  
ATOM   3027 HH21 ARG A 194      31.880   7.191 104.359  1.00  0.00           H  
ATOM   3028 HH22 ARG A 194      30.592   6.320 105.149  1.00  0.00           H  
ATOM   3029  N   ASP A 195      29.069   0.349 104.874  1.00 40.02           N  
ATOM   3030  CA  ASP A 195      27.908  -0.358 105.425  1.00 45.89           C  
ATOM   3031  C   ASP A 195      27.943  -1.844 105.071  1.00 48.89           C  
ATOM   3032  O   ASP A 195      27.575  -2.695 105.886  1.00 41.26           O  
ATOM   3033  OD1 ASP A 195      25.440  -0.747 106.754  1.00 61.38           O  
ATOM   3034  OD2 ASP A 195      24.337  -0.461 104.875  1.00 81.25           O1-
ATOM   3035  CB  ASP A 195      26.602   0.268 104.929  1.00 43.29           C  
ATOM   3036  CG  ASP A 195      25.374  -0.360 105.565  1.00 69.27           C  
ATOM   3037  H   ASP A 195      28.892   1.159 104.289  1.00  0.00           H  
ATOM   3038  HA  ASP A 195      27.964  -0.264 106.511  1.00  0.00           H  
ATOM   3039  HB3 ASP A 195      26.530   0.141 103.849  1.00  0.00           H  
ATOM   3040  HB2 ASP A 195      26.587   1.340 105.128  1.00  0.00           H  
ATOM   3041  N   LEU A 196      28.398  -2.161 103.862  1.00 33.79           N  
ATOM   3042  CA  LEU A 196      28.458  -3.548 103.407  1.00 27.88           C  
ATOM   3043  C   LEU A 196      29.659  -4.263 104.022  1.00 48.82           C  
ATOM   3044  O   LEU A 196      29.780  -5.486 103.933  1.00 45.11           O  
ATOM   3045  CB  LEU A 196      28.539  -3.590 101.877  1.00 42.86           C  
ATOM   3046  CG  LEU A 196      27.609  -4.507 101.087  1.00 47.10           C  
ATOM   3047  CD1 LEU A 196      26.189  -4.505 101.663  1.00 36.64           C  
ATOM   3048  CD2 LEU A 196      27.587  -4.099  99.619  1.00 46.77           C  
ATOM   3049  H   LEU A 196      28.690  -1.442 103.213  1.00  0.00           H  
ATOM   3050  HA  LEU A 196      27.586  -4.089 103.772  1.00  0.00           H  
ATOM   3051  HB3 LEU A 196      29.567  -3.755 101.546  1.00  0.00           H  
ATOM   3052  HB2 LEU A 196      28.322  -2.591 101.510  1.00  0.00           H  
ATOM   3053  HG  LEU A 196      28.006  -5.521 101.158  1.00  0.00           H  
ATOM   3054 HD11 LEU A 196      25.440  -4.326 100.899  1.00  0.00           H  
ATOM   3055 HD12 LEU A 196      25.954  -5.456 102.142  1.00  0.00           H  
ATOM   3056 HD13 LEU A 196      26.015  -3.710 102.387  1.00  0.00           H  
ATOM   3057 HD21 LEU A 196      27.393  -4.959  98.980  1.00  0.00           H  
ATOM   3058 HD22 LEU A 196      26.818  -3.355  99.406  1.00  0.00           H  
ATOM   3059 HD23 LEU A 196      28.538  -3.670  99.302  1.00  0.00           H  
ATOM   3060  N   GLY A 197      30.550  -3.496 104.645  1.00 42.71           N  
ATOM   3061  CA  GLY A 197      31.697  -4.081 105.323  1.00 46.50           C  
ATOM   3062  C   GLY A 197      33.017  -4.049 104.565  1.00 45.78           C  
ATOM   3063  O   GLY A 197      33.988  -4.687 104.976  1.00 39.53           O  
ATOM   3064  H   GLY A 197      30.409  -2.497 104.727  1.00  0.00           H  
ATOM   3065  HA2 GLY A 197      31.507  -5.103 105.659  1.00  0.00           H  
ATOM   3066  HA3 GLY A 197      31.845  -3.507 106.238  1.00  0.00           H  
ATOM   3067  N   MET A 198      33.087  -3.321 103.454  1.00 31.83           N  
ATOM   3068  CA  MET A 198      34.386  -3.245 102.785  1.00 34.35           C  
ATOM   3069  C   MET A 198      35.271  -2.118 103.362  1.00 31.92           C  
ATOM   3070  O   MET A 198      34.775  -1.181 104.021  1.00 35.35           O  
ATOM   3071  CB  MET A 198      34.274  -3.276 101.238  1.00 41.76           C  
ATOM   3072  CG  MET A 198      33.440  -2.210 100.554  1.00 45.36           C  
ATOM   3073  SD  MET A 198      33.222  -2.524  98.755  1.00 46.39           S  
ATOM   3074  CE  MET A 198      31.443  -2.730  98.629  1.00 36.82           C  
ATOM   3075  H   MET A 198      32.313  -2.769 103.108  1.00  0.00           H  
ATOM   3076  HA  MET A 198      34.977  -4.138 102.978  1.00  0.00           H  
ATOM   3077  HB2 MET A 198      33.805  -4.210 100.942  1.00  0.00           H  
ATOM   3078  HB3 MET A 198      35.229  -3.256 100.753  1.00  0.00           H  
ATOM   3079  HG3 MET A 198      33.878  -1.226 100.716  1.00  0.00           H  
ATOM   3080  HG2 MET A 198      32.447  -2.218 100.981  1.00  0.00           H  
ATOM   3081  HE1 MET A 198      31.174  -2.840  97.582  1.00  0.00           H  
ATOM   3082  HE2 MET A 198      31.100  -3.596  99.195  1.00  0.00           H  
ATOM   3083  HE3 MET A 198      30.929  -1.847  98.972  1.00  0.00           H  
ATOM   3084  N   VAL A 199      36.581  -2.257 103.195  1.00 38.02           N  
ATOM   3085  CA  VAL A 199      37.507  -1.240 103.681  1.00 36.36           C  
ATOM   3086  C   VAL A 199      37.362  -0.051 102.753  1.00 38.60           C  
ATOM   3087  O   VAL A 199      37.309  -0.217 101.543  1.00 38.25           O  
ATOM   3088  CB  VAL A 199      38.967  -1.721 103.646  1.00 35.00           C  
ATOM   3089  CG1 VAL A 199      39.930  -0.549 103.908  1.00 35.32           C  
ATOM   3090  CG2 VAL A 199      39.192  -2.820 104.647  1.00 32.58           C  
ATOM   3091  H   VAL A 199      36.962  -3.019 102.650  1.00  0.00           H  
ATOM   3092  HA  VAL A 199      37.248  -0.953 104.703  1.00  0.00           H  
ATOM   3093  HB  VAL A 199      39.190  -2.127 102.659  1.00  0.00           H  
ATOM   3094 HG11 VAL A 199      40.958  -0.901 103.894  1.00  0.00           H  
ATOM   3095 HG12 VAL A 199      39.895   0.251 103.170  1.00  0.00           H  
ATOM   3096 HG13 VAL A 199      39.751  -0.101 104.886  1.00  0.00           H  
ATOM   3097 HG21 VAL A 199      40.226  -3.167 104.623  1.00  0.00           H  
ATOM   3098 HG22 VAL A 199      38.978  -2.486 105.663  1.00  0.00           H  
ATOM   3099 HG23 VAL A 199      38.560  -3.685 104.441  1.00  0.00           H  
ATOM   3100  N   THR A 200      37.285   1.147 103.309  1.00 31.62           N  
ATOM   3101  CA  THR A 200      37.034   2.309 102.493  1.00 40.71           C  
ATOM   3102  C   THR A 200      38.077   3.363 102.776  1.00 44.83           C  
ATOM   3103  O   THR A 200      38.512   3.534 103.912  1.00 42.94           O  
ATOM   3104  CB  THR A 200      35.605   2.877 102.719  1.00 43.29           C  
ATOM   3105  OG1 THR A 200      35.434   3.263 104.089  1.00 44.41           O  
ATOM   3106  CG2 THR A 200      34.562   1.829 102.370  1.00 41.96           C  
ATOM   3107  H   THR A 200      37.333   1.279 104.309  1.00  0.00           H  
ATOM   3108  HA  THR A 200      37.099   2.076 101.441  1.00  0.00           H  
ATOM   3109  HB  THR A 200      35.460   3.762 102.105  1.00  0.00           H  
ATOM   3110  HG1 THR A 200      36.167   3.840 104.326  1.00  0.00           H  
ATOM   3111 HG21 THR A 200      33.573   2.282 102.409  1.00  0.00           H  
ATOM   3112 HG22 THR A 200      34.704   1.420 101.372  1.00  0.00           H  
ATOM   3113 HG23 THR A 200      34.555   1.012 103.082  1.00  0.00           H  
ATOM   3114  N   ILE A 201      38.482   4.065 101.728  1.00 34.05           N  
ATOM   3115  CA  ILE A 201      39.450   5.144 101.865  1.00 29.24           C  
ATOM   3116  C   ILE A 201      38.896   6.412 101.246  1.00 42.22           C  
ATOM   3117  O   ILE A 201      38.525   6.434 100.076  1.00 36.78           O  
ATOM   3118  CB  ILE A 201      40.802   4.743 101.202  1.00 33.53           C  
ATOM   3119  CG1 ILE A 201      41.440   3.593 101.991  1.00 38.61           C  
ATOM   3120  CG2 ILE A 201      41.730   5.952 101.088  1.00 33.81           C  
ATOM   3121  CD1 ILE A 201      42.640   2.933 101.317  1.00 35.63           C  
ATOM   3122  H   ILE A 201      38.119   3.880 100.801  1.00  0.00           H  
ATOM   3123  HA  ILE A 201      39.664   5.359 102.911  1.00  0.00           H  
ATOM   3124  HB  ILE A 201      40.617   4.524 100.181  1.00  0.00           H  
ATOM   3125 HG13 ILE A 201      40.717   2.798 102.161  1.00  0.00           H  
ATOM   3126 HG12 ILE A 201      41.728   3.947 102.983  1.00  0.00           H  
ATOM   3127 HG21 ILE A 201      42.715   5.677 100.715  1.00  0.00           H  
ATOM   3128 HG22 ILE A 201      41.367   6.714 100.398  1.00  0.00           H  
ATOM   3129 HG23 ILE A 201      41.882   6.423 102.059  1.00  0.00           H  
ATOM   3130 HD11 ILE A 201      43.414   2.780 102.066  1.00  0.00           H  
ATOM   3131 HD12 ILE A 201      42.401   1.947 100.935  1.00  0.00           H  
ATOM   3132 HD13 ILE A 201      43.100   3.530 100.531  1.00  0.00           H  
ATOM   3133  N   LEU A 202      38.832   7.467 102.049  1.00 30.89           N  
ATOM   3134  CA  LEU A 202      38.347   8.761 101.604  1.00 35.04           C  
ATOM   3135  C   LEU A 202      39.511   9.540 101.018  1.00 47.05           C  
ATOM   3136  O   LEU A 202      40.377  10.014 101.758  1.00 38.61           O  
ATOM   3137  CB  LEU A 202      37.784   9.550 102.796  1.00 42.85           C  
ATOM   3138  CG  LEU A 202      36.741  10.651 102.585  1.00 50.43           C  
ATOM   3139  CD1 LEU A 202      36.742  11.655 103.753  1.00 44.26           C  
ATOM   3140  CD2 LEU A 202      36.931  11.367 101.277  1.00 43.13           C  
ATOM   3141  H   LEU A 202      39.173   7.405 103.004  1.00  0.00           H  
ATOM   3142  HA  LEU A 202      37.565   8.628 100.860  1.00  0.00           H  
ATOM   3143  HB3 LEU A 202      38.599   9.929 103.413  1.00  0.00           H  
ATOM   3144  HB2 LEU A 202      37.301   8.832 103.461  1.00  0.00           H  
ATOM   3145  HG  LEU A 202      35.756  10.185 102.541  1.00  0.00           H  
ATOM   3146 HD11 LEU A 202      36.275  12.600 103.474  1.00  0.00           H  
ATOM   3147 HD12 LEU A 202      36.184  11.259 104.602  1.00  0.00           H  
ATOM   3148 HD13 LEU A 202      37.751  11.885 104.098  1.00  0.00           H  
ATOM   3149 HD21 LEU A 202      36.201  12.170 101.165  1.00  0.00           H  
ATOM   3150 HD22 LEU A 202      37.916  11.827 101.200  1.00  0.00           H  
ATOM   3151 HD23 LEU A 202      36.783  10.712 100.419  1.00  0.00           H  
ATOM   3152  N   VAL A 203      39.528   9.682  99.695  1.00 36.08           N  
ATOM   3153  CA  VAL A 203      40.647  10.318  99.021  1.00 36.83           C  
ATOM   3154  C   VAL A 203      40.509  11.833  98.986  1.00 46.46           C  
ATOM   3155  O   VAL A 203      39.655  12.379  98.285  1.00 41.58           O  
ATOM   3156  CB  VAL A 203      40.847   9.760  97.578  1.00 32.38           C  
ATOM   3157  CG1 VAL A 203      42.019  10.461  96.890  1.00 33.45           C  
ATOM   3158  CG2 VAL A 203      41.078   8.257  97.631  1.00 28.72           C  
ATOM   3159  H   VAL A 203      38.783   9.309  99.119  1.00  0.00           H  
ATOM   3160  HA  VAL A 203      41.566  10.080  99.563  1.00  0.00           H  
ATOM   3161  HB  VAL A 203      39.946   9.941  96.990  1.00  0.00           H  
ATOM   3162 HG11 VAL A 203      42.254   9.978  95.941  1.00  0.00           H  
ATOM   3163 HG12 VAL A 203      41.804  11.503  96.650  1.00  0.00           H  
ATOM   3164 HG13 VAL A 203      42.923  10.435  97.501  1.00  0.00           H  
ATOM   3165 HG21 VAL A 203      41.315   7.859  96.643  1.00  0.00           H  
ATOM   3166 HG22 VAL A 203      41.891   7.996  98.300  1.00  0.00           H  
ATOM   3167 HG23 VAL A 203      40.188   7.730  97.978  1.00  0.00           H  
ATOM   3168  N   GLN A 204      41.338  12.515  99.768  1.00 36.04           N  
ATOM   3169  CA  GLN A 204      41.540  13.943  99.559  1.00 42.41           C  
ATOM   3170  C   GLN A 204      42.860  14.073  98.820  1.00 45.93           C  
ATOM   3171  O   GLN A 204      42.889  14.036  97.593  1.00 43.52           O  
ATOM   3172  CG  GLN A 204      40.216  14.744 101.584  1.00 51.93           C  
ATOM   3173  CD  GLN A 204      40.297  15.355 102.972  1.00 72.05           C  
ATOM   3174  OE1 GLN A 204      41.097  16.262 103.219  1.00 56.35           O  
ATOM   3175  NE2 GLN A 204      39.469  14.858 103.887  1.00 62.67           N  
ATOM   3176  CB  GLN A 204      41.562  14.705 100.885  1.00 49.52           C  
ATOM   3177  H   GLN A 204      42.015  12.046 100.360  1.00  0.00           H  
ATOM   3178  HA  GLN A 204      40.773  14.402  98.933  1.00  0.00           H  
ATOM   3179  HB3 GLN A 204      41.892  15.730 100.708  1.00  0.00           H  
ATOM   3180  HB2 GLN A 204      42.292  14.261 101.564  1.00  0.00           H  
ATOM   3181  HG3 GLN A 204      39.816  13.732 101.670  1.00  0.00           H  
ATOM   3182  HG2 GLN A 204      39.500  15.312 100.989  1.00  0.00           H  
ATOM   3183 HE21 GLN A 204      39.483  15.220 104.829  1.00  0.00           H  
ATOM   3184 HE22 GLN A 204      38.832  14.112 103.649  1.00  0.00           H  
ATOM   3185  N   ASP A 205      43.959  14.175  99.559  1.00 47.21           N  
ATOM   3186  CA  ASP A 205      45.273  14.199  98.928  1.00 43.96           C  
ATOM   3187  C   ASP A 205      45.707  12.776  98.628  1.00 43.46           C  
ATOM   3188  O   ASP A 205      45.526  11.875  99.444  1.00 40.77           O  
ATOM   3189  CB  ASP A 205      46.306  14.879  99.828  1.00 51.43           C  
ATOM   3190  CG  ASP A 205      46.661  14.040 101.031  1.00 48.96           C  
ATOM   3191  OD1 ASP A 205      45.773  13.803 101.878  1.00 49.26           O  
ATOM   3192  OD2 ASP A 205      47.827  13.607 101.125  1.00 55.68           O1-
ATOM   3193  H   ASP A 205      43.926  14.164 100.569  1.00  0.00           H  
ATOM   3194  HA  ASP A 205      45.235  14.773  97.999  1.00  0.00           H  
ATOM   3195  HB2 ASP A 205      45.960  15.855 100.168  1.00  0.00           H  
ATOM   3196  HB3 ASP A 205      47.214  15.081  99.259  1.00  0.00           H  
ATOM   3197  N   THR A 206      46.288  12.578  97.451  1.00 42.66           N  
ATOM   3198  CA  THR A 206      46.659  11.251  96.995  1.00 40.42           C  
ATOM   3199  C   THR A 206      47.644  10.549  97.926  1.00 31.00           C  
ATOM   3200  O   THR A 206      47.506   9.364  98.219  1.00 33.25           O  
ATOM   3201  CB  THR A 206      47.228  11.309  95.564  1.00 39.52           C  
ATOM   3202  OG1 THR A 206      46.177  11.669  94.663  1.00 43.20           O  
ATOM   3203  CG2 THR A 206      47.803   9.965  95.164  1.00 41.46           C  
ATOM   3204  H   THR A 206      46.437  13.349  96.817  1.00  0.00           H  
ATOM   3205  HA  THR A 206      45.748  10.647  96.976  1.00  0.00           H  
ATOM   3206  HB  THR A 206      48.005  12.071  95.487  1.00  0.00           H  
ATOM   3207  HG1 THR A 206      45.832  12.529  94.920  1.00  0.00           H  
ATOM   3208 HG21 THR A 206      47.914   9.898  94.081  1.00  0.00           H  
ATOM   3209 HG22 THR A 206      48.798   9.807  95.582  1.00  0.00           H  
ATOM   3210 HG23 THR A 206      47.178   9.132  95.478  1.00  0.00           H  
ATOM   3211  N   ASP A 207      48.634  11.283  98.416  1.00 36.40           N  
ATOM   3212  CA  ASP A 207      49.666  10.674  99.253  1.00 35.25           C  
ATOM   3213  C   ASP A 207      49.133  10.043 100.543  1.00 30.58           C  
ATOM   3214  O   ASP A 207      49.579   8.954 100.959  1.00 33.46           O  
ATOM   3215  CB  ASP A 207      50.733  11.715  99.596  1.00 49.30           C  
ATOM   3216  CG  ASP A 207      52.130  11.150  99.522  1.00 68.27           C  
ATOM   3217  OD1 ASP A 207      52.520  10.412 100.450  1.00 78.34           O  
ATOM   3218  OD2 ASP A 207      52.833  11.438  98.527  1.00 63.68           O1-
ATOM   3219  H   ASP A 207      48.722  12.266  98.201  1.00  0.00           H  
ATOM   3220  HA  ASP A 207      50.115   9.869  98.664  1.00  0.00           H  
ATOM   3221  HB3 ASP A 207      50.590  12.167 100.579  1.00  0.00           H  
ATOM   3222  HB2 ASP A 207      50.684  12.564  98.912  1.00  0.00           H  
ATOM   3223  N   THR A 208      48.208  10.734 101.205  1.00 35.22           N  
ATOM   3224  CA  THR A 208      47.640  10.192 102.442  1.00 42.01           C  
ATOM   3225  C   THR A 208      46.814   8.957 102.114  1.00 34.41           C  
ATOM   3226  O   THR A 208      46.826   7.971 102.855  1.00 34.00           O  
ATOM   3227  CB  THR A 208      46.756  11.209 103.201  1.00 43.53           C  
ATOM   3228  OG1 THR A 208      47.441  12.465 103.328  1.00 41.34           O  
ATOM   3229  CG2 THR A 208      46.396  10.676 104.586  1.00 40.21           C  
ATOM   3230  H   THR A 208      47.899  11.649 100.896  1.00  0.00           H  
ATOM   3231  HA  THR A 208      48.458   9.893 103.101  1.00  0.00           H  
ATOM   3232  HB  THR A 208      45.835  11.384 102.649  1.00  0.00           H  
ATOM   3233  HG1 THR A 208      47.463  12.907 102.464  1.00  0.00           H  
ATOM   3234 HG21 THR A 208      45.860  11.433 105.159  1.00  0.00           H  
ATOM   3235 HG22 THR A 208      45.746   9.803 104.539  1.00  0.00           H  
ATOM   3236 HG23 THR A 208      47.285  10.404 105.156  1.00  0.00           H  
ATOM   3237  N   ALA A 209      46.097   9.018 100.994  1.00 37.54           N  
ATOM   3238  CA  ALA A 209      45.271   7.904 100.551  1.00 38.97           C  
ATOM   3239  C   ALA A 209      46.106   6.654 100.300  1.00 36.99           C  
ATOM   3240  O   ALA A 209      45.710   5.550 100.673  1.00 34.81           O  
ATOM   3241  CB  ALA A 209      44.485   8.298  99.294  1.00 35.40           C  
ATOM   3242  H   ALA A 209      46.113   9.845 100.413  1.00  0.00           H  
ATOM   3243  HA  ALA A 209      44.594   7.563 101.319  1.00  0.00           H  
ATOM   3244  HB1 ALA A 209      43.938   7.440  98.904  1.00  0.00           H  
ATOM   3245  HB2 ALA A 209      43.763   9.082  99.522  1.00  0.00           H  
ATOM   3246  HB3 ALA A 209      45.124   8.662  98.493  1.00  0.00           H  
ATOM   3247  N   LEU A 210      47.260   6.823  99.664  1.00 32.74           N  
ATOM   3248  CA  LEU A 210      48.153   5.702  99.392  1.00 32.29           C  
ATOM   3249  C   LEU A 210      48.821   5.207 100.673  1.00 29.35           C  
ATOM   3250  O   LEU A 210      49.139   4.028 100.812  1.00 33.39           O  
ATOM   3251  CB  LEU A 210      49.207   6.094  98.343  1.00 31.92           C  
ATOM   3252  CG  LEU A 210      48.606   6.478  96.992  1.00 43.39           C  
ATOM   3253  CD1 LEU A 210      49.700   6.789  95.969  1.00 35.05           C  
ATOM   3254  CD2 LEU A 210      47.698   5.348  96.504  1.00 31.47           C  
ATOM   3255  H   LEU A 210      47.545   7.741  99.345  1.00  0.00           H  
ATOM   3256  HA  LEU A 210      47.564   4.863  99.024  1.00  0.00           H  
ATOM   3257  HB3 LEU A 210      49.902   5.263  98.204  1.00  0.00           H  
ATOM   3258  HB2 LEU A 210      49.802   6.928  98.719  1.00  0.00           H  
ATOM   3259  HG  LEU A 210      47.986   7.360  97.080  1.00  0.00           H  
ATOM   3260 HD11 LEU A 210      49.276   6.990  94.985  1.00  0.00           H  
ATOM   3261 HD12 LEU A 210      50.267   7.673  96.262  1.00  0.00           H  
ATOM   3262 HD13 LEU A 210      50.400   5.959  95.865  1.00  0.00           H  
ATOM   3263 HD21 LEU A 210      47.690   5.286  95.416  1.00  0.00           H  
ATOM   3264 HD22 LEU A 210      48.011   4.368  96.866  1.00  0.00           H  
ATOM   3265 HD23 LEU A 210      46.666   5.512  96.816  1.00  0.00           H  
ATOM   3266  N   LYS A 211      49.031   6.116 101.614  1.00 32.87           N  
ATOM   3267  CA  LYS A 211      49.530   5.711 102.922  1.00 33.77           C  
ATOM   3268  C   LYS A 211      48.519   4.756 103.572  1.00 33.13           C  
ATOM   3269  O   LYS A 211      48.879   3.658 104.015  1.00 30.39           O  
ATOM   3270  CD  LYS A 211      51.366   8.177 105.184  1.00 77.96           C  
ATOM   3271  CE  LYS A 211      51.652   8.991 103.927  1.00 61.76           C  
ATOM   3272  NZ  LYS A 211      51.854  10.436 104.225  1.00 66.55           N1+
ATOM   3273  CB  LYS A 211      49.749   6.938 103.792  1.00 41.55           C  
ATOM   3274  CG  LYS A 211      50.858   6.798 104.809  1.00 70.67           C  
ATOM   3275  H   LYS A 211      48.793   7.089 101.472  1.00  0.00           H  
ATOM   3276  HA  LYS A 211      50.482   5.197 102.786  1.00  0.00           H  
ATOM   3277  HB3 LYS A 211      48.838   7.293 104.274  1.00  0.00           H  
ATOM   3278  HB2 LYS A 211      49.927   7.632 103.008  1.00  0.00           H  
ATOM   3279  HG3 LYS A 211      51.685   6.215 104.400  1.00  0.00           H  
ATOM   3280  HG2 LYS A 211      50.504   6.264 105.691  1.00  0.00           H  
ATOM   3281  HD2 LYS A 211      52.272   8.087 105.784  1.00  0.00           H  
ATOM   3282  HD3 LYS A 211      50.626   8.683 105.806  1.00  0.00           H  
ATOM   3283  HE3 LYS A 211      50.854   9.221 103.238  1.00  0.00           H  
ATOM   3284  HE2 LYS A 211      52.498   8.592 103.368  1.00  0.00           H  
ATOM   3285  HZ1 LYS A 211      52.642  10.550 104.845  1.00  0.00           H  
ATOM   3286  HZ2 LYS A 211      52.036  10.924 103.358  1.00  0.00           H  
ATOM   3287  HZ3 LYS A 211      51.023  10.816 104.654  1.00  0.00           H  
ATOM   3288  N   GLU A 212      47.252   5.162 103.600  1.00 35.62           N  
ATOM   3289  CA  GLU A 212      46.204   4.306 104.168  1.00 39.54           C  
ATOM   3290  C   GLU A 212      46.121   3.005 103.378  1.00 29.17           C  
ATOM   3291  O   GLU A 212      45.930   1.925 103.947  1.00 28.22           O  
ATOM   3292  CB  GLU A 212      44.833   5.014 104.185  1.00 33.26           C  
ATOM   3293  CG  GLU A 212      44.758   6.310 104.988  1.00 43.89           C  
ATOM   3294  CD  GLU A 212      43.366   6.947 104.958  1.00 43.50           C  
ATOM   3295  OE1 GLU A 212      42.365   6.201 104.868  1.00 43.89           O  
ATOM   3296  OE2 GLU A 212      43.267   8.195 105.004  1.00 41.34           O1-
ATOM   3297  H   GLU A 212      46.979   6.065 103.230  1.00  0.00           H  
ATOM   3298  HA  GLU A 212      46.475   4.062 105.197  1.00  0.00           H  
ATOM   3299  HB2 GLU A 212      44.091   4.309 104.560  1.00  0.00           H  
ATOM   3300  HB3 GLU A 212      44.531   5.229 103.158  1.00  0.00           H  
ATOM   3301  HG3 GLU A 212      45.484   7.037 104.640  1.00  0.00           H  
ATOM   3302  HG2 GLU A 212      45.009   6.106 106.029  1.00  0.00           H  
ATOM   3303  N   LEU A 213      46.276   3.101 102.055  1.00 30.80           N  
ATOM   3304  CA  LEU A 213      46.164   1.926 101.198  1.00 31.11           C  
ATOM   3305  C   LEU A 213      47.290   0.911 101.425  1.00 38.77           C  
ATOM   3306  O   LEU A 213      47.053  -0.304 101.428  1.00 36.55           O  
ATOM   3307  CB  LEU A 213      46.112   2.346  99.711  1.00 33.32           C  
ATOM   3308  CG  LEU A 213      45.390   1.430  98.713  1.00 39.94           C  
ATOM   3309  CD1 LEU A 213      45.566   1.920  97.278  1.00 36.46           C  
ATOM   3310  CD2 LEU A 213      45.842   0.003  98.811  1.00 43.07           C  
ATOM   3311  H   LEU A 213      46.406   4.000 101.609  1.00  0.00           H  
ATOM   3312  HA  LEU A 213      45.217   1.437 101.430  1.00  0.00           H  
ATOM   3313  HB3 LEU A 213      47.125   2.543  99.359  1.00  0.00           H  
ATOM   3314  HB2 LEU A 213      45.598   3.302  99.641  1.00  0.00           H  
ATOM   3315  HG  LEU A 213      44.325   1.461  98.947  1.00  0.00           H  
ATOM   3316 HD11 LEU A 213      44.645   1.794  96.708  1.00  0.00           H  
ATOM   3317 HD12 LEU A 213      45.829   2.977  97.239  1.00  0.00           H  
ATOM   3318 HD13 LEU A 213      46.349   1.380  96.745  1.00  0.00           H  
ATOM   3319 HD21 LEU A 213      45.610  -0.542  97.902  1.00  0.00           H  
ATOM   3320 HD22 LEU A 213      46.895  -0.140  98.995  1.00  0.00           H  
ATOM   3321 HD23 LEU A 213      45.268  -0.484  99.594  1.00  0.00           H  
ATOM   3322  N   GLU A 214      48.523   1.379 101.608  1.00 37.01           N  
ATOM   3323  CA  GLU A 214      49.596   0.419 101.810  1.00 31.67           C  
ATOM   3324  C   GLU A 214      49.531  -0.171 103.205  1.00 32.58           C  
ATOM   3325  O   GLU A 214      49.862  -1.344 103.406  1.00 40.76           O  
ATOM   3326  CB  GLU A 214      50.981   0.996 101.488  1.00 44.80           C  
ATOM   3327  CG  GLU A 214      51.293   2.318 102.133  1.00 50.22           C  
ATOM   3328  CD  GLU A 214      52.720   2.786 101.854  1.00 58.44           C  
ATOM   3329  OE1 GLU A 214      53.171   3.705 102.563  1.00 59.44           O  
ATOM   3330  OE2 GLU A 214      53.385   2.248 100.933  1.00 42.71           O1-
ATOM   3331  H   GLU A 214      48.745   2.367 101.574  1.00  0.00           H  
ATOM   3332  HA  GLU A 214      49.481  -0.417 101.117  1.00  0.00           H  
ATOM   3333  HB2 GLU A 214      51.070   1.098 100.406  1.00  0.00           H  
ATOM   3334  HB3 GLU A 214      51.743   0.280 101.797  1.00  0.00           H  
ATOM   3335  HG3 GLU A 214      51.272   2.148 103.210  1.00  0.00           H  
ATOM   3336  HG2 GLU A 214      50.629   3.122 102.027  1.00  0.00           H  
ATOM   3337  N   LYS A 215      49.066   0.629 104.161  1.00 32.72           N  
ATOM   3338  CA  LYS A 215      48.915   0.147 105.527  1.00 36.36           C  
ATOM   3339  C   LYS A 215      47.924  -1.005 105.538  1.00 43.68           C  
ATOM   3340  O   LYS A 215      48.143  -2.021 106.190  1.00 39.89           O  
ATOM   3341  CD  LYS A 215      49.458   1.369 108.734  1.00 72.72           C  
ATOM   3342  CE  LYS A 215      49.429   2.883 108.905  1.00 70.18           C  
ATOM   3343  NZ  LYS A 215      49.936   3.602 107.707  1.00 68.57           N1+
ATOM   3344  CB  LYS A 215      48.414   1.270 106.444  1.00 38.95           C  
ATOM   3345  CG  LYS A 215      48.281   0.877 107.903  1.00 57.01           C  
ATOM   3346  H   LYS A 215      48.802   1.585 103.960  1.00  0.00           H  
ATOM   3347  HA  LYS A 215      49.882  -0.208 105.889  1.00  0.00           H  
ATOM   3348  HB3 LYS A 215      47.427   1.581 106.100  1.00  0.00           H  
ATOM   3349  HB2 LYS A 215      49.038   2.115 106.222  1.00  0.00           H  
ATOM   3350  HG2 LYS A 215      48.193  -0.199 108.045  1.00  0.00           H  
ATOM   3351  HG3 LYS A 215      47.354   1.288 108.306  1.00  0.00           H  
ATOM   3352  HD2 LYS A 215      50.399   1.052 108.282  1.00  0.00           H  
ATOM   3353  HD3 LYS A 215      49.423   0.895 109.716  1.00  0.00           H  
ATOM   3354  HE3 LYS A 215      50.077   3.158 109.738  1.00  0.00           H  
ATOM   3355  HE2 LYS A 215      48.429   3.237 109.158  1.00  0.00           H  
ATOM   3356  HZ1 LYS A 215      49.339   3.406 106.915  1.00  0.00           H  
ATOM   3357  HZ2 LYS A 215      49.938   4.596 107.885  1.00  0.00           H  
ATOM   3358  HZ3 LYS A 215      50.877   3.296 107.500  1.00  0.00           H  
ATOM   3359  N   VAL A 216      46.826  -0.867 104.806  1.00 40.39           N  
ATOM   3360  CA  VAL A 216      45.802  -1.906 104.897  1.00 32.25           C  
ATOM   3361  C   VAL A 216      46.081  -3.122 104.010  1.00 39.16           C  
ATOM   3362  O   VAL A 216      45.679  -4.232 104.347  1.00 36.52           O  
ATOM   3363  CB  VAL A 216      44.373  -1.345 104.676  1.00 46.67           C  
ATOM   3364  CG1 VAL A 216      44.125  -1.028 103.198  1.00 33.96           C  
ATOM   3365  CG2 VAL A 216      43.343  -2.326 105.207  1.00 53.74           C  
ATOM   3366  H   VAL A 216      46.631  -0.031 104.271  1.00  0.00           H  
ATOM   3367  HA  VAL A 216      45.786  -2.288 105.920  1.00  0.00           H  
ATOM   3368  HB  VAL A 216      44.285  -0.419 105.246  1.00  0.00           H  
ATOM   3369 HG11 VAL A 216      43.181  -0.499 103.073  1.00  0.00           H  
ATOM   3370 HG12 VAL A 216      44.900  -0.381 102.801  1.00  0.00           H  
ATOM   3371 HG13 VAL A 216      44.072  -1.920 102.573  1.00  0.00           H  
ATOM   3372 HG21 VAL A 216      42.362  -1.862 105.264  1.00  0.00           H  
ATOM   3373 HG22 VAL A 216      43.246  -3.212 104.580  1.00  0.00           H  
ATOM   3374 HG23 VAL A 216      43.582  -2.657 106.218  1.00  0.00           H  
ATOM   3375  N   THR A 217      46.775  -2.939 102.888  1.00 38.56           N  
ATOM   3376  CA  THR A 217      47.081  -4.093 102.027  1.00 36.43           C  
ATOM   3377  C   THR A 217      48.385  -4.782 102.415  1.00 41.15           C  
ATOM   3378  O   THR A 217      48.624  -5.919 102.022  1.00 35.53           O  
ATOM   3379  OG1 THR A 217      48.247  -2.750 100.362  1.00 42.00           O  
ATOM   3380  CG2 THR A 217      45.901  -3.164 100.018  1.00 42.49           C  
ATOM   3381  CB  THR A 217      47.201  -3.719 100.533  1.00 41.33           C  
ATOM   3382  H   THR A 217      47.100  -2.025 102.604  1.00  0.00           H  
ATOM   3383  HA  THR A 217      46.292  -4.846 102.088  1.00  0.00           H  
ATOM   3384  HB  THR A 217      47.462  -4.595  99.935  1.00  0.00           H  
ATOM   3385  HG1 THR A 217      47.918  -1.893 100.652  1.00  0.00           H  
ATOM   3386 HG21 THR A 217      45.993  -2.818  98.990  1.00  0.00           H  
ATOM   3387 HG22 THR A 217      45.127  -3.932 100.028  1.00  0.00           H  
ATOM   3388 HG23 THR A 217      45.536  -2.344 100.631  1.00  0.00           H  
ATOM   3389  N   GLY A 218      49.235  -4.078 103.161  1.00 34.70           N  
ATOM   3390  CA  GLY A 218      50.554  -4.595 103.501  1.00 43.37           C  
ATOM   3391  C   GLY A 218      51.539  -4.631 102.339  1.00 44.00           C  
ATOM   3392  O   GLY A 218      52.536  -5.351 102.386  1.00 45.01           O  
ATOM   3393  H   GLY A 218      49.012  -3.134 103.449  1.00  0.00           H  
ATOM   3394  HA2 GLY A 218      50.467  -5.592 103.937  1.00  0.00           H  
ATOM   3395  HA3 GLY A 218      50.973  -3.957 104.279  1.00  0.00           H  
ATOM   3396  N   ILE A 219      51.260  -3.848 101.300  1.00 46.48           N  
ATOM   3397  CA  ILE A 219      52.108  -3.769 100.106  1.00 40.22           C  
ATOM   3398  C   ILE A 219      52.649  -2.349  99.896  1.00 44.15           C  
ATOM   3399  O   ILE A 219      51.902  -1.374  99.969  1.00 43.21           O  
ATOM   3400  CB  ILE A 219      51.313  -4.182  98.858  1.00 38.33           C  
ATOM   3401  CG1 ILE A 219      50.908  -5.662  98.952  1.00 46.78           C  
ATOM   3402  CG2 ILE A 219      52.110  -3.878  97.588  1.00 43.71           C  
ATOM   3403  CD1 ILE A 219      49.858  -6.099  97.942  1.00 44.42           C  
ATOM   3404  H   ILE A 219      50.431  -3.271 101.306  1.00  0.00           H  
ATOM   3405  HA  ILE A 219      52.967  -4.437 100.187  1.00  0.00           H  
ATOM   3406  HB  ILE A 219      50.395  -3.592  98.819  1.00  0.00           H  
ATOM   3407 HG13 ILE A 219      50.503  -5.892  99.936  1.00  0.00           H  
ATOM   3408 HG12 ILE A 219      51.794  -6.290  98.848  1.00  0.00           H  
ATOM   3409 HG21 ILE A 219      51.590  -4.247  96.706  1.00  0.00           H  
ATOM   3410 HG22 ILE A 219      52.258  -2.817  97.393  1.00  0.00           H  
ATOM   3411 HG23 ILE A 219      53.089  -4.357  97.607  1.00  0.00           H  
ATOM   3412 HD11 ILE A 219      49.598  -7.147  98.093  1.00  0.00           H  
ATOM   3413 HD12 ILE A 219      48.947  -5.511  98.048  1.00  0.00           H  
ATOM   3414 HD13 ILE A 219      50.206  -5.996  96.917  1.00  0.00           H  
ATOM   3415  N   GLN A 220      53.944  -2.222  99.626  1.00 42.35           N  
ATOM   3416  CA  GLN A 220      54.522  -0.905  99.357  1.00 41.27           C  
ATOM   3417  C   GLN A 220      54.007  -0.259  98.067  1.00 42.56           C  
ATOM   3418  O   GLN A 220      54.203  -0.782  96.975  1.00 43.39           O  
ATOM   3419  CB  GLN A 220      56.044  -0.991  99.285  1.00 50.75           C  
ATOM   3420  CG  GLN A 220      56.725  -0.867 100.611  1.00 68.60           C  
ATOM   3421  CD  GLN A 220      58.159  -0.438 100.451  1.00 79.92           C  
ATOM   3422  OE1 GLN A 220      58.545  -0.105  99.213  1.00 67.86           O  
ATOM   3423  NE2 GLN A 220      58.918  -0.399 101.421  1.00 58.41           N  
ATOM   3424  H   GLN A 220      54.551  -3.030  99.556  1.00  0.00           H  
ATOM   3425  HA  GLN A 220      54.253  -0.248 100.187  1.00  0.00           H  
ATOM   3426  HB3 GLN A 220      56.339  -0.160  98.642  1.00  0.00           H  
ATOM   3427  HB2 GLN A 220      56.366  -1.894  98.765  1.00  0.00           H  
ATOM   3428  HG3 GLN A 220      56.666  -1.808 101.160  1.00  0.00           H  
ATOM   3429  HG2 GLN A 220      56.235  -0.108 101.223  1.00  0.00           H  
ATOM   3430 HE21 GLN A 220      59.875  -0.101 101.299  1.00  0.00           H  
ATOM   3431 HE22 GLN A 220      58.589  -0.651 102.342  1.00  0.00           H  
ATOM   3432  N   LEU A 221      53.386   0.906  98.196  1.00 30.72           N  
ATOM   3433  CA  LEU A 221      52.790   1.581  97.057  1.00 45.93           C  
ATOM   3434  C   LEU A 221      53.373   2.970  96.954  1.00 43.11           C  
ATOM   3435  O   LEU A 221      53.413   3.572  95.883  1.00 36.67           O  
ATOM   3436  CG  LEU A 221      50.513   0.395  97.473  1.00 42.82           C  
ATOM   3437  CD1 LEU A 221      49.080   0.712  97.912  1.00 42.66           C  
ATOM   3438  CD2 LEU A 221      50.525  -0.485  96.215  1.00 41.95           C  
ATOM   3439  CB  LEU A 221      51.278   1.692  97.241  1.00 39.78           C  
ATOM   3440  H   LEU A 221      53.252   1.318  99.112  1.00  0.00           H  
ATOM   3441  HA  LEU A 221      53.005   1.093  96.106  1.00  0.00           H  
ATOM   3442  HB2 LEU A 221      50.844   2.212  96.385  1.00  0.00           H  
ATOM   3443  HB3 LEU A 221      51.091   2.342  98.101  1.00  0.00           H  
ATOM   3444  HG  LEU A 221      50.981  -0.154  98.268  1.00  0.00           H  
ATOM   3445 HD11 LEU A 221      48.346   0.125  97.361  1.00  0.00           H  
ATOM   3446 HD12 LEU A 221      48.970   0.481  98.968  1.00  0.00           H  
ATOM   3447 HD13 LEU A 221      48.820   1.763  97.780  1.00  0.00           H  
ATOM   3448 HD21 LEU A 221      50.655  -1.533  96.474  1.00  0.00           H  
ATOM   3449 HD22 LEU A 221      49.603  -0.405  95.641  1.00  0.00           H  
ATOM   3450 HD23 LEU A 221      51.328  -0.220  95.531  1.00  0.00           H  
ATOM   3451  N   LEU A 222      53.826   3.485  98.087  1.00 39.88           N  
ATOM   3452  CA  LEU A 222      54.324   4.845  98.124  1.00 40.23           C  
ATOM   3453  C   LEU A 222      55.838   4.824  97.997  1.00 36.56           C  
ATOM   3454  O   LEU A 222      56.509   3.972  98.590  1.00 40.18           O  
ATOM   3455  CB  LEU A 222      53.903   5.518  99.430  1.00 52.35           C  
ATOM   3456  CG  LEU A 222      53.466   6.977  99.355  1.00 46.31           C  
ATOM   3457  CD1 LEU A 222      52.722   7.294  98.052  1.00 46.04           C  
ATOM   3458  CD2 LEU A 222      52.593   7.273 100.555  1.00 52.58           C  
ATOM   3459  H   LEU A 222      53.797   2.975  98.961  1.00  0.00           H  
ATOM   3460  HA  LEU A 222      53.964   5.393  97.259  1.00  0.00           H  
ATOM   3461  HB3 LEU A 222      54.641   5.377 100.223  1.00  0.00           H  
ATOM   3462  HB2 LEU A 222      53.032   4.957  99.773  1.00  0.00           H  
ATOM   3463  HG  LEU A 222      54.353   7.610  99.396  1.00  0.00           H  
ATOM   3464 HD11 LEU A 222      52.052   8.146  98.171  1.00  0.00           H  
ATOM   3465 HD12 LEU A 222      53.416   7.571  97.257  1.00  0.00           H  
ATOM   3466 HD13 LEU A 222      52.109   6.461  97.709  1.00  0.00           H  
ATOM   3467 HD21 LEU A 222      51.591   7.593 100.276  1.00  0.00           H  
ATOM   3468 HD22 LEU A 222      52.469   6.430 101.235  1.00  0.00           H  
ATOM   3469 HD23 LEU A 222      53.039   8.066 101.151  1.00  0.00           H  
ATOM   3470  N   ASN A 223      56.367   5.769  97.230  1.00 45.24           N  
ATOM   3471  CA  ASN A 223      57.813   5.925  97.050  1.00 47.50           C  
ATOM   3472  C   ASN A 223      58.571   4.630  96.676  1.00 41.88           C  
ATOM   3473  O   ASN A 223      59.713   4.409  97.065  1.00 41.86           O  
ATOM   3474  CB  ASN A 223      58.447   6.722  98.215  1.00 55.24           C  
ATOM   3475  CG  ASN A 223      58.439   5.972  99.529  1.00 61.63           C  
ATOM   3476  OD1 ASN A 223      58.918   4.737  99.492  1.00 51.02           O  
ATOM   3477  ND2 ASN A 223      58.019   6.498 100.576  1.00 50.10           N  
ATOM   3478  H   ASN A 223      55.773   6.440  96.765  1.00  0.00           H  
ATOM   3479  HA  ASN A 223      57.915   6.554  96.165  1.00  0.00           H  
ATOM   3480  HB2 ASN A 223      57.927   7.673  98.333  1.00  0.00           H  
ATOM   3481  HB3 ASN A 223      59.482   6.971  97.977  1.00  0.00           H  
ATOM   3482 HD21 ASN A 223      58.020   5.969 101.436  1.00  0.00           H  
ATOM   3483 HD22 ASN A 223      57.660   7.441 100.571  1.00  0.00           H  
ATOM   3484  N   THR A 224      57.910   3.795  95.881  1.00 33.94           N  
ATOM   3485  CA  THR A 224      58.504   2.581  95.313  1.00 36.37           C  
ATOM   3486  C   THR A 224      59.446   2.926  94.148  1.00 41.20           C  
ATOM   3487  O   THR A 224      59.410   4.041  93.636  1.00 40.67           O  
ATOM   3488  CG2 THR A 224      57.065   1.917  93.353  1.00 63.87           C  
ATOM   3489  CB  THR A 224      57.381   1.634  94.807  1.00 42.21           C  
ATOM   3490  OG1 THR A 224      57.782   0.267  94.965  1.00 67.77           O  
ATOM   3491  H   THR A 224      56.968   4.016  95.594  1.00  0.00           H  
ATOM   3492  HA  THR A 224      59.066   2.088  96.108  1.00  0.00           H  
ATOM   3493  HB  THR A 224      56.480   1.783  95.406  1.00  0.00           H  
ATOM   3494  HG1 THR A 224      57.881   0.087  95.903  1.00  0.00           H  
ATOM   3495 HG21 THR A 224      56.055   1.565  93.145  1.00  0.00           H  
ATOM   3496 HG22 THR A 224      57.068   2.977  93.105  1.00  0.00           H  
ATOM   3497 HG23 THR A 224      57.696   1.338  92.689  1.00  0.00           H  
ATOM   3498  N   PRO A 225      60.306   1.978  93.732  1.00 40.65           N  
ATOM   3499  CA  PRO A 225      61.173   2.249  92.577  1.00 50.09           C  
ATOM   3500  C   PRO A 225      60.389   2.566  91.302  1.00 50.53           C  
ATOM   3501  O   PRO A 225      59.217   2.218  91.175  1.00 41.40           O  
ATOM   3502  CD  PRO A 225      60.553   0.642  94.299  1.00 39.33           C  
ATOM   3503  CB  PRO A 225      61.935   0.935  92.392  1.00 42.77           C  
ATOM   3504  CG  PRO A 225      61.878   0.272  93.707  1.00 53.62           C  
ATOM   3505  HA  PRO A 225      61.860   3.059  92.831  1.00  0.00           H  
ATOM   3506  HB3 PRO A 225      62.960   1.090  92.053  1.00  0.00           H  
ATOM   3507  HB2 PRO A 225      61.446   0.292  91.656  1.00  0.00           H  
ATOM   3508  HG3 PRO A 225      62.668   0.682  94.339  1.00  0.00           H  
ATOM   3509  HG2 PRO A 225      62.037  -0.805  93.651  1.00  0.00           H  
ATOM   3510  HD3 PRO A 225      59.842  -0.068  93.883  1.00  0.00           H  
ATOM   3511  HD2 PRO A 225      60.557   0.589  95.388  1.00  0.00           H  
ATOM   3512  N   ALA A 226      61.045   3.228  90.359  1.00 51.47           N  
ATOM   3513  CA  ALA A 226      60.442   3.516  89.066  1.00 55.81           C  
ATOM   3514  C   ALA A 226      59.987   2.218  88.404  1.00 42.07           C  
ATOM   3515  O   ALA A 226      60.770   1.280  88.254  1.00 39.60           O  
ATOM   3516  CB  ALA A 226      61.437   4.256  88.179  1.00 51.03           C  
ATOM   3517  H   ALA A 226      62.007   3.502  90.492  1.00  0.00           H  
ATOM   3518  HA  ALA A 226      59.635   4.212  89.280  1.00  0.00           H  
ATOM   3519  HB1 ALA A 226      60.990   4.513  87.217  1.00  0.00           H  
ATOM   3520  HB2 ALA A 226      61.763   5.186  88.645  1.00  0.00           H  
ATOM   3521  HB3 ALA A 226      62.327   3.656  87.981  1.00  0.00           H  
ATOM   3522  N   PRO A 227      58.704   2.144  88.033  1.00 39.51           N  
ATOM   3523  CA  PRO A 227      58.186   0.940  87.365  1.00 46.98           C  
ATOM   3524  C   PRO A 227      58.646   0.880  85.899  1.00 40.62           C  
ATOM   3525  O   PRO A 227      59.035   1.902  85.340  1.00 37.05           O  
ATOM   3526  CB  PRO A 227      56.667   1.138  87.440  1.00 47.31           C  
ATOM   3527  CG  PRO A 227      56.508   2.634  87.485  1.00 53.35           C  
ATOM   3528  CD  PRO A 227      57.631   3.097  88.365  1.00 53.02           C  
ATOM   3529  HA  PRO A 227      58.478   0.024  87.884  1.00  0.00           H  
ATOM   3530  HB3 PRO A 227      56.287   0.698  88.363  1.00  0.00           H  
ATOM   3531  HB2 PRO A 227      56.117   0.686  86.612  1.00  0.00           H  
ATOM   3532  HG3 PRO A 227      55.529   2.947  87.848  1.00  0.00           H  
ATOM   3533  HG2 PRO A 227      56.631   3.046  86.482  1.00  0.00           H  
ATOM   3534  HD2 PRO A 227      57.865   4.137  88.139  1.00  0.00           H  
ATOM   3535  HD3 PRO A 227      57.391   2.995  89.419  1.00  0.00           H  
ATOM   3536  N   LEU A 228      58.609  -0.298  85.287  1.00 37.73           N  
ATOM   3537  CA  LEU A 228      58.965  -0.421  83.879  1.00 36.03           C  
ATOM   3538  C   LEU A 228      57.789   0.105  83.049  1.00 37.90           C  
ATOM   3539  O   LEU A 228      56.682   0.198  83.551  1.00 33.75           O  
ATOM   3540  CB  LEU A 228      59.248  -1.883  83.528  1.00 35.75           C  
ATOM   3541  CG  LEU A 228      60.554  -2.474  84.059  1.00 51.88           C  
ATOM   3542  CD1 LEU A 228      60.571  -3.986  83.901  1.00 50.58           C  
ATOM   3543  CD2 LEU A 228      61.749  -1.837  83.363  1.00 48.69           C  
ATOM   3544  H   LEU A 228      58.285  -1.126  85.763  1.00  0.00           H  
ATOM   3545  HA  LEU A 228      59.853   0.181  83.690  1.00  0.00           H  
ATOM   3546  HB3 LEU A 228      59.236  -2.021  82.446  1.00  0.00           H  
ATOM   3547  HB2 LEU A 228      58.414  -2.486  83.893  1.00  0.00           H  
ATOM   3548  HG  LEU A 228      60.627  -2.253  85.125  1.00  0.00           H  
ATOM   3549 HD11 LEU A 228      61.577  -4.384  83.762  1.00  0.00           H  
ATOM   3550 HD12 LEU A 228      60.163  -4.469  84.789  1.00  0.00           H  
ATOM   3551 HD13 LEU A 228      59.972  -4.311  83.051  1.00  0.00           H  
ATOM   3552 HD21 LEU A 228      62.303  -2.544  82.746  1.00  0.00           H  
ATOM   3553 HD22 LEU A 228      61.469  -1.018  82.702  1.00  0.00           H  
ATOM   3554 HD23 LEU A 228      62.449  -1.431  84.093  1.00  0.00           H  
ATOM   3555  N   PRO A 229      58.030   0.464  81.781  1.00 33.27           N  
ATOM   3556  CA  PRO A 229      56.891   0.826  80.924  1.00 31.36           C  
ATOM   3557  C   PRO A 229      55.925  -0.363  80.796  1.00 32.40           C  
ATOM   3558  O   PRO A 229      56.311  -1.498  81.099  1.00 32.01           O  
ATOM   3559  CB  PRO A 229      57.553   1.124  79.568  1.00 33.69           C  
ATOM   3560  CG  PRO A 229      58.982   1.449  79.891  1.00 37.53           C  
ATOM   3561  CD  PRO A 229      59.317   0.556  81.074  1.00 33.62           C  
ATOM   3562  HA  PRO A 229      56.393   1.713  81.320  1.00  0.00           H  
ATOM   3563  HB3 PRO A 229      57.057   1.934  79.035  1.00  0.00           H  
ATOM   3564  HB2 PRO A 229      57.532   0.249  78.915  1.00  0.00           H  
ATOM   3565  HG3 PRO A 229      59.023   2.485  80.231  1.00  0.00           H  
ATOM   3566  HG2 PRO A 229      59.630   1.400  79.025  1.00  0.00           H  
ATOM   3567  HD3 PRO A 229      59.608  -0.439  80.735  1.00  0.00           H  
ATOM   3568  HD2 PRO A 229      60.126   0.970  81.671  1.00  0.00           H  
ATOM   3569  N   THR A 230      54.694  -0.106  80.359  1.00 28.74           N  
ATOM   3570  CA  THR A 230      53.721  -1.169  80.110  1.00 29.34           C  
ATOM   3571  C   THR A 230      54.255  -2.132  79.057  1.00 29.30           C  
ATOM   3572  O   THR A 230      54.865  -1.711  78.069  1.00 30.73           O  
ATOM   3573  CB  THR A 230      52.388  -0.596  79.569  1.00 34.94           C  
ATOM   3574  OG1 THR A 230      51.943   0.477  80.404  1.00 37.07           O  
ATOM   3575  CG2 THR A 230      51.314  -1.694  79.480  1.00 34.48           C  
ATOM   3576  H   THR A 230      54.399   0.837  80.144  1.00  0.00           H  
ATOM   3577  HA  THR A 230      53.543  -1.699  81.048  1.00  0.00           H  
ATOM   3578  HB  THR A 230      52.535  -0.164  78.578  1.00  0.00           H  
ATOM   3579  HG1 THR A 230      51.030   0.681  80.186  1.00  0.00           H  
ATOM   3580 HG21 THR A 230      50.326  -1.255  79.341  1.00  0.00           H  
ATOM   3581 HG22 THR A 230      51.474  -2.346  78.628  1.00  0.00           H  
ATOM   3582 HG23 THR A 230      51.276  -2.303  80.384  1.00  0.00           H  
ATOM   3583  N   SER A 231      54.005  -3.424  79.247  1.00 27.74           N  
ATOM   3584  CA  SER A 231      54.487  -4.428  78.310  1.00 25.80           C  
ATOM   3585  C   SER A 231      53.331  -4.919  77.423  1.00 39.34           C  
ATOM   3586  O   SER A 231      52.237  -4.345  77.455  1.00 38.87           O  
ATOM   3587  CB  SER A 231      55.154  -5.580  79.067  1.00 34.42           C  
ATOM   3588  OG  SER A 231      55.800  -6.455  78.173  1.00 28.50           O  
ATOM   3589  H   SER A 231      53.490  -3.751  80.057  1.00  0.00           H  
ATOM   3590  HA  SER A 231      55.249  -4.023  77.642  1.00  0.00           H  
ATOM   3591  HB3 SER A 231      54.427  -6.138  79.659  1.00  0.00           H  
ATOM   3592  HB2 SER A 231      55.902  -5.194  79.759  1.00  0.00           H  
ATOM   3593  HG  SER A 231      56.247  -7.134  78.685  1.00  0.00           H  
ATOM   3594  N   CYS A 232      53.578  -5.936  76.601  1.00 30.43           N  
ATOM   3595  CA  CYS A 232      52.521  -6.504  75.733  1.00 29.14           C  
ATOM   3596  C   CYS A 232      52.227  -7.923  76.129  1.00 38.02           C  
ATOM   3597  O   CYS A 232      53.153  -8.696  76.334  1.00 35.12           O  
ATOM   3598  CB  CYS A 232      52.984  -6.551  74.277  1.00 32.89           C  
ATOM   3599  SG  CYS A 232      53.132  -4.961  73.565  1.00 33.11           S  
ATOM   3600  H   CYS A 232      54.477  -6.399  76.618  1.00  0.00           H  
ATOM   3601  HA  CYS A 232      51.592  -5.933  75.771  1.00  0.00           H  
ATOM   3602  HB3 CYS A 232      52.276  -7.109  73.662  1.00  0.00           H  
ATOM   3603  HB2 CYS A 232      53.945  -7.061  74.184  1.00  0.00           H  
ATOM   3604  HG  CYS A 232      54.114  -4.537  74.368  1.00  0.00           H  
ATOM   3605  N   ASN A 233      50.947  -8.276  76.208  1.00 32.23           N  
ATOM   3606  CA  ASN A 233      50.552  -9.667  76.306  1.00 32.10           C  
ATOM   3607  C   ASN A 233      50.228 -10.127  74.881  1.00 35.84           C  
ATOM   3608  O   ASN A 233      49.301  -9.607  74.257  1.00 41.76           O  
ATOM   3609  OD1 ASN A 233      49.297 -12.100  76.463  1.00 60.74           O  
ATOM   3610  ND2 ASN A 233      47.887 -11.492  78.104  1.00 51.16           N  
ATOM   3611  CB  ASN A 233      49.330  -9.791  77.229  1.00 42.67           C  
ATOM   3612  CG  ASN A 233      48.778 -11.207  77.301  1.00 51.46           C  
ATOM   3613  H   ASN A 233      50.206  -7.596  76.064  1.00  0.00           H  
ATOM   3614  HA  ASN A 233      51.337 -10.252  76.782  1.00  0.00           H  
ATOM   3615  HB3 ASN A 233      48.527  -9.134  76.895  1.00  0.00           H  
ATOM   3616  HB2 ASN A 233      49.596  -9.468  78.236  1.00  0.00           H  
ATOM   3617 HD21 ASN A 233      47.515 -12.430  78.144  1.00  0.00           H  
ATOM   3618 HD22 ASN A 233      47.482 -10.775  78.691  1.00  0.00           H  
ATOM   3619  N   PRO A 234      51.007 -11.076  74.348  1.00 31.38           N  
ATOM   3620  CA  PRO A 234      50.820 -11.415  72.929  1.00 28.32           C  
ATOM   3621  C   PRO A 234      49.360 -11.733  72.589  1.00 43.66           C  
ATOM   3622  O   PRO A 234      48.889 -11.352  71.513  1.00 37.29           O  
ATOM   3623  CB  PRO A 234      51.707 -12.649  72.741  1.00 34.41           C  
ATOM   3624  CG  PRO A 234      52.783 -12.469  73.754  1.00 37.91           C  
ATOM   3625  CD  PRO A 234      52.125 -11.817  74.952  1.00 34.34           C  
ATOM   3626  HA  PRO A 234      51.176 -10.588  72.316  1.00  0.00           H  
ATOM   3627  HB3 PRO A 234      52.087 -12.768  71.728  1.00  0.00           H  
ATOM   3628  HB2 PRO A 234      51.158 -13.562  72.980  1.00  0.00           H  
ATOM   3629  HG3 PRO A 234      53.534 -11.790  73.347  1.00  0.00           H  
ATOM   3630  HG2 PRO A 234      53.291 -13.398  74.011  1.00  0.00           H  
ATOM   3631  HD2 PRO A 234      51.741 -12.569  75.640  1.00  0.00           H  
ATOM   3632  HD3 PRO A 234      52.838 -11.188  75.482  1.00  0.00           H  
ATOM   3633  N   SER A 235      48.652 -12.399  73.501  1.00 35.98           N  
ATOM   3634  CA  SER A 235      47.260 -12.796  73.274  1.00 33.42           C  
ATOM   3635  C   SER A 235      46.287 -11.642  73.187  1.00 31.49           C  
ATOM   3636  O   SER A 235      45.158 -11.805  72.719  1.00 41.52           O  
ATOM   3637  CB  SER A 235      46.779 -13.758  74.382  1.00 39.90           C  
ATOM   3638  OG  SER A 235      47.431 -15.003  74.258  1.00 58.13           O  
ATOM   3639  H   SER A 235      49.070 -12.676  74.379  1.00  0.00           H  
ATOM   3640  HA  SER A 235      47.206 -13.322  72.318  1.00  0.00           H  
ATOM   3641  HB3 SER A 235      45.707 -13.945  74.310  1.00  0.00           H  
ATOM   3642  HB2 SER A 235      46.963 -13.342  75.373  1.00  0.00           H  
ATOM   3643  HG  SER A 235      48.291 -14.935  74.690  1.00  0.00           H  
ATOM   3644  N   ASP A 236      46.692 -10.481  73.666  1.00 31.10           N  
ATOM   3645  CA  ASP A 236      45.811  -9.323  73.660  1.00 40.92           C  
ATOM   3646  C   ASP A 236      46.079  -8.388  72.479  1.00 32.39           C  
ATOM   3647  O   ASP A 236      45.480  -7.323  72.383  1.00 33.38           O  
ATOM   3648  CB  ASP A 236      45.954  -8.538  74.967  1.00 37.75           C  
ATOM   3649  CG  ASP A 236      45.367  -9.273  76.166  1.00 56.45           C  
ATOM   3650  OD1 ASP A 236      44.541 -10.191  75.969  1.00 56.24           O  
ATOM   3651  OD2 ASP A 236      45.730  -8.922  77.307  1.00 56.83           O1-
ATOM   3652  H   ASP A 236      47.625 -10.359  74.039  1.00  0.00           H  
ATOM   3653  HA  ASP A 236      44.760  -9.599  73.553  1.00  0.00           H  
ATOM   3654  HB3 ASP A 236      45.493  -7.550  74.917  1.00  0.00           H  
ATOM   3655  HB2 ASP A 236      47.004  -8.428  75.218  1.00  0.00           H  
ATOM   3656  N   MET A 237      46.994  -8.753  71.593  1.00 33.49           N  
ATOM   3657  CA  MET A 237      47.373  -7.804  70.551  1.00 32.36           C  
ATOM   3658  C   MET A 237      46.636  -8.122  69.252  1.00 32.58           C  
ATOM   3659  O   MET A 237      46.209  -9.256  69.038  1.00 29.63           O  
ATOM   3660  CB  MET A 237      48.882  -7.837  70.299  1.00 30.68           C  
ATOM   3661  CG  MET A 237      49.763  -7.756  71.562  1.00 29.83           C  
ATOM   3662  SD  MET A 237      49.576  -6.193  72.421  1.00 39.38           S  
ATOM   3663  CE  MET A 237      48.123  -6.433  73.421  1.00 63.34           C  
ATOM   3664  H   MET A 237      47.491  -9.631  71.659  1.00  0.00           H  
ATOM   3665  HA  MET A 237      47.131  -6.771  70.796  1.00  0.00           H  
ATOM   3666  HB2 MET A 237      49.145  -7.017  69.634  1.00  0.00           H  
ATOM   3667  HB3 MET A 237      49.149  -8.751  69.765  1.00  0.00           H  
ATOM   3668  HG3 MET A 237      50.809  -7.837  71.264  1.00  0.00           H  
ATOM   3669  HG2 MET A 237      49.575  -8.597  72.206  1.00  0.00           H  
ATOM   3670  HE1 MET A 237      48.118  -5.655  74.172  1.00  0.00           H  
ATOM   3671  HE2 MET A 237      47.293  -6.107  72.825  1.00  0.00           H  
ATOM   3672  HE3 MET A 237      48.098  -7.425  73.838  1.00  0.00           H  
ATOM   3673  N   SER A 238      46.520  -7.119  68.384  1.00 25.21           N  
ATOM   3674  CA  SER A 238      46.038  -7.349  67.028  1.00 26.59           C  
ATOM   3675  C   SER A 238      47.172  -7.894  66.185  1.00 26.72           C  
ATOM   3676  O   SER A 238      48.215  -7.258  66.059  1.00 28.10           O  
ATOM   3677  CB  SER A 238      45.526  -6.050  66.396  1.00 29.16           C  
ATOM   3678  OG  SER A 238      44.948  -6.342  65.134  1.00 39.20           O  
ATOM   3679  H   SER A 238      46.845  -6.188  68.618  1.00  0.00           H  
ATOM   3680  HA  SER A 238      45.208  -8.061  67.050  1.00  0.00           H  
ATOM   3681  HB3 SER A 238      46.322  -5.317  66.267  1.00  0.00           H  
ATOM   3682  HB2 SER A 238      44.767  -5.591  67.030  1.00  0.00           H  
ATOM   3683  HG  SER A 238      44.091  -6.753  65.280  1.00  0.00           H  
ATOM   3684  N   HIS A 239      46.965  -9.068  65.603  1.00 21.10           N  
ATOM   3685  CA  HIS A 239      47.977  -9.695  64.742  1.00 21.18           C  
ATOM   3686  C   HIS A 239      47.617  -9.580  63.268  1.00 26.04           C  
ATOM   3687  O   HIS A 239      46.531  -9.991  62.864  1.00 26.49           O  
ATOM   3688  CB  HIS A 239      48.120 -11.163  65.114  1.00 26.60           C  
ATOM   3689  CG  HIS A 239      48.783 -11.371  66.446  1.00 28.50           C  
ATOM   3690  ND1 HIS A 239      50.122 -11.671  66.567  1.00 35.19           N  
ATOM   3691  CD2 HIS A 239      48.290 -11.308  67.706  1.00 36.20           C  
ATOM   3692  CE1 HIS A 239      50.429 -11.787  67.851  1.00 34.61           C  
ATOM   3693  NE2 HIS A 239      49.337 -11.573  68.564  1.00 32.98           N  
ATOM   3694  H   HIS A 239      46.090  -9.559  65.719  1.00  0.00           H  
ATOM   3695  HA  HIS A 239      48.959  -9.243  64.887  1.00  0.00           H  
ATOM   3696  HB3 HIS A 239      48.717 -11.688  64.367  1.00  0.00           H  
ATOM   3697  HB2 HIS A 239      47.148 -11.658  65.129  1.00  0.00           H  
ATOM   3698  HD2 HIS A 239      47.288 -11.137  68.059  1.00  0.00           H  
ATOM   3699  HE1 HIS A 239      51.408 -12.017  68.247  1.00  0.00           H  
ATOM   3700  HE2 HIS A 239      49.275 -11.602  69.575  1.00  0.00           H  
ATOM   3701  N   GLY A 240      48.545  -9.059  62.474  1.00 26.97           N  
ATOM   3702  CA  GLY A 240      48.322  -8.875  61.046  1.00 26.63           C  
ATOM   3703  C   GLY A 240      49.223  -9.759  60.201  1.00 25.46           C  
ATOM   3704  O   GLY A 240      50.339 -10.115  60.609  1.00 25.35           O  
ATOM   3705  H   GLY A 240      49.440  -8.767  62.853  1.00  0.00           H  
ATOM   3706  HA3 GLY A 240      48.549  -7.837  60.820  1.00  0.00           H  
ATOM   3707  HA2 GLY A 240      47.281  -9.019  60.752  1.00  0.00           H  
ATOM   3708  N   TYR A 241      48.731 -10.113  59.017  1.00 24.01           N  
ATOM   3709  CA  TYR A 241      49.440 -10.973  58.094  1.00 27.36           C  
ATOM   3710  C   TYR A 241      49.266 -10.450  56.673  1.00 33.89           C  
ATOM   3711  O   TYR A 241      48.151 -10.165  56.239  1.00 25.60           O  
ATOM   3712  CB  TYR A 241      48.914 -12.402  58.191  1.00 29.63           C  
ATOM   3713  CG  TYR A 241      48.970 -12.954  59.597  1.00 24.60           C  
ATOM   3714  CD1 TYR A 241      48.024 -12.581  60.540  1.00 26.01           C  
ATOM   3715  CD2 TYR A 241      49.969 -13.858  59.977  1.00 26.14           C  
ATOM   3716  CE1 TYR A 241      48.066 -13.074  61.837  1.00 27.39           C  
ATOM   3717  CE2 TYR A 241      50.020 -14.360  61.271  1.00 32.42           C  
ATOM   3718  CZ  TYR A 241      49.067 -13.958  62.195  1.00 33.28           C  
ATOM   3719  OH  TYR A 241      49.100 -14.431  63.479  1.00 35.29           O  
ATOM   3720  H   TYR A 241      47.822  -9.787  58.718  1.00  0.00           H  
ATOM   3721  HA  TYR A 241      50.503 -10.994  58.326  1.00  0.00           H  
ATOM   3722  HB2 TYR A 241      49.479 -13.050  57.522  1.00  0.00           H  
ATOM   3723  HB3 TYR A 241      47.876 -12.451  57.856  1.00  0.00           H  
ATOM   3724  HD1 TYR A 241      47.224 -11.908  60.272  1.00  0.00           H  
ATOM   3725  HD2 TYR A 241      50.720 -14.163  59.264  1.00  0.00           H  
ATOM   3726  HE1 TYR A 241      47.320 -12.770  62.557  1.00  0.00           H  
ATOM   3727  HE2 TYR A 241      50.799 -15.052  61.553  1.00  0.00           H  
ATOM   3728  HH  TYR A 241      49.865 -14.998  63.698  1.00  0.00           H  
ATOM   3729  N   VAL A 242      50.387 -10.312  55.974  1.00 29.25           N  
ATOM   3730  CA  VAL A 242      50.433  -9.760  54.630  1.00 32.80           C  
ATOM   3731  C   VAL A 242      51.314 -10.642  53.742  1.00 38.38           C  
ATOM   3732  O   VAL A 242      52.485 -10.886  54.052  1.00 27.87           O  
ATOM   3733  CB  VAL A 242      51.048  -8.335  54.641  1.00 26.66           C  
ATOM   3734  CG1 VAL A 242      51.372  -7.871  53.213  1.00 41.49           C  
ATOM   3735  CG2 VAL A 242      50.126  -7.354  55.345  1.00 30.33           C  
ATOM   3736  H   VAL A 242      51.278 -10.541  56.395  1.00  0.00           H  
ATOM   3737  HA  VAL A 242      49.437  -9.713  54.183  1.00  0.00           H  
ATOM   3738  HB  VAL A 242      51.980  -8.360  55.209  1.00  0.00           H  
ATOM   3739 HG11 VAL A 242      51.638  -6.814  53.222  1.00  0.00           H  
ATOM   3740 HG12 VAL A 242      52.230  -8.378  52.771  1.00  0.00           H  
ATOM   3741 HG13 VAL A 242      50.519  -7.985  52.544  1.00  0.00           H  
ATOM   3742 HG21 VAL A 242      50.617  -6.394  55.501  1.00  0.00           H  
ATOM   3743 HG22 VAL A 242      49.226  -7.173  54.756  1.00  0.00           H  
ATOM   3744 HG23 VAL A 242      49.802  -7.723  56.310  1.00  0.00           H  
ATOM   3745  N   THR A 243      50.768 -11.103  52.624  1.00 29.67           N  
ATOM   3746  CA  THR A 243      51.570 -11.863  51.671  1.00 31.53           C  
ATOM   3747  C   THR A 243      52.289 -10.918  50.723  1.00 34.65           C  
ATOM   3748  O   THR A 243      51.650 -10.156  50.004  1.00 34.70           O  
ATOM   3749  OG1 THR A 243      50.116 -13.778  51.868  1.00 35.83           O  
ATOM   3750  CG2 THR A 243      51.516 -13.658  49.906  1.00 38.63           C  
ATOM   3751  CB  THR A 243      50.688 -12.877  50.913  1.00 34.38           C  
ATOM   3752  H   THR A 243      49.818 -10.877  52.367  1.00  0.00           H  
ATOM   3753  HA  THR A 243      52.311 -12.463  52.189  1.00  0.00           H  
ATOM   3754  HB  THR A 243      49.874 -12.365  50.397  1.00  0.00           H  
ATOM   3755  HG1 THR A 243      49.548 -13.277  52.459  1.00  0.00           H  
ATOM   3756 HG21 THR A 243      50.904 -14.417  49.417  1.00  0.00           H  
ATOM   3757 HG22 THR A 243      51.930 -13.036  49.112  1.00  0.00           H  
ATOM   3758 HG23 THR A 243      52.333 -14.182  50.399  1.00  0.00           H  
ATOM   3759  N   VAL A 244      53.621 -10.936  50.753  1.00 29.58           N  
ATOM   3760  CA  VAL A 244      54.411 -10.053  49.902  1.00 31.62           C  
ATOM   3761  C   VAL A 244      54.813 -10.748  48.600  1.00 33.49           C  
ATOM   3762  O   VAL A 244      55.050 -10.092  47.591  1.00 43.67           O  
ATOM   3763  CG1 VAL A 244      55.306  -8.519  51.691  1.00 39.18           C  
ATOM   3764  CG2 VAL A 244      56.470 -10.686  51.193  1.00 32.36           C  
ATOM   3765  CB  VAL A 244      55.677  -9.534  50.607  1.00 29.35           C  
ATOM   3766  H   VAL A 244      54.120 -11.576  51.357  1.00  0.00           H  
ATOM   3767  HA  VAL A 244      53.833  -9.173  49.616  1.00  0.00           H  
ATOM   3768  HB  VAL A 244      56.312  -9.017  49.884  1.00  0.00           H  
ATOM   3769 HG11 VAL A 244      56.198  -8.129  52.179  1.00  0.00           H  
ATOM   3770 HG12 VAL A 244      54.764  -7.670  51.277  1.00  0.00           H  
ATOM   3771 HG13 VAL A 244      54.681  -8.966  52.465  1.00  0.00           H  
ATOM   3772 HG21 VAL A 244      57.369 -10.312  51.684  1.00  0.00           H  
ATOM   3773 HG22 VAL A 244      55.914 -11.236  51.951  1.00  0.00           H  
ATOM   3774 HG23 VAL A 244      56.812 -11.387  50.433  1.00  0.00           H  
ATOM   3775  N   LYS A 245      54.887 -12.074  48.644  1.00 37.98           N  
ATOM   3776  CA  LYS A 245      55.221 -12.897  47.481  1.00 43.57           C  
ATOM   3777  C   LYS A 245      54.568 -14.260  47.659  1.00 38.41           C  
ATOM   3778  O   LYS A 245      54.278 -14.666  48.780  1.00 34.24           O  
ATOM   3779  CB  LYS A 245      56.736 -13.086  47.369  1.00 47.10           C  
ATOM   3780  CG  LYS A 245      57.463 -11.955  46.685  1.00 52.66           C  
ATOM   3781  CD  LYS A 245      58.954 -11.992  46.974  1.00 53.09           C  
ATOM   3782  CE  LYS A 245      59.588 -13.313  46.563  1.00 68.97           C  
ATOM   3783  NZ  LYS A 245      59.548 -14.337  47.645  1.00 77.63           N1+
ATOM   3784  H   LYS A 245      54.672 -12.571  49.499  1.00  0.00           H  
ATOM   3785  HA  LYS A 245      54.822 -12.425  46.582  1.00  0.00           H  
ATOM   3786  HB3 LYS A 245      56.982 -14.005  46.843  1.00  0.00           H  
ATOM   3787  HB2 LYS A 245      57.133 -13.225  48.373  1.00  0.00           H  
ATOM   3788  HG3 LYS A 245      57.129 -10.983  47.021  1.00  0.00           H  
ATOM   3789  HG2 LYS A 245      57.281 -11.988  45.610  1.00  0.00           H  
ATOM   3790  HD2 LYS A 245      59.132 -11.788  48.030  1.00  0.00           H  
ATOM   3791  HD3 LYS A 245      59.438 -11.179  46.432  1.00  0.00           H  
ATOM   3792  HE3 LYS A 245      60.643 -13.142  46.349  1.00  0.00           H  
ATOM   3793  HE2 LYS A 245      59.147 -13.706  45.646  1.00  0.00           H  
ATOM   3794  HZ1 LYS A 245      60.011 -13.968  48.465  1.00  0.00           H  
ATOM   3795  HZ2 LYS A 245      58.592 -14.569  47.871  1.00  0.00           H  
ATOM   3796  HZ3 LYS A 245      60.042 -15.166  47.345  1.00  0.00           H  
ATOM   3797  N   PRO A 246      54.358 -14.990  46.554  1.00 49.02           N  
ATOM   3798  CA  PRO A 246      53.665 -16.280  46.624  1.00 49.33           C  
ATOM   3799  C   PRO A 246      54.035 -17.108  47.855  1.00 42.08           C  
ATOM   3800  O   PRO A 246      53.141 -17.573  48.563  1.00 55.88           O  
ATOM   3801  CD  PRO A 246      54.837 -14.700  45.190  1.00 52.65           C  
ATOM   3802  CB  PRO A 246      54.119 -16.983  45.342  1.00 52.08           C  
ATOM   3803  CG  PRO A 246      54.314 -15.868  44.385  1.00 50.09           C  
ATOM   3804  HA  PRO A 246      52.590 -16.093  46.600  1.00  0.00           H  
ATOM   3805  HB2 PRO A 246      53.392 -17.713  44.983  1.00  0.00           H  
ATOM   3806  HB3 PRO A 246      55.068 -17.505  45.477  1.00  0.00           H  
ATOM   3807  HG3 PRO A 246      53.342 -15.596  43.970  1.00  0.00           H  
ATOM   3808  HG2 PRO A 246      54.958 -16.131  43.545  1.00  0.00           H  
ATOM   3809  HD2 PRO A 246      55.924 -14.705  45.148  1.00  0.00           H  
ATOM   3810  HD3 PRO A 246      54.473 -13.751  44.796  1.00  0.00           H  
ATOM   3811  N   ARG A 247      55.316 -17.285  48.136  1.00 34.09           N  
ATOM   3812  CA  ARG A 247      55.652 -18.117  49.293  1.00 55.43           C  
ATOM   3813  C   ARG A 247      56.097 -17.339  50.533  1.00 46.77           C  
ATOM   3814  O   ARG A 247      56.676 -17.907  51.460  1.00 46.03           O  
ATOM   3815  CB  ARG A 247      56.676 -19.192  48.915  1.00 51.76           C  
ATOM   3816  CG  ARG A 247      56.174 -20.140  47.826  1.00 57.30           C  
ATOM   3817  CD  ARG A 247      54.716 -20.541  48.076  1.00 65.06           C  
ATOM   3818  NE  ARG A 247      54.191 -21.427  47.035  1.00 82.92           N  
ATOM   3819  CZ  ARG A 247      54.088 -22.749  47.154  1.00 97.51           C  
ATOM   3820  NH1 ARG A 247      54.469 -23.350  48.277  1.00 81.73           N  
ATOM   3821  NH2 ARG A 247      53.602 -23.473  46.152  1.00 84.44           N1+
ATOM   3822  H   ARG A 247      56.060 -16.902  47.571  1.00  0.00           H  
ATOM   3823  HA  ARG A 247      54.804 -18.647  49.724  1.00  0.00           H  
ATOM   3824  HB3 ARG A 247      56.903 -19.806  49.787  1.00  0.00           H  
ATOM   3825  HB2 ARG A 247      57.620 -18.736  48.611  1.00  0.00           H  
ATOM   3826  HG2 ARG A 247      56.828 -20.988  47.624  1.00  0.00           H  
ATOM   3827  HG3 ARG A 247      56.180 -19.541  46.914  1.00  0.00           H  
ATOM   3828  HD3 ARG A 247      54.084 -19.705  47.822  1.00  0.00           H  
ATOM   3829  HD2 ARG A 247      54.464 -20.807  49.103  1.00  0.00           H  
ATOM   3830  HE  ARG A 247      53.928 -20.990  46.163  1.00  0.00           H  
ATOM   3831 HH11 ARG A 247      54.394 -24.352  48.377  1.00  0.00           H  
ATOM   3832 HH12 ARG A 247      54.843 -22.803  49.039  1.00  0.00           H  
ATOM   3833 HH21 ARG A 247      53.520 -24.476  46.238  1.00  0.00           H  
ATOM   3834 HH22 ARG A 247      53.309 -23.027  45.295  1.00  0.00           H  
ATOM   3835  N   VAL A 248      55.817 -16.042  50.571  1.00 32.53           N  
ATOM   3836  CA  VAL A 248      56.306 -15.241  51.689  1.00 30.04           C  
ATOM   3837  C   VAL A 248      55.216 -14.362  52.276  1.00 31.14           C  
ATOM   3838  O   VAL A 248      54.591 -13.560  51.573  1.00 31.10           O  
ATOM   3839  CG1 VAL A 248      58.075 -13.625  52.460  1.00 35.93           C  
ATOM   3840  CG2 VAL A 248      58.582 -15.262  50.656  1.00 42.33           C  
ATOM   3841  CB  VAL A 248      57.513 -14.381  51.269  1.00 39.07           C  
ATOM   3842  H   VAL A 248      55.284 -15.579  49.844  1.00  0.00           H  
ATOM   3843  HA  VAL A 248      56.656 -15.860  52.510  1.00  0.00           H  
ATOM   3844  HB  VAL A 248      57.197 -13.652  50.526  1.00  0.00           H  
ATOM   3845 HG11 VAL A 248      58.924 -13.014  52.152  1.00  0.00           H  
ATOM   3846 HG12 VAL A 248      57.366 -12.936  52.917  1.00  0.00           H  
ATOM   3847 HG13 VAL A 248      58.434 -14.299  53.236  1.00  0.00           H  
ATOM   3848 HG21 VAL A 248      59.487 -14.687  50.456  1.00  0.00           H  
ATOM   3849 HG22 VAL A 248      58.865 -16.075  51.325  1.00  0.00           H  
ATOM   3850 HG23 VAL A 248      58.271 -15.697  49.707  1.00  0.00           H  
ATOM   3851  N   ARG A 249      54.994 -14.539  53.571  1.00 28.63           N  
ATOM   3852  CA  ARG A 249      54.039 -13.752  54.322  1.00 30.06           C  
ATOM   3853  C   ARG A 249      54.754 -13.108  55.517  1.00 28.85           C  
ATOM   3854  O   ARG A 249      55.605 -13.751  56.147  1.00 31.35           O  
ATOM   3855  CB  ARG A 249      52.920 -14.686  54.782  1.00 40.33           C  
ATOM   3856  CG  ARG A 249      52.109 -14.225  55.974  1.00 51.06           C  
ATOM   3857  CD  ARG A 249      51.288 -15.391  56.532  1.00 43.19           C  
ATOM   3858  NE  ARG A 249      51.963 -16.072  57.641  1.00 60.56           N  
ATOM   3859  CZ  ARG A 249      51.383 -16.985  58.416  1.00 49.21           C  
ATOM   3860  NH1 ARG A 249      50.122 -17.340  58.194  1.00 39.16           N  
ATOM   3861  NH2 ARG A 249      52.059 -17.549  59.409  1.00 54.95           N1+
ATOM   3862  H   ARG A 249      55.497 -15.250  54.089  1.00  0.00           H  
ATOM   3863  HA  ARG A 249      53.629 -12.959  53.717  1.00  0.00           H  
ATOM   3864  HB3 ARG A 249      53.375 -15.636  55.065  1.00  0.00           H  
ATOM   3865  HB2 ARG A 249      52.263 -14.913  53.941  1.00  0.00           H  
ATOM   3866  HG3 ARG A 249      51.479 -13.371  55.721  1.00  0.00           H  
ATOM   3867  HG2 ARG A 249      52.737 -13.897  56.801  1.00  0.00           H  
ATOM   3868  HD2 ARG A 249      51.142 -16.157  55.769  1.00  0.00           H  
ATOM   3869  HD3 ARG A 249      50.293 -15.047  56.812  1.00  0.00           H  
ATOM   3870  HE  ARG A 249      52.929 -15.825  57.810  1.00  0.00           H  
ATOM   3871 HH11 ARG A 249      49.603 -16.920  57.438  1.00  0.00           H  
ATOM   3872 HH12 ARG A 249      49.669 -18.024  58.782  1.00  0.00           H  
ATOM   3873 HH21 ARG A 249      51.623 -18.239  60.005  1.00  0.00           H  
ATOM   3874 HH22 ARG A 249      52.984 -17.204  59.634  1.00  0.00           H  
ATOM   3875  N   LEU A 250      54.451 -11.835  55.794  1.00 27.83           N  
ATOM   3876  CA  LEU A 250      55.023 -11.140  56.960  1.00 26.10           C  
ATOM   3877  C   LEU A 250      53.951 -10.952  58.024  1.00 27.15           C  
ATOM   3878  O   LEU A 250      52.837 -10.504  57.731  1.00 25.10           O  
ATOM   3879  CG  LEU A 250      56.785  -9.809  55.561  1.00 31.73           C  
ATOM   3880  CD1 LEU A 250      57.181  -8.404  55.095  1.00 36.69           C  
ATOM   3881  CD2 LEU A 250      57.987 -10.543  56.152  1.00 34.54           C  
ATOM   3882  CB  LEU A 250      55.629  -9.775  56.567  1.00 26.74           C  
ATOM   3883  H   LEU A 250      53.766 -11.333  55.241  1.00  0.00           H  
ATOM   3884  HA  LEU A 250      55.827 -11.727  57.397  1.00  0.00           H  
ATOM   3885  HB3 LEU A 250      55.964  -9.255  57.466  1.00  0.00           H  
ATOM   3886  HB2 LEU A 250      54.832  -9.154  56.153  1.00  0.00           H  
ATOM   3887  HG  LEU A 250      56.455 -10.352  54.674  1.00  0.00           H  
ATOM   3888 HD11 LEU A 250      57.911  -8.444  54.286  1.00  0.00           H  
ATOM   3889 HD12 LEU A 250      56.309  -7.870  54.725  1.00  0.00           H  
ATOM   3890 HD13 LEU A 250      57.611  -7.817  55.908  1.00  0.00           H  
ATOM   3891 HD21 LEU A 250      58.916  -9.989  56.011  1.00  0.00           H  
ATOM   3892 HD22 LEU A 250      57.892 -10.719  57.225  1.00  0.00           H  
ATOM   3893 HD23 LEU A 250      58.121 -11.514  55.674  1.00  0.00           H  
ATOM   3894  N   HIS A 251      54.286 -11.320  59.257  1.00 26.63           N  
ATOM   3895  CA  HIS A 251      53.401 -11.147  60.385  1.00 28.14           C  
ATOM   3896  C   HIS A 251      53.837  -9.912  61.162  1.00 28.89           C  
ATOM   3897  O   HIS A 251      55.035  -9.618  61.237  1.00 26.81           O  
ATOM   3898  CB  HIS A 251      53.492 -12.360  61.294  1.00 30.29           C  
ATOM   3899  CG  HIS A 251      52.945 -12.127  62.659  1.00 26.75           C  
ATOM   3900  ND1 HIS A 251      53.733 -12.167  63.789  1.00 29.59           N1+
ATOM   3901  CD2 HIS A 251      51.683 -11.867  63.091  1.00 27.85           C  
ATOM   3902  CE1 HIS A 251      52.986 -11.938  64.853  1.00 34.11           C  
ATOM   3903  NE2 HIS A 251      51.737 -11.755  64.456  1.00 34.79           N  
ATOM   3904  H   HIS A 251      55.216 -11.678  59.452  1.00  0.00           H  
ATOM   3905  HA  HIS A 251      52.374 -11.056  60.057  1.00  0.00           H  
ATOM   3906  HB3 HIS A 251      54.533 -12.668  61.403  1.00  0.00           H  
ATOM   3907  HB2 HIS A 251      52.971 -13.205  60.843  1.00  0.00           H  
ATOM   3908  HD1 HIS A 251      54.731 -12.368  63.825  1.00  0.00           H  
ATOM   3909  HD2 HIS A 251      50.748 -11.755  62.564  1.00  0.00           H  
ATOM   3910  HE1 HIS A 251      53.330 -11.913  65.876  1.00  0.00           H  
ATOM   3911  HE2 HIS A 251      50.955 -11.590  65.085  1.00  0.00           H  
ATOM   3912  N   PHE A 252      52.860  -9.198  61.709  1.00 23.15           N  
ATOM   3913  CA  PHE A 252      53.115  -8.018  62.514  1.00 26.96           C  
ATOM   3914  C   PHE A 252      52.051  -7.840  63.573  1.00 31.95           C  
ATOM   3915  O   PHE A 252      50.935  -8.356  63.459  1.00 32.17           O  
ATOM   3916  CB  PHE A 252      53.235  -6.753  61.647  1.00 26.09           C  
ATOM   3917  CG  PHE A 252      51.946  -6.352  60.956  1.00 26.34           C  
ATOM   3918  CD1 PHE A 252      51.561  -6.966  59.781  1.00 25.19           C  
ATOM   3919  CD2 PHE A 252      51.138  -5.343  61.480  1.00 31.41           C  
ATOM   3920  CE1 PHE A 252      50.374  -6.596  59.145  1.00 25.09           C  
ATOM   3921  CE2 PHE A 252      49.953  -4.966  60.842  1.00 26.42           C  
ATOM   3922  CZ  PHE A 252      49.568  -5.603  59.693  1.00 26.36           C  
ATOM   3923  H   PHE A 252      51.891  -9.464  61.584  1.00  0.00           H  
ATOM   3924  HA  PHE A 252      54.056  -8.173  63.043  1.00  0.00           H  
ATOM   3925  HB2 PHE A 252      54.012  -6.889  60.894  1.00  0.00           H  
ATOM   3926  HB3 PHE A 252      53.574  -5.916  62.261  1.00  0.00           H  
ATOM   3927  HD1 PHE A 252      52.169  -7.751  59.355  1.00  0.00           H  
ATOM   3928  HD2 PHE A 252      51.432  -4.836  62.388  1.00  0.00           H  
ATOM   3929  HE1 PHE A 252      50.068  -7.099  58.248  1.00  0.00           H  
ATOM   3930  HE2 PHE A 252      49.343  -4.171  61.232  1.00  0.00           H  
ATOM   3931  HZ  PHE A 252      48.649  -5.319  59.201  1.00  0.00           H  
ATOM   3932  N   VAL A 253      52.421  -7.122  64.627  1.00 26.93           N  
ATOM   3933  CA  VAL A 253      51.494  -6.731  65.647  1.00 22.64           C  
ATOM   3934  C   VAL A 253      51.259  -5.242  65.459  1.00 26.10           C  
ATOM   3935  O   VAL A 253      52.178  -4.496  65.130  1.00 25.58           O  
ATOM   3936  CG1 VAL A 253      51.425  -6.152  68.096  1.00 33.14           C  
ATOM   3937  CG2 VAL A 253      51.784  -8.530  67.367  1.00 31.92           C  
ATOM   3938  CB  VAL A 253      52.042  -7.057  67.044  1.00 30.92           C  
ATOM   3939  H   VAL A 253      53.358  -6.744  64.688  1.00  0.00           H  
ATOM   3940  HA  VAL A 253      50.544  -7.243  65.532  1.00  0.00           H  
ATOM   3941  HB  VAL A 253      53.122  -6.899  67.064  1.00  0.00           H  
ATOM   3942 HG11 VAL A 253      51.665  -6.513  69.097  1.00  0.00           H  
ATOM   3943 HG12 VAL A 253      51.808  -5.131  68.054  1.00  0.00           H  
ATOM   3944 HG13 VAL A 253      50.339  -6.120  68.020  1.00  0.00           H  
ATOM   3945 HG21 VAL A 253      52.146  -8.784  68.362  1.00  0.00           H  
ATOM   3946 HG22 VAL A 253      50.719  -8.763  67.341  1.00  0.00           H  
ATOM   3947 HG23 VAL A 253      52.288  -9.187  66.658  1.00  0.00           H  
ATOM   3948  N   GLU A 254      50.019  -4.820  65.659  1.00 22.63           N  
ATOM   3949  CA  GLU A 254      49.594  -3.455  65.351  1.00 23.74           C  
ATOM   3950  C   GLU A 254      48.854  -2.829  66.531  1.00 23.33           C  
ATOM   3951  O   GLU A 254      47.935  -3.440  67.106  1.00 28.57           O  
ATOM   3952  CB  GLU A 254      48.658  -3.497  64.123  1.00 27.68           C  
ATOM   3953  CG  GLU A 254      48.257  -2.137  63.580  1.00 33.12           C  
ATOM   3954  CD  GLU A 254      47.630  -2.249  62.186  1.00 41.61           C  
ATOM   3955  OE1 GLU A 254      47.944  -1.398  61.335  1.00 33.76           O  
ATOM   3956  OE2 GLU A 254      46.826  -3.186  61.953  1.00 33.75           O  
ATOM   3957  H   GLU A 254      49.298  -5.471  65.943  1.00  0.00           H  
ATOM   3958  HA  GLU A 254      50.446  -2.851  65.086  1.00  0.00           H  
ATOM   3959  HB3 GLU A 254      47.764  -4.073  64.369  1.00  0.00           H  
ATOM   3960  HB2 GLU A 254      49.166  -4.067  63.351  1.00  0.00           H  
ATOM   3961  HG3 GLU A 254      49.104  -1.458  63.577  1.00  0.00           H  
ATOM   3962  HG2 GLU A 254      47.520  -1.680  64.241  1.00  0.00           H  
ATOM   3963  HE2 GLU A 254      46.709  -3.798  62.686  1.00  0.00           H  
ATOM   3964  N   LEU A 255      49.226  -1.604  66.881  1.00 24.34           N  
ATOM   3965  CA  LEU A 255      48.570  -0.883  67.979  1.00 21.68           C  
ATOM   3966  C   LEU A 255      48.645   0.624  67.795  1.00 26.92           C  
ATOM   3967  O   LEU A 255      49.717   1.184  67.506  1.00 24.73           O  
ATOM   3968  CD2 LEU A 255      49.469  -0.695  71.810  1.00 27.39           C  
ATOM   3969  CB  LEU A 255      49.212  -1.248  69.336  1.00 24.22           C  
ATOM   3970  CG  LEU A 255      48.541  -0.606  70.550  1.00 23.98           C  
ATOM   3971  CD1 LEU A 255      47.170  -1.271  70.815  1.00 27.46           C  
ATOM   3972  H   LEU A 255      49.975  -1.128  66.395  1.00  0.00           H  
ATOM   3973  HA  LEU A 255      47.514  -1.156  67.994  1.00  0.00           H  
ATOM   3974  HB3 LEU A 255      50.260  -0.944  69.309  1.00  0.00           H  
ATOM   3975  HB2 LEU A 255      49.231  -2.331  69.465  1.00  0.00           H  
ATOM   3976  HG  LEU A 255      48.371   0.458  70.399  1.00  0.00           H  
ATOM   3977 HD11 LEU A 255      46.745  -0.916  71.755  1.00  0.00           H  
ATOM   3978 HD12 LEU A 255      46.448  -1.042  70.032  1.00  0.00           H  
ATOM   3979 HD13 LEU A 255      47.259  -2.353  70.896  1.00  0.00           H  
ATOM   3980 HD21 LEU A 255      49.007  -0.217  72.674  1.00  0.00           H  
ATOM   3981 HD22 LEU A 255      49.684  -1.730  72.075  1.00  0.00           H  
ATOM   3982 HD23 LEU A 255      50.417  -0.191  71.626  1.00  0.00           H  
ATOM   3983  N   GLY A 256      47.506   1.285  67.989  1.00 23.15           N  
ATOM   3984  CA  GLY A 256      47.468   2.731  67.983  1.00 27.13           C  
ATOM   3985  C   GLY A 256      46.975   3.332  66.678  1.00 29.81           C  
ATOM   3986  O   GLY A 256      46.723   2.619  65.702  1.00 24.95           O  
ATOM   3987  H   GLY A 256      46.652   0.792  68.204  1.00  0.00           H  
ATOM   3988  HA2 GLY A 256      48.426   3.176  68.256  1.00  0.00           H  
ATOM   3989  HA3 GLY A 256      46.777   3.034  68.770  1.00  0.00           H  
ATOM   3990  N   SER A 257      46.844   4.655  66.675  1.00 25.42           N  
ATOM   3991  CA  SER A 257      46.466   5.402  65.465  1.00 25.37           C  
ATOM   3992  C   SER A 257      47.418   6.570  65.340  1.00 30.04           C  
ATOM   3993  O   SER A 257      48.014   6.997  66.334  1.00 31.08           O  
ATOM   3994  CB  SER A 257      45.037   5.924  65.576  1.00 30.47           C  
ATOM   3995  OG  SER A 257      44.879   6.685  66.778  1.00 31.76           O  
ATOM   3996  H   SER A 257      47.043   5.202  67.505  1.00  0.00           H  
ATOM   3997  HA  SER A 257      46.552   4.795  64.563  1.00  0.00           H  
ATOM   3998  HB2 SER A 257      44.335   5.090  65.600  1.00  0.00           H  
ATOM   3999  HB3 SER A 257      44.766   6.538  64.716  1.00  0.00           H  
ATOM   4000  HG  SER A 257      43.954   6.653  67.055  1.00  0.00           H  
ATOM   4001  N   GLY A 258      47.534   7.108  64.127  1.00 29.46           N  
ATOM   4002  CA  GLY A 258      48.440   8.212  63.857  1.00 30.84           C  
ATOM   4003  C   GLY A 258      49.427   7.774  62.792  1.00 29.52           C  
ATOM   4004  O   GLY A 258      49.193   6.769  62.114  1.00 30.79           O  
ATOM   4005  H   GLY A 258      47.026   6.723  63.343  1.00  0.00           H  
ATOM   4006  HA3 GLY A 258      48.969   8.548  64.745  1.00  0.00           H  
ATOM   4007  HA2 GLY A 258      47.860   9.057  63.487  1.00  0.00           H  
ATOM   4008  N   PRO A 259      50.529   8.516  62.649  1.00 26.64           N  
ATOM   4009  CA  PRO A 259      51.549   8.208  61.638  1.00 36.41           C  
ATOM   4010  C   PRO A 259      52.080   6.795  61.838  1.00 28.07           C  
ATOM   4011  O   PRO A 259      52.296   6.391  62.985  1.00 24.40           O  
ATOM   4012  CB  PRO A 259      52.644   9.225  61.927  1.00 33.17           C  
ATOM   4013  CG  PRO A 259      51.957  10.357  62.585  1.00 37.81           C  
ATOM   4014  CD  PRO A 259      50.759   9.813  63.304  1.00 28.82           C  
ATOM   4015  HA  PRO A 259      51.126   8.353  60.641  1.00  0.00           H  
ATOM   4016  HB3 PRO A 259      53.151   9.542  61.015  1.00  0.00           H  
ATOM   4017  HB2 PRO A 259      53.418   8.810  62.574  1.00  0.00           H  
ATOM   4018  HG3 PRO A 259      51.726  11.173  61.899  1.00  0.00           H  
ATOM   4019  HG2 PRO A 259      52.723  10.599  63.301  1.00  0.00           H  
ATOM   4020  HD2 PRO A 259      50.996   9.651  64.354  1.00  0.00           H  
ATOM   4021  HD3 PRO A 259      49.905  10.488  63.230  1.00  0.00           H  
ATOM   4022  N   ALA A 260      52.226   6.038  60.754  1.00 25.07           N  
ATOM   4023  CA  ALA A 260      52.685   4.655  60.848  1.00 27.16           C  
ATOM   4024  C   ALA A 260      54.162   4.590  61.260  1.00 25.36           C  
ATOM   4025  O   ALA A 260      55.012   5.296  60.703  1.00 25.49           O  
ATOM   4026  CB  ALA A 260      52.469   3.924  59.518  1.00 32.42           C  
ATOM   4027  H   ALA A 260      52.017   6.398  59.834  1.00  0.00           H  
ATOM   4028  HA  ALA A 260      52.064   4.153  61.582  1.00  0.00           H  
ATOM   4029  HB1 ALA A 260      52.790   2.884  59.583  1.00  0.00           H  
ATOM   4030  HB2 ALA A 260      51.415   3.922  59.238  1.00  0.00           H  
ATOM   4031  HB3 ALA A 260      53.026   4.393  58.705  1.00  0.00           H  
ATOM   4032  N   VAL A 261      54.452   3.732  62.232  1.00 27.46           N  
ATOM   4033  CA  VAL A 261      55.814   3.525  62.719  1.00 23.64           C  
ATOM   4034  C   VAL A 261      56.125   2.040  62.684  1.00 20.80           C  
ATOM   4035  O   VAL A 261      55.506   1.245  63.386  1.00 28.67           O  
ATOM   4036  CG1 VAL A 261      57.453   3.741  64.598  1.00 27.22           C  
ATOM   4037  CG2 VAL A 261      55.703   5.502  64.289  1.00 27.74           C  
ATOM   4038  CB  VAL A 261      56.014   4.014  64.165  1.00 22.02           C  
ATOM   4039  H   VAL A 261      53.717   3.195  62.679  1.00  0.00           H  
ATOM   4040  HA  VAL A 261      56.485   3.880  61.962  1.00  0.00           H  
ATOM   4041  HB  VAL A 261      55.329   3.482  64.828  1.00  0.00           H  
ATOM   4042 HG11 VAL A 261      57.675   4.258  65.532  1.00  0.00           H  
ATOM   4043 HG12 VAL A 261      57.614   2.685  64.802  1.00  0.00           H  
ATOM   4044 HG13 VAL A 261      58.198   4.052  63.868  1.00  0.00           H  
ATOM   4045 HG21 VAL A 261      55.272   5.664  65.270  1.00  0.00           H  
ATOM   4046 HG22 VAL A 261      56.601   6.103  64.358  1.00  0.00           H  
ATOM   4047 HG23 VAL A 261      55.019   5.919  63.554  1.00  0.00           H  
ATOM   4048  N   CYS A 262      57.063   1.672  61.830  1.00 23.73           N  
ATOM   4049  CA  CYS A 262      57.407   0.275  61.635  1.00 26.77           C  
ATOM   4050  C   CYS A 262      58.673  -0.111  62.430  1.00 26.55           C  
ATOM   4051  O   CYS A 262      59.754   0.391  62.173  1.00 27.39           O  
ATOM   4052  CB  CYS A 262      57.587   0.023  60.142  1.00 34.39           C  
ATOM   4053  SG  CYS A 262      58.007  -1.665  59.750  1.00 37.94           S  
ATOM   4054  H   CYS A 262      57.581   2.357  61.291  1.00  0.00           H  
ATOM   4055  HA  CYS A 262      56.579  -0.358  61.931  1.00  0.00           H  
ATOM   4056  HB3 CYS A 262      58.364   0.672  59.733  1.00  0.00           H  
ATOM   4057  HB2 CYS A 262      56.668   0.270  59.608  1.00  0.00           H  
ATOM   4058  HG  CYS A 262      56.842  -2.197  60.132  1.00  0.00           H  
ATOM   4059  N   LEU A 263      58.521  -1.011  63.393  1.00 22.19           N  
ATOM   4060  CA  LEU A 263      59.641  -1.441  64.232  1.00 28.29           C  
ATOM   4061  C   LEU A 263      60.275  -2.735  63.705  1.00 29.06           C  
ATOM   4062  O   LEU A 263      59.569  -3.720  63.479  1.00 26.55           O  
ATOM   4063  CD2 LEU A 263      59.119   0.763  66.313  1.00 27.48           C  
ATOM   4064  CB  LEU A 263      59.158  -1.651  65.674  1.00 23.51           C  
ATOM   4065  CG  LEU A 263      58.320  -0.534  66.297  1.00 25.89           C  
ATOM   4066  CD1 LEU A 263      57.892  -0.900  67.708  1.00 33.06           C  
ATOM   4067  H   LEU A 263      57.619  -1.440  63.559  1.00  0.00           H  
ATOM   4068  HA  LEU A 263      60.393  -0.659  64.280  1.00  0.00           H  
ATOM   4069  HB2 LEU A 263      60.032  -1.806  66.298  1.00  0.00           H  
ATOM   4070  HB3 LEU A 263      58.587  -2.576  65.740  1.00  0.00           H  
ATOM   4071  HG  LEU A 263      57.416  -0.386  65.706  1.00  0.00           H  
ATOM   4072 HD11 LEU A 263      57.174  -0.185  68.103  1.00  0.00           H  
ATOM   4073 HD12 LEU A 263      57.441  -1.891  67.753  1.00  0.00           H  
ATOM   4074 HD13 LEU A 263      58.746  -0.890  68.385  1.00  0.00           H  
ATOM   4075 HD21 LEU A 263      58.659   1.508  66.962  1.00  0.00           H  
ATOM   4076 HD22 LEU A 263      60.137   0.603  66.670  1.00  0.00           H  
ATOM   4077 HD23 LEU A 263      59.186   1.195  65.316  1.00  0.00           H  
ATOM   4078  N   CYS A 264      61.598  -2.727  63.524  1.00 24.32           N  
ATOM   4079  CA  CYS A 264      62.324  -3.851  62.938  1.00 23.35           C  
ATOM   4080  C   CYS A 264      63.394  -4.423  63.888  1.00 23.10           C  
ATOM   4081  O   CYS A 264      64.408  -3.784  64.154  1.00 25.13           O  
ATOM   4082  CB  CYS A 264      62.950  -3.430  61.603  1.00 24.98           C  
ATOM   4083  SG  CYS A 264      61.725  -2.764  60.394  1.00 28.66           S  
ATOM   4084  H   CYS A 264      62.133  -1.891  63.727  1.00  0.00           H  
ATOM   4085  HA  CYS A 264      61.645  -4.671  62.699  1.00  0.00           H  
ATOM   4086  HB2 CYS A 264      63.476  -4.266  61.146  1.00  0.00           H  
ATOM   4087  HB3 CYS A 264      63.697  -2.651  61.762  1.00  0.00           H  
ATOM   4088  HG  CYS A 264      61.394  -1.685  61.110  1.00  0.00           H  
ATOM   4089  N   HIS A 265      63.157  -5.636  64.377  1.00 23.52           N  
ATOM   4090  CA  HIS A 265      64.007  -6.248  65.393  1.00 26.32           C  
ATOM   4091  C   HIS A 265      65.303  -6.813  64.820  1.00 22.51           C  
ATOM   4092  O   HIS A 265      65.508  -6.812  63.601  1.00 28.44           O  
ATOM   4093  NE2 HIS A 265      61.977 -10.137  64.056  1.00 25.26           N  
ATOM   4094  CB  HIS A 265      63.236  -7.352  66.127  1.00 25.21           C  
ATOM   4095  CG  HIS A 265      62.902  -8.540  65.263  1.00 28.32           C  
ATOM   4096  ND1 HIS A 265      63.858  -9.433  64.822  1.00 29.39           N  
ATOM   4097  CD2 HIS A 265      61.716  -8.986  64.774  1.00 25.65           C  
ATOM   4098  CE1 HIS A 265      63.275 -10.379  64.098  1.00 27.46           C  
ATOM   4099  H   HIS A 265      62.311  -6.133  64.130  1.00  0.00           H  
ATOM   4100  HA  HIS A 265      64.268  -5.482  66.125  1.00  0.00           H  
ATOM   4101  HB2 HIS A 265      62.304  -6.945  66.523  1.00  0.00           H  
ATOM   4102  HB3 HIS A 265      63.786  -7.698  67.000  1.00  0.00           H  
ATOM   4103  HD1 HIS A 265      64.849  -9.394  65.031  1.00  0.00           H  
ATOM   4104  HD2 HIS A 265      60.730  -8.609  64.936  1.00  0.00           H  
ATOM   4105  HE1 HIS A 265      63.800 -11.191  63.643  1.00  0.00           H  
ATOM   4106  N   GLY A 266      66.168  -7.317  65.701  1.00 24.27           N  
ATOM   4107  CA  GLY A 266      67.467  -7.808  65.297  1.00 30.58           C  
ATOM   4108  C   GLY A 266      67.593  -9.317  65.428  1.00 32.31           C  
ATOM   4109  O   GLY A 266      66.591 -10.025  65.481  1.00 28.65           O  
ATOM   4110  H   GLY A 266      65.963  -7.287  66.691  1.00  0.00           H  
ATOM   4111  HA3 GLY A 266      68.059  -7.491  66.143  1.00  0.00           H  
ATOM   4112  HA2 GLY A 266      67.874  -7.405  64.368  1.00  0.00           H  
ATOM   4113  N   PHE A 267      68.832  -9.798  65.449  1.00 25.35           N  
ATOM   4114  CA  PHE A 267      69.116 -11.228  65.568  1.00 28.44           C  
ATOM   4115  C   PHE A 267      69.465 -11.628  67.016  1.00 33.16           C  
ATOM   4116  O   PHE A 267      70.259 -10.946  67.670  1.00 28.49           O  
ATOM   4117  CZ  PHE A 267      71.473 -15.734  64.932  1.00 33.48           C  
ATOM   4118  CB  PHE A 267      70.269 -11.596  64.632  1.00 24.67           C  
ATOM   4119  CG  PHE A 267      70.696 -13.045  64.735  1.00 26.27           C  
ATOM   4120  CD1 PHE A 267      71.609 -13.450  65.701  1.00 33.81           C  
ATOM   4121  CD2 PHE A 267      70.173 -13.991  63.873  1.00 28.39           C  
ATOM   4122  CE1 PHE A 267      72.005 -14.793  65.807  1.00 30.83           C  
ATOM   4123  CE2 PHE A 267      70.551 -15.333  63.959  1.00 32.33           C  
ATOM   4124  H   PHE A 267      69.631  -9.174  65.404  1.00  0.00           H  
ATOM   4125  HA  PHE A 267      68.253 -11.751  65.190  1.00  0.00           H  
ATOM   4126  HB3 PHE A 267      71.137 -10.973  64.855  1.00  0.00           H  
ATOM   4127  HB2 PHE A 267      69.995 -11.383  63.599  1.00  0.00           H  
ATOM   4128  HD1 PHE A 267      72.039 -12.724  66.376  1.00  0.00           H  
ATOM   4129  HD2 PHE A 267      69.498 -13.696  63.087  1.00  0.00           H  
ATOM   4130  HE1 PHE A 267      72.721 -15.094  66.556  1.00  0.00           H  
ATOM   4131  HE2 PHE A 267      70.153 -16.064  63.275  1.00  0.00           H  
ATOM   4132  HZ  PHE A 267      71.769 -16.769  65.007  1.00  0.00           H  
ATOM   4133  N   PRO A 268      68.857 -12.717  67.536  1.00 28.62           N  
ATOM   4134  CA  PRO A 268      67.782 -13.532  66.975  1.00 22.94           C  
ATOM   4135  C   PRO A 268      66.547 -13.198  67.785  1.00 31.11           C  
ATOM   4136  O   PRO A 268      66.319 -13.778  68.847  1.00 28.95           O  
ATOM   4137  CG  PRO A 268      69.262 -14.805  68.474  1.00 33.60           C  
ATOM   4138  CD  PRO A 268      69.347 -13.325  68.788  1.00 29.76           C  
ATOM   4139  CB  PRO A 268      68.230 -14.963  67.301  1.00 32.93           C  
ATOM   4140  HA  PRO A 268      67.598 -13.472  65.911  1.00  0.00           H  
ATOM   4141  HB3 PRO A 268      68.732 -15.388  66.432  1.00  0.00           H  
ATOM   4142  HB2 PRO A 268      67.414 -15.644  67.550  1.00  0.00           H  
ATOM   4143  HG3 PRO A 268      70.234 -15.180  68.151  1.00  0.00           H  
ATOM   4144  HG2 PRO A 268      68.965 -15.380  69.351  1.00  0.00           H  
ATOM   4145  HD2 PRO A 268      68.703 -13.044  69.622  1.00  0.00           H  
ATOM   4146  HD3 PRO A 268      70.368 -13.050  69.053  1.00  0.00           H  
ATOM   4147  N   GLU A 269      65.756 -12.238  67.322  1.00 25.68           N  
ATOM   4148  CA  GLU A 269      64.708 -11.713  68.190  1.00 23.30           C  
ATOM   4149  C   GLU A 269      63.295 -11.893  67.601  1.00 25.59           C  
ATOM   4150  O   GLU A 269      63.007 -12.940  67.023  1.00 26.63           O  
ATOM   4151  OE2 GLU A 269      65.871  -8.215  70.345  1.00 35.00           O1-
ATOM   4152  CB  GLU A 269      65.013 -10.278  68.543  1.00 26.94           C  
ATOM   4153  CG  GLU A 269      66.471 -10.076  68.980  1.00 30.67           C  
ATOM   4154  CD  GLU A 269      66.721  -8.698  69.567  1.00 36.40           C  
ATOM   4155  OE1 GLU A 269      67.764  -8.097  69.241  1.00 39.13           O  
ATOM   4156  H   GLU A 269      65.948 -11.745  66.461  1.00  0.00           H  
ATOM   4157  HA  GLU A 269      64.640 -12.237  69.145  1.00  0.00           H  
ATOM   4158  HB2 GLU A 269      64.397 -10.128  69.380  1.00  0.00           H  
ATOM   4159  HB3 GLU A 269      64.747  -9.579  67.751  1.00  0.00           H  
ATOM   4160  HG3 GLU A 269      67.159 -10.220  68.150  1.00  0.00           H  
ATOM   4161  HG2 GLU A 269      66.740 -10.808  69.743  1.00  0.00           H  
ATOM   4162  N   SER A 270      62.437 -10.888  67.754  1.00 25.95           N  
ATOM   4163  CA  SER A 270      60.998 -11.055  67.525  1.00 24.67           C  
ATOM   4164  C   SER A 270      60.301  -9.706  67.591  1.00 29.24           C  
ATOM   4165  O   SER A 270      60.876  -8.724  68.099  1.00 26.55           O  
ATOM   4166  OG  SER A 270      59.025 -11.943  68.742  1.00 26.50           O  
ATOM   4167  CB  SER A 270      60.433 -12.009  68.603  1.00 28.63           C  
ATOM   4168  H   SER A 270      62.722 -10.025  68.194  1.00  0.00           H  
ATOM   4169  HA  SER A 270      60.825 -11.471  66.530  1.00  0.00           H  
ATOM   4170  HB3 SER A 270      60.836 -11.728  69.577  1.00  0.00           H  
ATOM   4171  HB2 SER A 270      60.732 -13.041  68.452  1.00  0.00           H  
ATOM   4172  HG  SER A 270      58.637 -12.555  68.102  1.00  0.00           H  
ATOM   4173  N   TRP A 271      59.075  -9.639  67.076  1.00 26.65           N  
ATOM   4174  CA  TRP A 271      58.250  -8.456  67.306  1.00 24.42           C  
ATOM   4175  C   TRP A 271      58.236  -8.138  68.786  1.00 23.25           C  
ATOM   4176  O   TRP A 271      58.237  -6.970  69.183  1.00 23.98           O  
ATOM   4177  CB  TRP A 271      56.818  -8.650  66.783  1.00 25.22           C  
ATOM   4178  CG  TRP A 271      55.924  -9.572  67.597  1.00 26.15           C  
ATOM   4179  CD1 TRP A 271      55.653 -10.897  67.342  1.00 27.95           C  
ATOM   4180  CD2 TRP A 271      55.169  -9.228  68.759  1.00 26.14           C  
ATOM   4181  NE1 TRP A 271      54.772 -11.388  68.284  1.00 27.83           N  
ATOM   4182  CE2 TRP A 271      54.467 -10.389  69.166  1.00 23.34           C  
ATOM   4183  CE3 TRP A 271      55.020  -8.056  69.508  1.00 21.20           C  
ATOM   4184  CZ2 TRP A 271      53.639 -10.407  70.284  1.00 28.26           C  
ATOM   4185  CZ3 TRP A 271      54.198  -8.078  70.620  1.00 28.40           C  
ATOM   4186  CH2 TRP A 271      53.522  -9.251  71.002  1.00 28.41           C  
ATOM   4187  H   TRP A 271      58.647 -10.435  66.618  1.00  0.00           H  
ATOM   4188  HA  TRP A 271      58.710  -7.626  66.767  1.00  0.00           H  
ATOM   4189  HB2 TRP A 271      56.837  -9.008  65.754  1.00  0.00           H  
ATOM   4190  HB3 TRP A 271      56.322  -7.680  66.748  1.00  0.00           H  
ATOM   4191  HD1 TRP A 271      56.046 -11.458  66.514  1.00  0.00           H  
ATOM   4192  HE1 TRP A 271      54.411 -12.338  68.265  1.00  0.00           H  
ATOM   4193  HE3 TRP A 271      55.530  -7.148  69.223  1.00  0.00           H  
ATOM   4194  HZ2 TRP A 271      53.117 -11.304  70.569  1.00  0.00           H  
ATOM   4195  HZ3 TRP A 271      54.076  -7.180  71.207  1.00  0.00           H  
ATOM   4196  HH2 TRP A 271      52.899  -9.228  71.883  1.00  0.00           H  
ATOM   4197  N   TYR A 272      58.253  -9.194  69.593  1.00 22.74           N  
ATOM   4198  CA  TYR A 272      58.121  -9.095  71.046  1.00 27.04           C  
ATOM   4199  C   TYR A 272      59.282  -8.368  71.714  1.00 28.60           C  
ATOM   4200  O   TYR A 272      59.154  -7.923  72.852  1.00 23.39           O  
ATOM   4201  CB  TYR A 272      58.017 -10.497  71.637  1.00 26.73           C  
ATOM   4202  CG  TYR A 272      57.547 -10.595  73.085  1.00 29.76           C  
ATOM   4203  CD1 TYR A 272      56.297 -10.134  73.470  1.00 30.58           C  
ATOM   4204  CD2 TYR A 272      58.336 -11.220  74.041  1.00 31.66           C  
ATOM   4205  CE1 TYR A 272      55.858 -10.257  74.775  1.00 35.80           C  
ATOM   4206  CE2 TYR A 272      57.910 -11.346  75.336  1.00 33.15           C  
ATOM   4207  CZ  TYR A 272      56.677 -10.872  75.702  1.00 37.91           C  
ATOM   4208  OH  TYR A 272      56.256 -11.021  77.002  1.00 37.00           O  
ATOM   4209  H   TYR A 272      58.297 -10.128  69.203  1.00  0.00           H  
ATOM   4210  HA  TYR A 272      57.210  -8.538  71.269  1.00  0.00           H  
ATOM   4211  HB3 TYR A 272      58.949 -11.048  71.501  1.00  0.00           H  
ATOM   4212  HB2 TYR A 272      57.263 -11.026  71.056  1.00  0.00           H  
ATOM   4213  HD1 TYR A 272      55.652  -9.668  72.742  1.00  0.00           H  
ATOM   4214  HD2 TYR A 272      59.301 -11.612  73.763  1.00  0.00           H  
ATOM   4215  HE1 TYR A 272      54.883  -9.891  75.049  1.00  0.00           H  
ATOM   4216  HE2 TYR A 272      58.546 -11.839  76.055  1.00  0.00           H  
ATOM   4217  HH  TYR A 272      55.389 -10.641  77.164  1.00  0.00           H  
ATOM   4218  N   SER A 273      60.418  -8.278  71.027  1.00 26.73           N  
ATOM   4219  CA  SER A 273      61.525  -7.492  71.542  1.00 28.45           C  
ATOM   4220  C   SER A 273      61.175  -6.016  71.728  1.00 30.84           C  
ATOM   4221  O   SER A 273      61.830  -5.323  72.514  1.00 29.51           O  
ATOM   4222  OG  SER A 273      63.272  -8.963  70.804  1.00 35.70           O  
ATOM   4223  CB  SER A 273      62.762  -7.647  70.667  1.00 29.18           C  
ATOM   4224  H   SER A 273      60.505  -8.659  70.093  1.00  0.00           H  
ATOM   4225  HA  SER A 273      61.776  -7.860  72.537  1.00  0.00           H  
ATOM   4226  HB3 SER A 273      63.546  -6.951  70.969  1.00  0.00           H  
ATOM   4227  HB2 SER A 273      62.546  -7.437  69.620  1.00  0.00           H  
ATOM   4228  HG  SER A 273      64.220  -8.919  70.617  1.00  0.00           H  
ATOM   4229  N   TRP A 274      60.135  -5.545  71.029  1.00 24.94           N  
ATOM   4230  CA  TRP A 274      59.638  -4.170  71.197  1.00 25.82           C  
ATOM   4231  C   TRP A 274      58.507  -4.043  72.225  1.00 27.53           C  
ATOM   4232  O   TRP A 274      57.824  -3.012  72.297  1.00 22.92           O  
ATOM   4233  CZ3 TRP A 274      62.712  -0.754  68.879  1.00 27.18           C  
ATOM   4234  CH2 TRP A 274      63.447  -1.165  67.752  1.00 28.33           C  
ATOM   4235  CB  TRP A 274      59.136  -3.622  69.851  1.00 23.80           C  
ATOM   4236  CG  TRP A 274      60.192  -3.604  68.791  1.00 25.34           C  
ATOM   4237  CD1 TRP A 274      60.363  -4.519  67.796  1.00 26.40           C  
ATOM   4238  CD2 TRP A 274      61.250  -2.642  68.638  1.00 22.99           C  
ATOM   4239  NE1 TRP A 274      61.452  -4.185  67.026  1.00 25.07           N  
ATOM   4240  CE2 TRP A 274      62.006  -3.030  67.512  1.00 27.72           C  
ATOM   4241  CE3 TRP A 274      61.615  -1.482  69.327  1.00 25.55           C  
ATOM   4242  CZ2 TRP A 274      63.116  -2.305  67.061  1.00 25.99           C  
ATOM   4243  H   TRP A 274      59.624  -6.144  70.392  1.00  0.00           H  
ATOM   4244  HA  TRP A 274      60.449  -3.521  71.516  1.00  0.00           H  
ATOM   4245  HB2 TRP A 274      58.763  -2.605  69.957  1.00  0.00           H  
ATOM   4246  HB3 TRP A 274      58.298  -4.216  69.486  1.00  0.00           H  
ATOM   4247  HD1 TRP A 274      59.729  -5.379  67.643  1.00  0.00           H  
ATOM   4248  HE1 TRP A 274      61.753  -4.722  66.224  1.00  0.00           H  
ATOM   4249  HE3 TRP A 274      61.087  -1.251  70.204  1.00  0.00           H  
ATOM   4250  HZ2 TRP A 274      63.691  -2.618  66.206  1.00  0.00           H  
ATOM   4251  HZ3 TRP A 274      63.006   0.136  69.414  1.00  0.00           H  
ATOM   4252  HH2 TRP A 274      64.298  -0.582  67.430  1.00  0.00           H  
ATOM   4253  N   ARG A 275      58.283  -5.088  73.007  1.00 24.81           N  
ATOM   4254  CA  ARG A 275      57.126  -5.084  73.902  1.00 23.12           C  
ATOM   4255  C   ARG A 275      56.990  -3.863  74.814  1.00 28.20           C  
ATOM   4256  O   ARG A 275      55.868  -3.455  75.151  1.00 26.52           O  
ATOM   4257  CG  ARG A 275      58.239  -6.434  75.776  1.00 24.46           C  
ATOM   4258  CD  ARG A 275      58.451  -7.901  76.180  1.00 29.56           C  
ATOM   4259  NE  ARG A 275      59.670  -8.115  76.967  1.00 31.76           N  
ATOM   4260  CZ  ARG A 275      60.827  -8.511  76.457  1.00 34.42           C  
ATOM   4261  NH1 ARG A 275      60.939  -8.724  75.145  1.00 31.41           N  
ATOM   4262  NH2 ARG A 275      61.876  -8.690  77.255  1.00 35.82           N1+
ATOM   4263  CB  ARG A 275      57.106  -6.348  74.761  1.00 28.95           C  
ATOM   4264  H   ARG A 275      58.832  -5.935  72.938  1.00  0.00           H  
ATOM   4265  HA  ARG A 275      56.239  -5.107  73.266  1.00  0.00           H  
ATOM   4266  HB2 ARG A 275      57.126  -7.199  74.083  1.00  0.00           H  
ATOM   4267  HB3 ARG A 275      56.153  -6.440  75.284  1.00  0.00           H  
ATOM   4268  HG3 ARG A 275      57.969  -5.834  76.645  1.00  0.00           H  
ATOM   4269  HG2 ARG A 275      59.183  -6.035  75.402  1.00  0.00           H  
ATOM   4270  HD3 ARG A 275      58.311  -8.615  75.372  1.00  0.00           H  
ATOM   4271  HD2 ARG A 275      57.668  -8.130  76.903  1.00  0.00           H  
ATOM   4272  HE  ARG A 275      59.578  -8.021  77.973  1.00  0.00           H  
ATOM   4273 HH11 ARG A 275      61.804  -9.059  74.742  1.00  0.00           H  
ATOM   4274 HH12 ARG A 275      60.146  -8.564  74.536  1.00  0.00           H  
ATOM   4275 HH21 ARG A 275      62.771  -8.969  76.879  1.00  0.00           H  
ATOM   4276 HH22 ARG A 275      61.779  -8.537  78.251  1.00  0.00           H  
ATOM   4277  N   TYR A 276      58.104  -3.281  75.215  1.00 26.39           N  
ATOM   4278  CA  TYR A 276      58.087  -2.096  76.063  1.00 27.60           C  
ATOM   4279  C   TYR A 276      57.868  -0.785  75.291  1.00 32.13           C  
ATOM   4280  O   TYR A 276      57.480   0.178  75.872  1.00 30.47           O  
ATOM   4281  CB  TYR A 276      59.337  -1.984  76.925  1.00 26.54           C  
ATOM   4282  CG  TYR A 276      59.487  -3.042  77.974  1.00 29.84           C  
ATOM   4283  CD1 TYR A 276      58.641  -3.100  79.048  1.00 34.50           C  
ATOM   4284  CD2 TYR A 276      60.472  -3.981  77.882  1.00 27.15           C  
ATOM   4285  CE1 TYR A 276      58.762  -4.050  79.988  1.00 42.30           C  
ATOM   4286  CE2 TYR A 276      60.616  -4.941  78.821  1.00 35.53           C  
ATOM   4287  CZ  TYR A 276      59.748  -4.973  79.881  1.00 45.92           C  
ATOM   4288  OH  TYR A 276      59.876  -5.938  80.820  1.00 46.67           O  
ATOM   4289  H   TYR A 276      59.010  -3.633  74.930  1.00  0.00           H  
ATOM   4290  HA  TYR A 276      57.248  -2.174  76.757  1.00  0.00           H  
ATOM   4291  HB3 TYR A 276      59.322  -1.033  77.460  1.00  0.00           H  
ATOM   4292  HB2 TYR A 276      60.227  -1.946  76.297  1.00  0.00           H  
ATOM   4293  HD1 TYR A 276      57.851  -2.369  79.141  1.00  0.00           H  
ATOM   4294  HD2 TYR A 276      61.162  -3.961  77.052  1.00  0.00           H  
ATOM   4295  HE1 TYR A 276      58.077  -4.074  80.823  1.00  0.00           H  
ATOM   4296  HE2 TYR A 276      61.407  -5.672  78.730  1.00  0.00           H  
ATOM   4297  HH  TYR A 276      60.494  -6.644  80.581  1.00  0.00           H  
ATOM   4298  N   GLN A 277      58.138  -0.755  74.001  1.00 26.50           N  
ATOM   4299  CA  GLN A 277      57.883   0.445  73.237  1.00 29.11           C  
ATOM   4300  C   GLN A 277      56.537   0.510  72.556  1.00 29.66           C  
ATOM   4301  O   GLN A 277      56.064   1.568  72.311  1.00 28.70           O  
ATOM   4302  CB  GLN A 277      58.992   0.836  72.284  1.00 34.51           C  
ATOM   4303  CG  GLN A 277      59.977  -0.159  71.951  1.00 47.47           C  
ATOM   4304  CD  GLN A 277      60.838  -0.592  73.083  1.00 19.87           C  
ATOM   4305  OE1 GLN A 277      61.325  -1.731  72.963  1.00 36.23           O  
ATOM   4306  NE2 GLN A 277      61.080   0.102  74.019  1.00 29.60           N  
ATOM   4307  H   GLN A 277      58.444  -1.581  73.504  1.00  0.00           H  
ATOM   4308  HA  GLN A 277      57.851   1.313  73.899  1.00  0.00           H  
ATOM   4309  HB2 GLN A 277      59.500   1.724  72.659  1.00  0.00           H  
ATOM   4310  HB3 GLN A 277      58.575   1.195  71.340  1.00  0.00           H  
ATOM   4311  HG3 GLN A 277      60.630   0.346  71.241  1.00  0.00           H  
ATOM   4312  HG2 GLN A 277      59.483  -1.009  71.483  1.00  0.00           H  
ATOM   4313 HE21 GLN A 277      61.690  -0.232  74.751  1.00  0.00           H  
ATOM   4314 HE22 GLN A 277      60.674   1.026  74.102  1.00  0.00           H  
ATOM   4315  N   ILE A 278      55.946  -0.628  72.285  1.00 27.23           N  
ATOM   4316  CA  ILE A 278      54.680  -0.679  71.594  1.00 27.45           C  
ATOM   4317  C   ILE A 278      53.575   0.096  72.278  1.00 25.34           C  
ATOM   4318  O   ILE A 278      53.046   0.982  71.702  1.00 25.10           O  
ATOM   4319  CB  ILE A 278      54.219  -2.109  71.201  1.00 25.06           C  
ATOM   4320  CG1 ILE A 278      55.218  -2.770  70.243  1.00 25.84           C  
ATOM   4321  CG2 ILE A 278      52.876  -2.045  70.581  1.00 25.47           C  
ATOM   4322  CD1 ILE A 278      55.069  -4.232  70.021  1.00 22.50           C  
ATOM   4323  H   ILE A 278      56.390  -1.508  72.512  1.00  0.00           H  
ATOM   4324  HA  ILE A 278      54.859  -0.163  70.647  1.00  0.00           H  
ATOM   4325  HB  ILE A 278      54.193  -2.790  72.035  1.00  0.00           H  
ATOM   4326 HG13 ILE A 278      56.238  -2.577  70.553  1.00  0.00           H  
ATOM   4327 HG12 ILE A 278      55.147  -2.277  69.274  1.00  0.00           H  
ATOM   4328 HG21 ILE A 278      52.599  -3.001  70.138  1.00  0.00           H  
ATOM   4329 HG22 ILE A 278      52.089  -1.838  71.304  1.00  0.00           H  
ATOM   4330 HG23 ILE A 278      52.823  -1.300  69.784  1.00  0.00           H  
ATOM   4331 HD11 ILE A 278      55.978  -4.656  69.595  1.00  0.00           H  
ATOM   4332 HD12 ILE A 278      54.873  -4.762  70.953  1.00  0.00           H  
ATOM   4333 HD13 ILE A 278      54.255  -4.453  69.331  1.00  0.00           H  
ATOM   4334  N   PRO A 279      53.266  -0.200  73.518  1.00 28.59           N  
ATOM   4335  CA  PRO A 279      52.253   0.609  74.208  1.00 26.12           C  
ATOM   4336  C   PRO A 279      52.618   2.085  74.341  1.00 25.48           C  
ATOM   4337  O   PRO A 279      51.737   2.917  74.107  1.00 24.47           O  
ATOM   4338  CB  PRO A 279      52.145  -0.050  75.587  1.00 33.12           C  
ATOM   4339  CG  PRO A 279      52.643  -1.445  75.386  1.00 25.57           C  
ATOM   4340  CD  PRO A 279      53.737  -1.323  74.347  1.00 26.49           C  
ATOM   4341  HA  PRO A 279      51.302   0.502  73.686  1.00  0.00           H  
ATOM   4342  HB3 PRO A 279      51.125  -0.038  75.973  1.00  0.00           H  
ATOM   4343  HB2 PRO A 279      52.764   0.455  76.326  1.00  0.00           H  
ATOM   4344  HG3 PRO A 279      51.835  -2.054  74.976  1.00  0.00           H  
ATOM   4345  HG2 PRO A 279      52.971  -1.926  76.305  1.00  0.00           H  
ATOM   4346  HD3 PRO A 279      54.677  -1.035  74.819  1.00  0.00           H  
ATOM   4347  HD2 PRO A 279      53.874  -2.282  73.886  1.00  0.00           H  
ATOM   4348  N   ALA A 280      53.870   2.401  74.700  1.00 25.09           N  
ATOM   4349  CA  ALA A 280      54.329   3.801  74.825  1.00 24.68           C  
ATOM   4350  C   ALA A 280      54.166   4.596  73.526  1.00 24.54           C  
ATOM   4351  O   ALA A 280      53.660   5.707  73.529  1.00 25.86           O  
ATOM   4352  CB  ALA A 280      55.788   3.855  75.258  1.00 30.66           C  
ATOM   4353  H   ALA A 280      54.544   1.676  74.907  1.00  0.00           H  
ATOM   4354  HA  ALA A 280      53.731   4.297  75.589  1.00  0.00           H  
ATOM   4355  HB1 ALA A 280      56.156   4.880  75.313  1.00  0.00           H  
ATOM   4356  HB2 ALA A 280      55.905   3.424  76.251  1.00  0.00           H  
ATOM   4357  HB3 ALA A 280      56.436   3.303  74.576  1.00  0.00           H  
ATOM   4358  N   LEU A 281      54.647   4.034  72.424  1.00 24.71           N  
ATOM   4359  CA  LEU A 281      54.545   4.725  71.135  1.00 25.80           C  
ATOM   4360  C   LEU A 281      53.098   4.926  70.692  1.00 26.62           C  
ATOM   4361  O   LEU A 281      52.737   5.995  70.179  1.00 24.97           O  
ATOM   4362  CB  LEU A 281      55.329   3.981  70.068  1.00 23.07           C  
ATOM   4363  CG  LEU A 281      56.851   3.998  70.184  1.00 32.12           C  
ATOM   4364  CD1 LEU A 281      57.493   3.323  68.981  1.00 41.55           C  
ATOM   4365  CD2 LEU A 281      57.354   5.405  70.319  1.00 44.06           C  
ATOM   4366  H   LEU A 281      55.087   3.121  72.440  1.00  0.00           H  
ATOM   4367  HA  LEU A 281      54.958   5.727  71.258  1.00  0.00           H  
ATOM   4368  HB3 LEU A 281      55.064   4.386  69.089  1.00  0.00           H  
ATOM   4369  HB2 LEU A 281      55.013   2.940  70.065  1.00  0.00           H  
ATOM   4370  HG  LEU A 281      57.157   3.454  71.076  1.00  0.00           H  
ATOM   4371 HD11 LEU A 281      58.579   3.297  69.071  1.00  0.00           H  
ATOM   4372 HD12 LEU A 281      57.152   2.291  68.888  1.00  0.00           H  
ATOM   4373 HD13 LEU A 281      57.246   3.839  68.052  1.00  0.00           H  
ATOM   4374 HD21 LEU A 281      58.332   5.538  69.854  1.00  0.00           H  
ATOM   4375 HD22 LEU A 281      56.686   6.142  69.872  1.00  0.00           H  
ATOM   4376 HD23 LEU A 281      57.471   5.648  71.373  1.00  0.00           H  
ATOM   4377  N   ALA A 282      52.268   3.904  70.871  1.00 22.83           N  
ATOM   4378  CA  ALA A 282      50.830   4.052  70.585  1.00 25.53           C  
ATOM   4379  C   ALA A 282      50.213   5.175  71.416  1.00 28.68           C  
ATOM   4380  O   ALA A 282      49.503   6.026  70.885  1.00 30.11           O  
ATOM   4381  CB  ALA A 282      50.081   2.741  70.853  1.00 29.62           C  
ATOM   4382  H   ALA A 282      52.584   3.031  71.273  1.00  0.00           H  
ATOM   4383  HA  ALA A 282      50.721   4.303  69.541  1.00  0.00           H  
ATOM   4384  HB1 ALA A 282      49.012   2.848  70.665  1.00  0.00           H  
ATOM   4385  HB2 ALA A 282      50.451   1.950  70.200  1.00  0.00           H  
ATOM   4386  HB3 ALA A 282      50.206   2.402  71.881  1.00  0.00           H  
ATOM   4387  N   GLN A 283      50.492   5.173  72.722  1.00 29.07           N  
ATOM   4388  CA  GLN A 283      49.907   6.172  73.614  1.00 28.12           C  
ATOM   4389  C   GLN A 283      50.364   7.572  73.239  1.00 29.76           C  
ATOM   4390  O   GLN A 283      49.644   8.555  73.443  1.00 31.43           O  
ATOM   4391  CG  GLN A 283      49.466   6.728  76.052  1.00 42.48           C  
ATOM   4392  CD  GLN A 283      47.970   6.521  75.865  1.00 33.85           C  
ATOM   4393  OE1 GLN A 283      47.227   7.616  75.731  1.00 45.86           O  
ATOM   4394  NE2 GLN A 283      47.495   5.388  75.827  1.00 49.47           N  
ATOM   4395  CB  GLN A 283      50.270   5.877  75.082  1.00 24.77           C  
ATOM   4396  H   GLN A 283      51.078   4.457  73.133  1.00  0.00           H  
ATOM   4397  HA  GLN A 283      48.830   6.120  73.452  1.00  0.00           H  
ATOM   4398  HB3 GLN A 283      51.336   6.033  75.251  1.00  0.00           H  
ATOM   4399  HB2 GLN A 283      50.098   4.822  75.297  1.00  0.00           H  
ATOM   4400  HG2 GLN A 283      49.710   7.786  75.964  1.00  0.00           H  
ATOM   4401  HG3 GLN A 283      49.724   6.448  77.074  1.00  0.00           H  
ATOM   4402 HE21 GLN A 283      46.502   5.265  75.695  1.00  0.00           H  
ATOM   4403 HE22 GLN A 283      48.090   4.578  75.923  1.00  0.00           H  
ATOM   4404  N   ALA A 284      51.571   7.646  72.687  1.00 28.93           N  
ATOM   4405  CA  ALA A 284      52.156   8.905  72.236  1.00 28.02           C  
ATOM   4406  C   ALA A 284      51.557   9.438  70.929  1.00 29.09           C  
ATOM   4407  O   ALA A 284      51.850  10.556  70.526  1.00 32.27           O  
ATOM   4408  CB  ALA A 284      53.664   8.776  72.118  1.00 34.91           C  
ATOM   4409  H   ALA A 284      52.124   6.810  72.557  1.00  0.00           H  
ATOM   4410  HA  ALA A 284      51.962   9.669  72.988  1.00  0.00           H  
ATOM   4411  HB1 ALA A 284      54.132   9.711  71.809  1.00  0.00           H  
ATOM   4412  HB2 ALA A 284      54.104   8.502  73.077  1.00  0.00           H  
ATOM   4413  HB3 ALA A 284      53.952   8.014  71.396  1.00  0.00           H  
ATOM   4414  N   GLY A 285      50.713   8.645  70.281  1.00 28.68           N  
ATOM   4415  CA  GLY A 285      49.976   9.121  69.127  1.00 30.38           C  
ATOM   4416  C   GLY A 285      50.443   8.554  67.797  1.00 28.55           C  
ATOM   4417  O   GLY A 285      50.299   9.212  66.761  1.00 29.71           O  
ATOM   4418  H   GLY A 285      50.489   7.729  70.647  1.00  0.00           H  
ATOM   4419  HA2 GLY A 285      49.934  10.210  69.058  1.00  0.00           H  
ATOM   4420  HA3 GLY A 285      48.941   8.807  69.263  1.00  0.00           H  
ATOM   4421  N   TYR A 286      50.976   7.331  67.820  1.00 26.76           N  
ATOM   4422  CA  TYR A 286      51.455   6.662  66.603  1.00 23.85           C  
ATOM   4423  C   TYR A 286      50.770   5.317  66.368  1.00 30.03           C  
ATOM   4424  O   TYR A 286      50.280   4.673  67.298  1.00 27.37           O  
ATOM   4425  CB  TYR A 286      52.985   6.495  66.662  1.00 22.07           C  
ATOM   4426  CG  TYR A 286      53.626   7.842  66.739  1.00 30.99           C  
ATOM   4427  CD1 TYR A 286      53.938   8.424  67.965  1.00 28.16           C  
ATOM   4428  CD2 TYR A 286      53.832   8.580  65.584  1.00 29.50           C  
ATOM   4429  CE1 TYR A 286      54.481   9.698  68.021  1.00 30.81           C  
ATOM   4430  CE2 TYR A 286      54.363   9.832  65.624  1.00 33.28           C  
ATOM   4431  CZ  TYR A 286      54.682  10.394  66.836  1.00 33.05           C  
ATOM   4432  OH  TYR A 286      55.218  11.655  66.840  1.00 37.32           O  
ATOM   4433  H   TYR A 286      51.080   6.826  68.690  1.00  0.00           H  
ATOM   4434  HA  TYR A 286      51.228   7.259  65.717  1.00  0.00           H  
ATOM   4435  HB3 TYR A 286      53.298   5.983  65.756  1.00  0.00           H  
ATOM   4436  HB2 TYR A 286      53.291   5.876  67.506  1.00  0.00           H  
ATOM   4437  HD1 TYR A 286      53.764   7.887  68.884  1.00  0.00           H  
ATOM   4438  HD2 TYR A 286      53.573   8.143  64.634  1.00  0.00           H  
ATOM   4439  HE1 TYR A 286      54.731  10.143  68.973  1.00  0.00           H  
ATOM   4440  HE2 TYR A 286      54.535  10.377  64.708  1.00  0.00           H  
ATOM   4441  HH  TYR A 286      55.320  12.036  67.727  1.00  0.00           H  
ATOM   4442  N   ARG A 287      50.737   4.908  65.108  1.00 25.21           N  
ATOM   4443  CA  ARG A 287      50.237   3.592  64.729  1.00 24.53           C  
ATOM   4444  C   ARG A 287      51.451   2.713  64.552  1.00 23.92           C  
ATOM   4445  O   ARG A 287      52.182   2.821  63.556  1.00 25.09           O  
ATOM   4446  CB  ARG A 287      49.453   3.684  63.416  1.00 23.14           C  
ATOM   4447  CG  ARG A 287      49.081   2.324  62.815  1.00 23.94           C  
ATOM   4448  CD  ARG A 287      48.526   2.546  61.418  1.00 28.96           C  
ATOM   4449  NE  ARG A 287      48.073   1.296  60.822  1.00 26.38           N  
ATOM   4450  CZ  ARG A 287      47.543   1.222  59.611  1.00 35.20           C  
ATOM   4451  NH1 ARG A 287      47.408   2.332  58.898  1.00 24.45           N  
ATOM   4452  NH2 ARG A 287      47.151   0.052  59.121  1.00 29.80           N1+
ATOM   4453  H   ARG A 287      51.157   5.465  64.375  1.00  0.00           H  
ATOM   4454  HA  ARG A 287      49.577   3.166  65.486  1.00  0.00           H  
ATOM   4455  HB3 ARG A 287      50.045   4.241  62.689  1.00  0.00           H  
ATOM   4456  HB2 ARG A 287      48.551   4.273  63.572  1.00  0.00           H  
ATOM   4457  HG3 ARG A 287      48.390   1.766  63.449  1.00  0.00           H  
ATOM   4458  HG2 ARG A 287      49.961   1.693  62.690  1.00  0.00           H  
ATOM   4459  HD3 ARG A 287      49.325   2.921  60.776  1.00  0.00           H  
ATOM   4460  HD2 ARG A 287      47.735   3.297  61.426  1.00  0.00           H  
ATOM   4461  HE  ARG A 287      48.179   0.443  61.359  1.00  0.00           H  
ATOM   4462 HH11 ARG A 287      47.006   2.291  57.972  1.00  0.00           H  
ATOM   4463 HH12 ARG A 287      47.700   3.220  59.277  1.00  0.00           H  
ATOM   4464 HH21 ARG A 287      46.769  -0.018  58.179  1.00  0.00           H  
ATOM   4465 HH22 ARG A 287      47.262  -0.785  59.682  1.00  0.00           H  
ATOM   4466  N   VAL A 288      51.676   1.849  65.534  1.00 25.12           N  
ATOM   4467  CA  VAL A 288      52.890   1.063  65.605  1.00 25.65           C  
ATOM   4468  C   VAL A 288      52.661  -0.259  64.892  1.00 22.59           C  
ATOM   4469  O   VAL A 288      51.652  -0.915  65.113  1.00 26.18           O  
ATOM   4470  CB  VAL A 288      53.273   0.774  67.084  1.00 30.07           C  
ATOM   4471  CG1 VAL A 288      54.558  -0.035  67.144  1.00 34.65           C  
ATOM   4472  CG2 VAL A 288      53.413   2.072  67.863  1.00 27.73           C  
ATOM   4473  H   VAL A 288      51.032   1.770  66.313  1.00  0.00           H  
ATOM   4474  HA  VAL A 288      53.716   1.606  65.144  1.00  0.00           H  
ATOM   4475  HB  VAL A 288      52.479   0.193  67.559  1.00  0.00           H  
ATOM   4476 HG11 VAL A 288      54.889  -0.133  68.177  1.00  0.00           H  
ATOM   4477 HG12 VAL A 288      54.445  -1.050  66.762  1.00  0.00           H  
ATOM   4478 HG13 VAL A 288      55.357   0.453  66.586  1.00  0.00           H  
ATOM   4479 HG21 VAL A 288      53.598   1.841  68.910  1.00  0.00           H  
ATOM   4480 HG22 VAL A 288      54.235   2.682  67.488  1.00  0.00           H  
ATOM   4481 HG23 VAL A 288      52.506   2.677  67.843  1.00  0.00           H  
ATOM   4482  N   LEU A 289      53.592  -0.625  64.023  1.00 24.17           N  
ATOM   4483  CA  LEU A 289      53.591  -1.923  63.357  1.00 29.71           C  
ATOM   4484  C   LEU A 289      54.903  -2.624  63.687  1.00 27.45           C  
ATOM   4485  O   LEU A 289      55.956  -2.283  63.139  1.00 30.17           O  
ATOM   4486  CB  LEU A 289      53.473  -1.765  61.841  1.00 29.04           C  
ATOM   4487  CG  LEU A 289      52.350  -0.817  61.378  1.00 30.53           C  
ATOM   4488  CD1 LEU A 289      52.503  -0.442  59.909  1.00 48.07           C  
ATOM   4489  CD2 LEU A 289      51.028  -1.471  61.645  1.00 30.75           C  
ATOM   4490  H   LEU A 289      54.388  -0.023  63.844  1.00  0.00           H  
ATOM   4491  HA  LEU A 289      52.774  -2.553  63.700  1.00  0.00           H  
ATOM   4492  HB2 LEU A 289      53.365  -2.742  61.367  1.00  0.00           H  
ATOM   4493  HB3 LEU A 289      54.400  -1.348  61.444  1.00  0.00           H  
ATOM   4494  HG  LEU A 289      52.393   0.121  61.931  1.00  0.00           H  
ATOM   4495 HD11 LEU A 289      51.587   0.004  59.522  1.00  0.00           H  
ATOM   4496 HD12 LEU A 289      53.303   0.288  59.774  1.00  0.00           H  
ATOM   4497 HD13 LEU A 289      52.737  -1.311  59.294  1.00  0.00           H  
ATOM   4498 HD21 LEU A 289      50.357  -0.712  62.039  1.00  0.00           H  
ATOM   4499 HD22 LEU A 289      50.577  -1.859  60.731  1.00  0.00           H  
ATOM   4500 HD23 LEU A 289      51.064  -2.295  62.355  1.00  0.00           H  
ATOM   4501  N   ALA A 290      54.832  -3.608  64.577  1.00 28.77           N  
ATOM   4502  CA  ALA A 290      56.033  -4.330  65.013  1.00 26.82           C  
ATOM   4503  C   ALA A 290      56.138  -5.639  64.251  1.00 22.88           C  
ATOM   4504  O   ALA A 290      55.314  -6.521  64.420  1.00 22.21           O  
ATOM   4505  CB  ALA A 290      55.990  -4.569  66.519  1.00 23.51           C  
ATOM   4506  H   ALA A 290      53.944  -3.885  64.978  1.00  0.00           H  
ATOM   4507  HA  ALA A 290      56.933  -3.746  64.821  1.00  0.00           H  
ATOM   4508  HB1 ALA A 290      56.884  -5.091  66.865  1.00  0.00           H  
ATOM   4509  HB2 ALA A 290      55.936  -3.624  67.060  1.00  0.00           H  
ATOM   4510  HB3 ALA A 290      55.123  -5.162  66.812  1.00  0.00           H  
ATOM   4511  N   MET A 291      57.149  -5.734  63.398  1.00 22.40           N  
ATOM   4512  CA  MET A 291      57.315  -6.865  62.493  1.00 30.61           C  
ATOM   4513  C   MET A 291      57.906  -8.097  63.158  1.00 28.13           C  
ATOM   4514  O   MET A 291      58.718  -7.976  64.084  1.00 27.67           O  
ATOM   4515  CB  MET A 291      58.271  -6.465  61.363  1.00 29.14           C  
ATOM   4516  CG  MET A 291      58.015  -5.093  60.814  1.00 30.32           C  
ATOM   4517  SD  MET A 291      56.430  -5.127  59.955  1.00 32.08           S  
ATOM   4518  CE  MET A 291      56.599  -6.615  58.955  1.00 38.58           C  
ATOM   4519  H   MET A 291      57.808  -4.974  63.302  1.00  0.00           H  
ATOM   4520  HA  MET A 291      56.344  -7.123  62.066  1.00  0.00           H  
ATOM   4521  HB2 MET A 291      58.371  -7.240  60.606  1.00  0.00           H  
ATOM   4522  HB3 MET A 291      59.275  -6.408  61.787  1.00  0.00           H  
ATOM   4523  HG3 MET A 291      58.787  -4.847  60.084  1.00  0.00           H  
ATOM   4524  HG2 MET A 291      58.025  -4.291  61.549  1.00  0.00           H  
ATOM   4525  HE1 MET A 291      55.842  -6.614  58.173  1.00  0.00           H  
ATOM   4526  HE2 MET A 291      57.575  -6.652  58.470  1.00  0.00           H  
ATOM   4527  HE3 MET A 291      56.448  -7.518  59.547  1.00  0.00           H  
ATOM   4528  N   ASP A 292      57.475  -9.278  62.707  1.00 23.86           N  
ATOM   4529  CA  ASP A 292      58.362 -10.444  62.721  1.00 26.85           C  
ATOM   4530  C   ASP A 292      59.115 -10.328  61.401  1.00 31.87           C  
ATOM   4531  O   ASP A 292      58.512 -10.378  60.327  1.00 27.36           O  
ATOM   4532  CB  ASP A 292      57.603 -11.779  62.769  1.00 24.56           C  
ATOM   4533  CG  ASP A 292      57.307 -12.251  64.189  1.00 34.76           C  
ATOM   4534  OD1 ASP A 292      58.023 -11.857  65.145  1.00 33.31           O  
ATOM   4535  OD2 ASP A 292      56.366 -13.058  64.341  1.00 29.10           O1-
ATOM   4536  H   ASP A 292      56.720  -9.313  62.034  1.00  0.00           H  
ATOM   4537  HA  ASP A 292      59.091 -10.384  63.532  1.00  0.00           H  
ATOM   4538  HB3 ASP A 292      58.167 -12.554  62.259  1.00  0.00           H  
ATOM   4539  HB2 ASP A 292      56.652 -11.665  62.247  1.00  0.00           H  
ATOM   4540  N   MET A 293      60.423 -10.143  61.471  1.00 26.00           N  
ATOM   4541  CA  MET A 293      61.189  -9.963  60.252  1.00 27.16           C  
ATOM   4542  C   MET A 293      61.210 -11.304  59.535  1.00 26.89           C  
ATOM   4543  O   MET A 293      60.941 -12.344  60.138  1.00 24.42           O  
ATOM   4544  CE  MET A 293      63.080  -6.335  59.221  1.00 29.95           C  
ATOM   4545  CB  MET A 293      62.607  -9.470  60.551  1.00 21.09           C  
ATOM   4546  CG  MET A 293      62.660  -8.126  61.311  1.00 30.41           C  
ATOM   4547  SD  MET A 293      61.852  -6.765  60.425  1.00 32.82           S  
ATOM   4548  H   MET A 293      60.913 -10.109  62.356  1.00  0.00           H  
ATOM   4549  HA  MET A 293      60.689  -9.235  59.609  1.00  0.00           H  
ATOM   4550  HB2 MET A 293      63.138  -9.338  59.613  1.00  0.00           H  
ATOM   4551  HB3 MET A 293      63.162 -10.220  61.114  1.00  0.00           H  
ATOM   4552  HG2 MET A 293      63.693  -7.851  61.526  1.00  0.00           H  
ATOM   4553  HG3 MET A 293      62.160  -8.206  62.271  1.00  0.00           H  
ATOM   4554  HE1 MET A 293      62.769  -5.447  58.671  1.00  0.00           H  
ATOM   4555  HE2 MET A 293      64.036  -6.128  59.701  1.00  0.00           H  
ATOM   4556  HE3 MET A 293      63.212  -7.146  58.510  1.00  0.00           H  
ATOM   4557  N   LYS A 294      61.547 -11.280  58.258  1.00 26.83           N  
ATOM   4558  CA  LYS A 294      61.629 -12.501  57.466  1.00 27.86           C  
ATOM   4559  C   LYS A 294      62.583 -13.507  58.108  1.00 30.17           C  
ATOM   4560  O   LYS A 294      63.738 -13.179  58.437  1.00 25.23           O  
ATOM   4561  CB  LYS A 294      62.102 -12.169  56.064  1.00 29.00           C  
ATOM   4562  CG  LYS A 294      61.961 -13.304  55.048  1.00 29.22           C  
ATOM   4563  CD  LYS A 294      62.284 -12.747  53.653  1.00 32.62           C  
ATOM   4564  CE  LYS A 294      62.103 -13.805  52.592  1.00 33.18           C  
ATOM   4565  NZ  LYS A 294      62.559 -13.343  51.242  1.00 32.70           N1+
ATOM   4566  H   LYS A 294      61.747 -10.403  57.791  1.00  0.00           H  
ATOM   4567  HA  LYS A 294      60.624 -12.927  57.409  1.00  0.00           H  
ATOM   4568  HB3 LYS A 294      63.130 -11.806  56.085  1.00  0.00           H  
ATOM   4569  HB2 LYS A 294      61.500 -11.328  55.713  1.00  0.00           H  
ATOM   4570  HG3 LYS A 294      60.946 -13.704  55.069  1.00  0.00           H  
ATOM   4571  HG2 LYS A 294      62.632 -14.129  55.289  1.00  0.00           H  
ATOM   4572  HD3 LYS A 294      63.296 -12.352  53.621  1.00  0.00           H  
ATOM   4573  HD2 LYS A 294      61.583 -11.946  53.576  1.00  0.00           H  
ATOM   4574  HE3 LYS A 294      61.062 -14.122  52.531  1.00  0.00           H  
ATOM   4575  HE2 LYS A 294      62.691 -14.682  52.858  1.00  0.00           H  
ATOM   4576  HZ1 LYS A 294      63.528 -13.055  51.290  1.00  0.00           H  
ATOM   4577  HZ2 LYS A 294      62.463 -14.099  50.569  1.00  0.00           H  
ATOM   4578  HZ3 LYS A 294      61.985 -12.561  50.933  1.00  0.00           H  
ATOM   4579  N   GLY A 295      62.092 -14.734  58.259  1.00 28.07           N  
ATOM   4580  CA  GLY A 295      62.840 -15.800  58.891  1.00 23.81           C  
ATOM   4581  C   GLY A 295      62.379 -16.058  60.318  1.00 26.97           C  
ATOM   4582  O   GLY A 295      62.773 -17.040  60.947  1.00 31.74           O  
ATOM   4583  H   GLY A 295      61.160 -14.953  57.933  1.00  0.00           H  
ATOM   4584  HA2 GLY A 295      63.915 -15.615  58.909  1.00  0.00           H  
ATOM   4585  HA3 GLY A 295      62.705 -16.707  58.306  1.00  0.00           H  
ATOM   4586  N   TYR A 296      61.547 -15.169  60.837  1.00 27.34           N  
ATOM   4587  CA  TYR A 296      61.220 -15.166  62.258  1.00 26.51           C  
ATOM   4588  C   TYR A 296      59.752 -15.368  62.613  1.00 32.60           C  
ATOM   4589  O   TYR A 296      58.858 -14.850  61.940  1.00 26.96           O  
ATOM   4590  CB  TYR A 296      61.652 -13.838  62.878  1.00 23.60           C  
ATOM   4591  CG  TYR A 296      63.137 -13.605  62.935  1.00 29.22           C  
ATOM   4592  CD1 TYR A 296      63.806 -12.976  61.885  1.00 23.97           C  
ATOM   4593  CD2 TYR A 296      63.867 -13.959  64.064  1.00 32.23           C  
ATOM   4594  CE1 TYR A 296      65.169 -12.724  61.958  1.00 25.17           C  
ATOM   4595  CE2 TYR A 296      65.227 -13.714  64.147  1.00 26.24           C  
ATOM   4596  CZ  TYR A 296      65.868 -13.099  63.103  1.00 26.33           C  
ATOM   4597  OH  TYR A 296      67.219 -12.859  63.208  1.00 27.99           O  
ATOM   4598  H   TYR A 296      61.238 -14.370  60.299  1.00  0.00           H  
ATOM   4599  HA  TYR A 296      61.775 -15.938  62.795  1.00  0.00           H  
ATOM   4600  HB3 TYR A 296      61.309 -13.798  63.914  1.00  0.00           H  
ATOM   4601  HB2 TYR A 296      61.161 -12.987  62.417  1.00  0.00           H  
ATOM   4602  HD1 TYR A 296      63.270 -12.680  61.000  1.00  0.00           H  
ATOM   4603  HD2 TYR A 296      63.368 -14.446  64.888  1.00  0.00           H  
ATOM   4604  HE1 TYR A 296      65.674 -12.239  61.136  1.00  0.00           H  
ATOM   4605  HE2 TYR A 296      65.761 -14.028  65.025  1.00  0.00           H  
ATOM   4606  HH  TYR A 296      67.597 -13.212  64.017  1.00  0.00           H  
ATOM   4607  N   GLY A 297      59.516 -16.093  63.706  1.00 27.70           N  
ATOM   4608  CA  GLY A 297      58.204 -16.154  64.327  1.00 28.19           C  
ATOM   4609  C   GLY A 297      57.098 -16.611  63.383  1.00 29.25           C  
ATOM   4610  O   GLY A 297      57.184 -17.681  62.807  1.00 31.31           O  
ATOM   4611  H   GLY A 297      60.282 -16.520  64.217  1.00  0.00           H  
ATOM   4612  HA2 GLY A 297      57.965 -15.177  64.742  1.00  0.00           H  
ATOM   4613  HA3 GLY A 297      58.252 -16.846  65.168  1.00  0.00           H  
ATOM   4614  N   GLU A 298      56.057 -15.796  63.237  1.00 29.37           N  
ATOM   4615  CA  GLU A 298      54.963 -16.143  62.337  1.00 24.33           C  
ATOM   4616  C   GLU A 298      55.151 -15.659  60.889  1.00 29.68           C  
ATOM   4617  O   GLU A 298      54.278 -15.879  60.052  1.00 30.84           O  
ATOM   4618  CB  GLU A 298      53.625 -15.678  62.906  1.00 24.40           C  
ATOM   4619  CG  GLU A 298      53.352 -16.220  64.333  1.00 35.44           C  
ATOM   4620  CD  GLU A 298      52.062 -15.702  64.927  1.00 41.93           C  
ATOM   4621  OE1 GLU A 298      52.097 -15.175  66.071  1.00 47.66           O  
ATOM   4622  OE2 GLU A 298      51.015 -15.808  64.248  1.00 38.75           O1-
ATOM   4623  H   GLU A 298      56.017 -14.904  63.717  1.00  0.00           H  
ATOM   4624  HA  GLU A 298      54.870 -17.228  62.267  1.00  0.00           H  
ATOM   4625  HB2 GLU A 298      52.813 -15.981  62.245  1.00  0.00           H  
ATOM   4626  HB3 GLU A 298      53.611 -14.598  62.933  1.00  0.00           H  
ATOM   4627  HG3 GLU A 298      54.164 -15.951  65.010  1.00  0.00           H  
ATOM   4628  HG2 GLU A 298      53.311 -17.310  64.317  1.00  0.00           H  
ATOM   4629  N   SER A 299      56.271 -15.000  60.599  1.00 25.35           N  
ATOM   4630  CA  SER A 299      56.606 -14.673  59.219  1.00 23.73           C  
ATOM   4631  C   SER A 299      57.187 -15.898  58.524  1.00 33.10           C  
ATOM   4632  O   SER A 299      57.700 -16.797  59.182  1.00 30.50           O  
ATOM   4633  CB  SER A 299      57.555 -13.473  59.135  1.00 28.97           C  
ATOM   4634  OG  SER A 299      56.908 -12.279  59.605  1.00 26.29           O  
ATOM   4635  H   SER A 299      56.978 -14.826  61.302  1.00  0.00           H  
ATOM   4636  HA  SER A 299      55.697 -14.387  58.685  1.00  0.00           H  
ATOM   4637  HB3 SER A 299      57.864 -13.296  58.104  1.00  0.00           H  
ATOM   4638  HB2 SER A 299      58.467 -13.639  59.707  1.00  0.00           H  
ATOM   4639  HG  SER A 299      57.581 -11.603  59.768  1.00  0.00           H  
ATOM   4640  N   SER A 300      57.104 -15.924  57.198  1.00 28.22           N  
ATOM   4641  CA  SER A 300      57.637 -17.027  56.400  1.00 28.74           C  
ATOM   4642  C   SER A 300      59.166 -17.124  56.517  1.00 31.83           C  
ATOM   4643  O   SER A 300      59.857 -16.124  56.726  1.00 32.17           O  
ATOM   4644  CB  SER A 300      57.196 -16.882  54.936  1.00 32.72           C  
ATOM   4645  OG  SER A 300      55.766 -16.875  54.839  1.00 30.03           O  
ATOM   4646  H   SER A 300      56.659 -15.165  56.695  1.00  0.00           H  
ATOM   4647  HA  SER A 300      57.211 -17.955  56.789  1.00  0.00           H  
ATOM   4648  HB2 SER A 300      57.587 -17.695  54.323  1.00  0.00           H  
ATOM   4649  HB3 SER A 300      57.588 -15.951  54.530  1.00  0.00           H  
ATOM   4650  HG  SER A 300      55.447 -17.774  54.950  1.00  0.00           H  
ATOM   4651  N   ALA A 301      59.685 -18.339  56.381  1.00 28.57           N  
ATOM   4652  CA  ALA A 301      61.118 -18.592  56.490  1.00 24.81           C  
ATOM   4653  C   ALA A 301      61.608 -19.524  55.395  1.00 37.07           C  
ATOM   4654  O   ALA A 301      61.937 -20.689  55.652  1.00 34.25           O  
ATOM   4655  CB  ALA A 301      61.447 -19.178  57.865  1.00 30.96           C  
ATOM   4656  H   ALA A 301      59.094 -19.139  56.209  1.00  0.00           H  
ATOM   4657  HA  ALA A 301      61.695 -17.672  56.419  1.00  0.00           H  
ATOM   4658  HB1 ALA A 301      62.518 -19.351  57.985  1.00  0.00           H  
ATOM   4659  HB2 ALA A 301      61.138 -18.501  58.661  1.00  0.00           H  
ATOM   4660  HB3 ALA A 301      60.929 -20.123  58.032  1.00  0.00           H  
ATOM   4661  N   PRO A 302      61.681 -19.017  54.167  1.00 31.81           N  
ATOM   4662  CA  PRO A 302      62.235 -19.810  53.061  1.00 35.35           C  
ATOM   4663  C   PRO A 302      63.692 -20.163  53.342  1.00 36.96           C  
ATOM   4664  O   PRO A 302      64.387 -19.413  54.028  1.00 33.79           O  
ATOM   4665  CB  PRO A 302      62.152 -18.847  51.871  1.00 46.14           C  
ATOM   4666  CG  PRO A 302      62.133 -17.478  52.513  1.00 35.05           C  
ATOM   4667  CD  PRO A 302      61.266 -17.677  53.722  1.00 25.96           C  
ATOM   4668  HA  PRO A 302      61.602 -20.683  52.902  1.00  0.00           H  
ATOM   4669  HB3 PRO A 302      61.220 -19.015  51.329  1.00  0.00           H  
ATOM   4670  HB2 PRO A 302      62.964 -18.977  51.158  1.00  0.00           H  
ATOM   4671  HG3 PRO A 302      61.753 -16.707  51.842  1.00  0.00           H  
ATOM   4672  HG2 PRO A 302      63.142 -17.190  52.814  1.00  0.00           H  
ATOM   4673  HD2 PRO A 302      61.436 -16.872  54.436  1.00  0.00           H  
ATOM   4674  HD3 PRO A 302      60.208 -17.692  53.454  1.00  0.00           H  
ATOM   4675  N   PRO A 303      64.157 -21.304  52.823  1.00 39.44           N  
ATOM   4676  CA  PRO A 303      65.500 -21.807  53.135  1.00 40.23           C  
ATOM   4677  C   PRO A 303      66.635 -21.116  52.370  1.00 27.97           C  
ATOM   4678  O   PRO A 303      67.757 -21.092  52.871  1.00 42.32           O  
ATOM   4679  CB  PRO A 303      65.415 -23.273  52.689  1.00 46.55           C  
ATOM   4680  CG  PRO A 303      64.403 -23.225  51.564  1.00 42.59           C  
ATOM   4681  CD  PRO A 303      63.348 -22.322  52.128  1.00 40.74           C  
ATOM   4682  HA  PRO A 303      65.702 -21.747  54.207  1.00  0.00           H  
ATOM   4683  HB3 PRO A 303      65.039 -23.890  53.508  1.00  0.00           H  
ATOM   4684  HB2 PRO A 303      66.364 -23.704  52.367  1.00  0.00           H  
ATOM   4685  HG3 PRO A 303      64.014 -24.210  51.303  1.00  0.00           H  
ATOM   4686  HG2 PRO A 303      64.870 -22.817  50.678  1.00  0.00           H  
ATOM   4687  HD2 PRO A 303      62.729 -21.909  51.329  1.00  0.00           H  
ATOM   4688  HD3 PRO A 303      62.711 -22.847  52.842  1.00  0.00           H  
ATOM   4689  N   GLU A 304      66.354 -20.588  51.187  1.00 34.94           N  
ATOM   4690  CA  GLU A 304      67.413 -20.103  50.306  1.00 31.44           C  
ATOM   4691  C   GLU A 304      68.132 -18.916  50.938  1.00 41.60           C  
ATOM   4692  O   GLU A 304      67.497 -17.999  51.435  1.00 34.64           O  
ATOM   4693  CB  GLU A 304      66.843 -19.710  48.946  1.00 45.62           C  
ATOM   4694  CG  GLU A 304      66.259 -20.867  48.152  1.00 42.91           C  
ATOM   4695  CD  GLU A 304      64.852 -21.241  48.603  1.00 64.25           C  
ATOM   4696  OE1 GLU A 304      64.221 -20.459  49.361  1.00 40.59           O  
ATOM   4697  OE2 GLU A 304      64.374 -22.319  48.189  1.00 66.21           O1-
ATOM   4698  H   GLU A 304      65.415 -20.604  50.802  1.00  0.00           H  
ATOM   4699  HA  GLU A 304      68.126 -20.915  50.155  1.00  0.00           H  
ATOM   4700  HB3 GLU A 304      67.648 -19.281  48.347  1.00  0.00           H  
ATOM   4701  HB2 GLU A 304      66.124 -18.900  49.053  1.00  0.00           H  
ATOM   4702  HG2 GLU A 304      66.910 -21.741  48.201  1.00  0.00           H  
ATOM   4703  HG3 GLU A 304      66.194 -20.585  47.101  1.00  0.00           H  
ATOM   4704  N   ILE A 305      69.458 -18.942  50.920  1.00 33.55           N  
ATOM   4705  CA  ILE A 305      70.258 -17.856  51.468  1.00 31.47           C  
ATOM   4706  C   ILE A 305      69.912 -16.498  50.841  1.00 32.99           C  
ATOM   4707  O   ILE A 305      69.744 -15.497  51.553  1.00 30.45           O  
ATOM   4708  CG1 ILE A 305      72.183 -19.214  52.365  1.00 32.65           C  
ATOM   4709  CG2 ILE A 305      72.591 -16.883  51.430  1.00 34.35           C  
ATOM   4710  CD1 ILE A 305      73.534 -19.843  52.097  1.00 37.57           C  
ATOM   4711  CB  ILE A 305      71.763 -18.161  51.324  1.00 35.17           C  
ATOM   4712  H   ILE A 305      69.954 -19.730  50.521  1.00  0.00           H  
ATOM   4713  HA  ILE A 305      70.023 -17.774  52.528  1.00  0.00           H  
ATOM   4714  HB  ILE A 305      71.934 -18.582  50.331  1.00  0.00           H  
ATOM   4715 HG13 ILE A 305      71.438 -20.006  52.439  1.00  0.00           H  
ATOM   4716 HG12 ILE A 305      72.218 -18.739  53.344  1.00  0.00           H  
ATOM   4717 HG21 ILE A 305      73.650 -17.132  51.465  1.00  0.00           H  
ATOM   4718 HG22 ILE A 305      72.488 -16.220  50.570  1.00  0.00           H  
ATOM   4719 HG23 ILE A 305      72.367 -16.323  52.338  1.00  0.00           H  
ATOM   4720 HD11 ILE A 305      73.606 -20.821  52.572  1.00  0.00           H  
ATOM   4721 HD12 ILE A 305      73.713 -19.982  51.030  1.00  0.00           H  
ATOM   4722 HD13 ILE A 305      74.340 -19.226  52.493  1.00  0.00           H  
ATOM   4723  N   GLU A 306      69.793 -16.489  49.516  1.00 29.16           N  
ATOM   4724  CA  GLU A 306      69.515 -15.302  48.714  1.00 39.46           C  
ATOM   4725  C   GLU A 306      68.212 -14.580  49.078  1.00 38.48           C  
ATOM   4726  O   GLU A 306      68.042 -13.394  48.775  1.00 36.07           O  
ATOM   4727  OE2 GLU A 306      72.328 -18.019  47.148  1.00 70.10           O1-
ATOM   4728  CB  GLU A 306      69.461 -15.692  47.226  1.00 43.89           C  
ATOM   4729  CG  GLU A 306      70.755 -16.289  46.658  1.00 73.59           C  
ATOM   4730  CD  GLU A 306      71.124 -17.680  47.197  1.00 70.07           C  
ATOM   4731  OE1 GLU A 306      70.234 -18.439  47.648  1.00 45.82           O  
ATOM   4732  H   GLU A 306      69.926 -17.349  48.992  1.00  0.00           H  
ATOM   4733  HA  GLU A 306      70.329 -14.592  48.871  1.00  0.00           H  
ATOM   4734  HB3 GLU A 306      69.220 -14.808  46.633  1.00  0.00           H  
ATOM   4735  HB2 GLU A 306      68.636 -16.385  47.053  1.00  0.00           H  
ATOM   4736  HG2 GLU A 306      71.460 -15.629  47.130  1.00  0.00           H  
ATOM   4737  HG3 GLU A 306      70.798 -16.257  45.571  1.00  0.00           H  
ATOM   4738  N   GLU A 307      67.288 -15.296  49.711  1.00 36.00           N  
ATOM   4739  CA  GLU A 307      66.033 -14.702  50.157  1.00 30.83           C  
ATOM   4740  C   GLU A 307      66.245 -13.684  51.282  1.00 36.13           C  
ATOM   4741  O   GLU A 307      65.325 -12.970  51.659  1.00 28.08           O  
ATOM   4742  CG  GLU A 307      64.350 -16.573  49.551  1.00 44.64           C  
ATOM   4743  CD  GLU A 307      63.329 -15.725  48.795  1.00 55.28           C  
ATOM   4744  OE1 GLU A 307      62.274 -15.388  49.375  1.00 39.94           O  
ATOM   4745  OE2 GLU A 307      63.581 -15.399  47.616  1.00 66.21           O1-
ATOM   4746  CB  GLU A 307      65.072 -15.795  50.657  1.00 38.18           C  
ATOM   4747  H   GLU A 307      67.451 -16.267  49.942  1.00  0.00           H  
ATOM   4748  HA  GLU A 307      65.574 -14.162  49.327  1.00  0.00           H  
ATOM   4749  HB3 GLU A 307      64.319 -15.382  51.325  1.00  0.00           H  
ATOM   4750  HB2 GLU A 307      65.606 -16.502  51.284  1.00  0.00           H  
ATOM   4751  HG3 GLU A 307      63.838 -17.436  49.965  1.00  0.00           H  
ATOM   4752  HG2 GLU A 307      65.075 -16.960  48.837  1.00  0.00           H  
ATOM   4753  N   TYR A 308      67.454 -13.625  51.825  1.00 32.39           N  
ATOM   4754  CA  TYR A 308      67.712 -12.792  53.000  1.00 31.39           C  
ATOM   4755  C   TYR A 308      68.773 -11.718  52.759  1.00 30.29           C  
ATOM   4756  O   TYR A 308      69.336 -11.136  53.710  1.00 26.23           O  
ATOM   4757  CE1 TYR A 308      65.952 -16.825  54.244  1.00 26.33           C  
ATOM   4758  CE2 TYR A 308      65.165 -15.323  55.933  1.00 28.10           C  
ATOM   4759  CZ  TYR A 308      65.080 -16.532  55.249  1.00 30.14           C  
ATOM   4760  OH  TYR A 308      64.115 -17.427  55.613  1.00 29.11           O  
ATOM   4761  CB  TYR A 308      68.100 -13.675  54.201  1.00 27.86           C  
ATOM   4762  CG  TYR A 308      67.042 -14.687  54.576  1.00 33.08           C  
ATOM   4763  CD1 TYR A 308      66.932 -15.904  53.899  1.00 32.05           C  
ATOM   4764  CD2 TYR A 308      66.138 -14.419  55.587  1.00 26.01           C  
ATOM   4765  H   TYR A 308      68.198 -14.232  51.508  1.00  0.00           H  
ATOM   4766  HA  TYR A 308      66.834 -12.225  53.312  1.00  0.00           H  
ATOM   4767  HB2 TYR A 308      68.304 -13.062  55.081  1.00  0.00           H  
ATOM   4768  HB3 TYR A 308      69.028 -14.206  53.986  1.00  0.00           H  
ATOM   4769  HD1 TYR A 308      67.626 -16.133  53.106  1.00  0.00           H  
ATOM   4770  HD2 TYR A 308      66.184 -13.475  56.105  1.00  0.00           H  
ATOM   4771  HE1 TYR A 308      65.924 -17.745  53.689  1.00  0.00           H  
ATOM   4772  HE2 TYR A 308      64.473 -15.095  56.724  1.00  0.00           H  
ATOM   4773  HH  TYR A 308      64.154 -18.227  55.072  1.00  0.00           H  
ATOM   4774  N   CYS A 309      69.067 -11.456  51.492  1.00 27.96           N  
ATOM   4775  CA  CYS A 309      69.926 -10.325  51.172  1.00 36.75           C  
ATOM   4776  C   CYS A 309      69.140  -9.023  51.391  1.00 27.23           C  
ATOM   4777  O   CYS A 309      67.911  -9.010  51.331  1.00 27.35           O  
ATOM   4778  SG  CYS A 309      69.375 -10.111  48.342  1.00 32.73           S  
ATOM   4779  CB  CYS A 309      70.503 -10.433  49.757  1.00 29.43           C  
ATOM   4780  H   CYS A 309      68.610 -11.942  50.732  1.00  0.00           H  
ATOM   4781  HA  CYS A 309      70.783 -10.324  51.850  1.00  0.00           H  
ATOM   4782  HB2 CYS A 309      70.909 -11.428  49.600  1.00  0.00           H  
ATOM   4783  HB3 CYS A 309      71.351  -9.757  49.660  1.00  0.00           H  
ATOM   4784  HG  CYS A 309      68.664 -11.237  48.466  1.00  0.00           H  
ATOM   4785  N   MET A 310      69.859  -7.941  51.660  1.00 28.83           N  
ATOM   4786  CA  MET A 310      69.251  -6.646  51.943  1.00 25.79           C  
ATOM   4787  C   MET A 310      68.382  -6.131  50.809  1.00 28.15           C  
ATOM   4788  O   MET A 310      67.337  -5.540  51.058  1.00 28.08           O  
ATOM   4789  CB  MET A 310      70.326  -5.616  52.280  1.00 24.28           C  
ATOM   4790  CG  MET A 310      70.816  -5.718  53.733  1.00 44.57           C  
ATOM   4791  SD  MET A 310      69.533  -5.365  54.961  1.00 40.30           S  
ATOM   4792  CE  MET A 310      70.061  -6.453  56.277  1.00 38.66           C  
ATOM   4793  H   MET A 310      70.869  -7.994  51.702  1.00  0.00           H  
ATOM   4794  HA  MET A 310      68.584  -6.778  52.796  1.00  0.00           H  
ATOM   4795  HB3 MET A 310      69.922  -4.611  52.172  1.00  0.00           H  
ATOM   4796  HB2 MET A 310      71.165  -5.681  51.586  1.00  0.00           H  
ATOM   4797  HG3 MET A 310      71.664  -5.059  53.897  1.00  0.00           H  
ATOM   4798  HG2 MET A 310      71.188  -6.728  53.905  1.00  0.00           H  
ATOM   4799  HE1 MET A 310      69.408  -6.337  57.141  1.00  0.00           H  
ATOM   4800  HE2 MET A 310      70.044  -7.496  55.958  1.00  0.00           H  
ATOM   4801  HE3 MET A 310      71.072  -6.181  56.571  1.00  0.00           H  
ATOM   4802  N   GLU A 311      68.818  -6.351  49.574  1.00 26.99           N  
ATOM   4803  CA  GLU A 311      68.029  -5.904  48.422  1.00 28.78           C  
ATOM   4804  C   GLU A 311      66.639  -6.547  48.439  1.00 35.28           C  
ATOM   4805  O   GLU A 311      65.627  -5.869  48.263  1.00 27.53           O  
ATOM   4806  OE1 GLU A 311      68.017  -5.538  43.533  1.00 44.16           O  
ATOM   4807  OE2 GLU A 311      69.760  -6.443  44.501  1.00 39.64           O1-
ATOM   4808  CB  GLU A 311      68.742  -6.187  47.095  1.00 36.76           C  
ATOM   4809  CG  GLU A 311      67.991  -5.601  45.898  1.00 31.63           C  
ATOM   4810  CD  GLU A 311      68.643  -5.881  44.553  1.00 42.61           C  
ATOM   4811  H   GLU A 311      69.707  -6.801  49.395  1.00  0.00           H  
ATOM   4812  HA  GLU A 311      67.892  -4.828  48.510  1.00  0.00           H  
ATOM   4813  HB3 GLU A 311      68.866  -7.263  46.965  1.00  0.00           H  
ATOM   4814  HB2 GLU A 311      69.747  -5.769  47.132  1.00  0.00           H  
ATOM   4815  HG3 GLU A 311      67.867  -4.525  46.012  1.00  0.00           H  
ATOM   4816  HG2 GLU A 311      66.985  -6.016  45.834  1.00  0.00           H  
ATOM   4817  N   VAL A 312      66.576  -7.857  48.660  1.00 24.09           N  
ATOM   4818  CA  VAL A 312      65.276  -8.527  48.694  1.00 26.51           C  
ATOM   4819  C   VAL A 312      64.466  -8.197  49.926  1.00 26.79           C  
ATOM   4820  O   VAL A 312      63.244  -8.086  49.845  1.00 25.42           O  
ATOM   4821  CB  VAL A 312      65.371 -10.065  48.538  1.00 29.97           C  
ATOM   4822  CG1 VAL A 312      66.016 -10.414  47.194  1.00 36.43           C  
ATOM   4823  CG2 VAL A 312      66.139 -10.681  49.676  1.00 55.74           C  
ATOM   4824  H   VAL A 312      67.406  -8.413  48.814  1.00  0.00           H  
ATOM   4825  HA  VAL A 312      64.695  -8.176  47.838  1.00  0.00           H  
ATOM   4826  HB  VAL A 312      64.365 -10.490  48.546  1.00  0.00           H  
ATOM   4827 HG11 VAL A 312      66.191 -11.487  47.105  1.00  0.00           H  
ATOM   4828 HG12 VAL A 312      65.358 -10.127  46.373  1.00  0.00           H  
ATOM   4829 HG13 VAL A 312      66.962  -9.906  47.027  1.00  0.00           H  
ATOM   4830 HG21 VAL A 312      66.142 -11.750  49.502  1.00  0.00           H  
ATOM   4831 HG22 VAL A 312      67.170 -10.398  49.665  1.00  0.00           H  
ATOM   4832 HG23 VAL A 312      65.710 -10.526  50.664  1.00  0.00           H  
ATOM   4833  N   LEU A 313      65.130  -8.062  51.072  1.00 25.74           N  
ATOM   4834  CA  LEU A 313      64.423  -7.753  52.310  1.00 25.55           C  
ATOM   4835  C   LEU A 313      63.766  -6.370  52.213  1.00 29.91           C  
ATOM   4836  O   LEU A 313      62.610  -6.186  52.612  1.00 28.67           O  
ATOM   4837  CB  LEU A 313      65.374  -7.826  53.520  1.00 23.94           C  
ATOM   4838  CG  LEU A 313      65.918  -9.240  53.853  1.00 24.09           C  
ATOM   4839  CD1 LEU A 313      67.104  -9.220  54.813  1.00 29.10           C  
ATOM   4840  CD2 LEU A 313      64.795 -10.108  54.410  1.00 28.34           C  
ATOM   4841  H   LEU A 313      66.133  -8.190  51.116  1.00  0.00           H  
ATOM   4842  HA  LEU A 313      63.620  -8.479  52.442  1.00  0.00           H  
ATOM   4843  HB3 LEU A 313      64.876  -7.428  54.405  1.00  0.00           H  
ATOM   4844  HB2 LEU A 313      66.220  -7.162  53.334  1.00  0.00           H  
ATOM   4845  HG  LEU A 313      66.247  -9.731  52.941  1.00  0.00           H  
ATOM   4846 HD11 LEU A 313      67.225 -10.161  55.351  1.00  0.00           H  
ATOM   4847 HD12 LEU A 313      68.030  -9.016  54.278  1.00  0.00           H  
ATOM   4848 HD13 LEU A 313      66.992  -8.428  55.553  1.00  0.00           H  
ATOM   4849 HD21 LEU A 313      65.165 -11.075  54.753  1.00  0.00           H  
ATOM   4850 HD22 LEU A 313      64.297  -9.627  55.254  1.00  0.00           H  
ATOM   4851 HD23 LEU A 313      64.042 -10.300  53.649  1.00  0.00           H  
ATOM   4852  N   CYS A 314      64.520  -5.410  51.688  1.00 23.64           N  
ATOM   4853  CA  CYS A 314      64.023  -4.047  51.511  1.00 29.09           C  
ATOM   4854  C   CYS A 314      62.859  -3.994  50.531  1.00 33.84           C  
ATOM   4855  O   CYS A 314      61.850  -3.344  50.801  1.00 27.87           O  
ATOM   4856  CB  CYS A 314      65.150  -3.100  51.084  1.00 28.34           C  
ATOM   4857  SG  CYS A 314      66.267  -2.693  52.440  1.00 32.54           S  
ATOM   4858  H   CYS A 314      65.470  -5.598  51.392  1.00  0.00           H  
ATOM   4859  HA  CYS A 314      63.641  -3.702  52.474  1.00  0.00           H  
ATOM   4860  HB3 CYS A 314      64.734  -2.154  50.738  1.00  0.00           H  
ATOM   4861  HB2 CYS A 314      65.720  -3.514  50.251  1.00  0.00           H  
ATOM   4862  HG  CYS A 314      65.383  -1.971  53.136  1.00  0.00           H  
ATOM   4863  N   LYS A 315      62.998  -4.679  49.397  1.00 30.20           N  
ATOM   4864  CA  LYS A 315      61.921  -4.771  48.407  1.00 27.85           C  
ATOM   4865  C   LYS A 315      60.630  -5.333  49.026  1.00 33.14           C  
ATOM   4866  O   LYS A 315      59.524  -4.851  48.762  1.00 27.69           O  
ATOM   4867  CB  LYS A 315      62.377  -5.657  47.239  1.00 31.77           C  
ATOM   4868  CG  LYS A 315      62.200  -5.054  45.860  1.00 60.55           C  
ATOM   4869  CD  LYS A 315      60.737  -4.983  45.456  1.00 58.92           C  
ATOM   4870  CE  LYS A 315      60.098  -3.658  45.865  1.00 48.58           C  
ATOM   4871  NZ  LYS A 315      58.663  -3.857  46.172  1.00 34.80           N1+
ATOM   4872  H   LYS A 315      63.848  -5.193  49.205  1.00  0.00           H  
ATOM   4873  HA  LYS A 315      61.786  -3.739  48.110  1.00  0.00           H  
ATOM   4874  HB3 LYS A 315      61.939  -6.656  47.283  1.00  0.00           H  
ATOM   4875  HB2 LYS A 315      63.441  -5.846  47.323  1.00  0.00           H  
ATOM   4876  HG3 LYS A 315      62.723  -5.689  45.145  1.00  0.00           H  
ATOM   4877  HG2 LYS A 315      62.679  -4.078  45.794  1.00  0.00           H  
ATOM   4878  HD2 LYS A 315      60.192  -5.822  45.893  1.00  0.00           H  
ATOM   4879  HD3 LYS A 315      60.651  -5.110  44.376  1.00  0.00           H  
ATOM   4880  HE3 LYS A 315      60.181  -2.954  45.037  1.00  0.00           H  
ATOM   4881  HE2 LYS A 315      60.546  -3.145  46.702  1.00  0.00           H  
ATOM   4882  HZ1 LYS A 315      58.573  -4.472  46.972  1.00  0.00           H  
ATOM   4883  HZ2 LYS A 315      58.232  -2.969  46.385  1.00  0.00           H  
ATOM   4884  HZ3 LYS A 315      58.202  -4.273  45.376  1.00  0.00           H  
ATOM   4885  N   GLU A 316      60.764  -6.358  49.854  1.00 27.19           N  
ATOM   4886  CA  GLU A 316      59.602  -6.924  50.524  1.00 27.94           C  
ATOM   4887  C   GLU A 316      58.951  -5.986  51.539  1.00 28.48           C  
ATOM   4888  O   GLU A 316      57.729  -6.002  51.699  1.00 26.73           O  
ATOM   4889  CD  GLU A 316      60.725 -10.651  50.720  1.00 43.26           C  
ATOM   4890  OE1 GLU A 316      61.032 -10.650  51.934  1.00 53.37           O  
ATOM   4891  OE2 GLU A 316      60.881 -11.637  49.967  1.00 52.31           O1-
ATOM   4892  CB  GLU A 316      59.965  -8.269  51.177  1.00 29.55           C  
ATOM   4893  CG  GLU A 316      60.130  -9.381  50.136  1.00 32.61           C  
ATOM   4894  H   GLU A 316      61.669  -6.771  50.045  1.00  0.00           H  
ATOM   4895  HA  GLU A 316      58.838  -7.132  49.772  1.00  0.00           H  
ATOM   4896  HB3 GLU A 316      59.210  -8.563  51.909  1.00  0.00           H  
ATOM   4897  HB2 GLU A 316      60.896  -8.136  51.727  1.00  0.00           H  
ATOM   4898  HG3 GLU A 316      60.780  -9.055  49.324  1.00  0.00           H  
ATOM   4899  HG2 GLU A 316      59.166  -9.619  49.686  1.00  0.00           H  
ATOM   4900  N   MET A 317      59.760  -5.181  52.226  1.00 25.61           N  
ATOM   4901  CA  MET A 317      59.224  -4.165  53.139  1.00 24.12           C  
ATOM   4902  C   MET A 317      58.428  -3.094  52.377  1.00 26.28           C  
ATOM   4903  O   MET A 317      57.415  -2.612  52.863  1.00 27.41           O  
ATOM   4904  CG  MET A 317      60.898  -4.418  55.076  1.00 34.09           C  
ATOM   4905  SD  MET A 317      59.613  -5.134  56.132  1.00 39.82           S  
ATOM   4906  CE  MET A 317      58.887  -3.631  56.759  1.00 30.42           C  
ATOM   4907  CB  MET A 317      60.339  -3.509  53.955  1.00 30.34           C  
ATOM   4908  H   MET A 317      60.762  -5.211  52.091  1.00  0.00           H  
ATOM   4909  HA  MET A 317      58.499  -4.644  53.794  1.00  0.00           H  
ATOM   4910  HB3 MET A 317      60.005  -2.567  54.390  1.00  0.00           H  
ATOM   4911  HB2 MET A 317      61.161  -3.228  53.298  1.00  0.00           H  
ATOM   4912  HG2 MET A 317      61.590  -3.852  55.700  1.00  0.00           H  
ATOM   4913  HG3 MET A 317      61.470  -5.239  54.651  1.00  0.00           H  
ATOM   4914  HE1 MET A 317      58.034  -3.883  57.389  1.00  0.00           H  
ATOM   4915  HE2 MET A 317      59.618  -3.122  57.382  1.00  0.00           H  
ATOM   4916  HE3 MET A 317      58.528  -2.970  55.972  1.00  0.00           H  
ATOM   4917  N   VAL A 318      58.911  -2.712  51.195  1.00 26.10           N  
ATOM   4918  CA  VAL A 318      58.156  -1.798  50.328  1.00 28.59           C  
ATOM   4919  C   VAL A 318      56.834  -2.428  49.893  1.00 25.63           C  
ATOM   4920  O   VAL A 318      55.778  -1.803  49.965  1.00 31.95           O  
ATOM   4921  CB  VAL A 318      58.949  -1.420  49.072  1.00 35.56           C  
ATOM   4922  CG1 VAL A 318      58.063  -0.620  48.109  1.00 28.75           C  
ATOM   4923  CG2 VAL A 318      60.206  -0.644  49.456  1.00 32.43           C  
ATOM   4924  H   VAL A 318      59.777  -3.095  50.838  1.00  0.00           H  
ATOM   4925  HA  VAL A 318      57.934  -0.889  50.892  1.00  0.00           H  
ATOM   4926  HB  VAL A 318      59.278  -2.323  48.562  1.00  0.00           H  
ATOM   4927 HG11 VAL A 318      58.671  -0.190  47.313  1.00  0.00           H  
ATOM   4928 HG12 VAL A 318      57.308  -1.224  47.605  1.00  0.00           H  
ATOM   4929 HG13 VAL A 318      57.562   0.208  48.612  1.00  0.00           H  
ATOM   4930 HG21 VAL A 318      60.822  -0.478  48.577  1.00  0.00           H  
ATOM   4931 HG22 VAL A 318      59.960   0.330  49.880  1.00  0.00           H  
ATOM   4932 HG23 VAL A 318      60.825  -1.166  50.181  1.00  0.00           H  
ATOM   4933  N   THR A 319      56.893  -3.673  49.448  1.00 27.58           N  
ATOM   4934  CA  THR A 319      55.675  -4.390  49.083  1.00 29.63           C  
ATOM   4935  C   THR A 319      54.714  -4.450  50.276  1.00 24.82           C  
ATOM   4936  O   THR A 319      53.505  -4.258  50.116  1.00 26.68           O
[truncated: 307,599 more chars]
