# Supplementary material for: Design, Synthesis, and Pharmacological Characterization of a Potent Soluble Epoxide Hydrolase Inhibitor for the Treatment of Acute Pancreatitis
Source: J Med Chem. 2023 Jun 19;66(13):9201–22. doi: 10.1021/acs.jmedchem.3c00831 (PMC10350924; doi:10.1021/acs.jmedchem.3c00831)
Supplement: Supplementary file 27 — jm3c00831_si_027.csv [file jm3c00831_si_027.csv]

Compound	Smiles	5-LO residual activity in PMNL (%) at 10 mM	5-LO IC50 in PMNL (µM)	IC50 for isolated 5-LOX (nM)	IC50 for isolated sEH (nM)
3	O=C(C12C[C@@H]3C[C@H](C2)C[C@H](C1)C3)NC4=CC=C(N(CC5=CC=C(F)C=C5)CC6)C6=C4	53.2±9.9	-	74±18	285.1±31.2
4	FC(C=C1)=CC=C1CN2C3=CC=C(NS(C[C@@]45C(CC(C(C)5C)CC4)=O)(=O)=O)C=C3CC2	2.5±2.5	2.563±0.564	171±66	1800.1±460.2
5	O=C(NCC12C[C@@H]3C[C@H](C2)C[C@H](C1)C3)NC4=CC=C(N(CC5=CC=C(F)C=C5)CC6)C6=C4	73.7±2.8	-	78±53.0	11.1±6.0
6	O=C(NC12C[C@@H]3C[C@H](C2)C[C@H](C1)C3)NC4=CC=C(N(CC5=CC=C(F)C=C5)CC6)C6=C4	35.4±3.1	0.243±0.146	71±16	7.22±1.110
7	O=C(NCC1=C(C=CC=C2)C2=CC=C1)NC3=CC=C(N(CC4=CC=C(F)C=C4)CC5)C5=C3	56.3±5.1	-	148±28	36.1±7.5
8	O=C(NCCN1CCN(C)CCC1)NC2=CC=C(N(CC3=CC=C(F)C=C3)CC4)C4=C2	71.1±6.6	-	> 1000	>10000
10	S=C(NCC12C[C@@H]3C[C@H](C2)C[C@H](C1)C3)NC4=CC=C(N(CC5=CC=C(F)C=C5)CC6)C6=C4	-	-	> 1000	287.8±219.5
14	O=C(NCC12C[C@@H]3C[C@H](C2)C[C@H](C1)C3)NC4=CC=C(N(CC5=CC=C(C(O)=O)C=C5)CC6)C6=C4	57.7±9.6	-	>1000	24.1±4.1
27	O=C(NCC12C[C@@H]3C[C@H](C2)C[C@H](C1)C3)NC4=CC=C(N(CC5=CC=C(F)C=C5)C=C6)C6=C4	59.4±6.7	-	> 1000	1.752±0.593
28	O=C(NCC12C[C@@H]3C[C@H](C2)C[C@H](C1)C3)NC4=CC=C(N(CC5=CC=C(C(C)C)C=C5)C=C6)C6=C4	93.6±4.8	-	> 1000	2.0±1.1
29	O=C(NCC12C[C@@H]3C[C@H](C2)C[C@H](C1)C3)NC4=CC=C(N(CC5=CC=C(C(OC)=O)C=C5)C=C6)C6=C4	65.1±9.4	-	> 1000	11.4±3.6
30	O=C(NCC12C[C@@H]3C[C@H](C2)C[C@H](C1)C3)NC4=CC=C(N(CCC5=CC=C(F)C=C5)C=C6)C6=C4	65.1±6.2	-	> 1000	1.1±0.4
32	O=C(NCC12C[C@@H]3C[C@H](C2)C[C@H](C1)C3)NC4=CC=C(N(CCCC(OC)=O)C=C5)C5=C4	30.1±4.8	6.83±0.84	> 1000	21.3±11.9
33	O=C(NC12C[C@@H]3C[C@H](C2)C[C@H](C1)C3)NC4=CC=C(N(CC5=CC=C(F)C=C5)C=C6)C6=C4	97.8±0.3	-	> 1000	13.4±3.1
36	O=C(NCC12C[C@@H]3C[C@H](C2)C[C@H](C1)C3)NC4=CC=C(N(C(C5=CC=C(F)C=C5)=O)C=C6)C6=C4	58.1±5.5	-	> 1000	2.6±0.4
37	O=C(NCC12C[C@@H]3C[C@H](C2)C[C@H](C1)C3)NC4=CC=C(N(CC5=CC=C(C(O)=O)C=C5)C=C6)C6=C4	2.1±1.1	4.40±0.42	> 1000	15.1±7.7
38	O=C(NCC12C[C@@H]3C[C@H](C2)C[C@H](C1)C3)NC4=CC=C(N(CCCC(O)=O)C=C5)C5=C4	41.2±7.8	8.15±1.86	> 1000	53.3±15.9
39	O=C(NCC12C[C@@H]3C[C@H](C2)C[C@H](C1)C3)NC4=CC=C(N(CCCN)C=C5)C5=C4	51.8±13.0	-	> 1000	27.2±11.8
42	O=C(NCC12C[C@@H]3C[C@H](C2)C[C@H](C1)C3)NC4=CC=C(N(CC5=CC=C(CN)C=C5)C=C6)C6=C4	6.6±4.0	6.19±2.41	> 1000	14.9±4.6
45	O=C(NCC12C[C@@H]3C[C@H](C2)C[C@H](C1)C3)NC4=CC=C(N(C5=CC=C(F)C=C5)C=C6)C6=C4	80.9±1.7	-	> 1000	4.4±0.5
48	O=C(NCC12C[C@@H]3C[C@H](C2)C[C@H](C1)C3)NC4=CC=C(N(CC5=CC=C(F)C=C5)C6=C7C=CC=C6)C7=C4	92.6±4.0	-	> 1000	20.0±3.8
